# Supplementary material for: Analysis of gut microbiota in patients with AVS and identification of potential biomarkers: a cross-sectional study
Source: Microbiol Spectr. 2025 Oct 27;13(12):e03215-24. doi: 10.1128/spectrum.03215-24 (PMC12671120; doi:10.1128/spectrum.03215-24)
Supplement: Table S1 — ASV feature sequences of samples. [file spectrum.03215-24-s0003.xlsx]

## Sheet: 1_Domain
Table S1-1 ASV feature sequences of samples at Domain level
Domain	wilcox.test.p_value	q_value	A1	A2	A3	A4	A5	A6	A7	A8	A9	A10	A11	A12	A13	A14	A15	A16	A17	A18	A19	A20	A21	A22	A23	A24	A25	A26	A27	A28	A29	A30	A31	A32	A33	A34	A35	A36	A37	A38	A39	A40	A41	A42	A43	A44	A45	A46	A47
d__Bacteria	0.1984	0.1984	99.9941	99.9897	99.989	100	99.9919	99.9781	99.9898	99.9787	99.9966	100	99.9908	99.9899	99.9964	99.98	99.9809	100	100	99.9873	99.9111	99.9972	99.995	99.9964	100	100	99.6266	99.996	99.9911	99.9734	99.9969	99.9657	100	99.9896	99.9837	99.9875	100	99.9853	99.985	99.9949	99.9926	99.9944	100	100	99.9961	99.9533	99.9804	100	100
d__unclassified	0.1984	0.1984	0.005935	0.010257	0.01104	0	0.008092	0.021872	0.010177	0.021312	0.003351	0	0.009244	0.010127	0.003558	0.019995	0.019053	0	0	0.012736	0.088855	0.002833	0.004983	0.003638	0	0	0.373448	0.003964	0.00895	0.026569	0.00311	0.034262	0	0.010357	0.016308	0.012475	0	0.014692	0.015026	0.005145	0.007396	0.005635	0	0	0.003899	0.046707	0.019564	0	0
[truncated: 13 more columns]

## Sheet: 2_Phylum
Table S1-2 ASV feature sequences of samples at Phylum level
Phylum		wilcox.test.p_value	q_value	A1	A2	A3	A4	A5	A6	A7	A8	A9	A10	A11	A12	A13	A14	A15	A16	A17	A18	A19	A20	A21	A22	A23	A24	A25	A26	A27	A28	A29	A30	A31	A32	A33	A34	A35	A36	A37	A38	A39	A40	A41	A42	A43	A44	A45	A46
p__Verrucomicrobiota		0.0004	0.0052	1.50761	2.36314	1.76988	2.31999	2.31408	3.46873	3.42373	0.87671	0.497687	0.724054	0.294569	0.335818	8.30189	1.1172	0.471281	0.932977	1.56553	0.852854	0.936643	0.733387	1.11136	15.8118	0.694227	0.790684	0.912369	0.395912	0.975174	61.7271	0.711246	0.639766	72.5708	0.337508	0.225015	0.140492	0.167052	0.264858	0.044565	0.138307	0.178147	1.15942	0.113904	0.121765	0.09364	0.308916	0.184707	5.48856
p__Deferribacterota		0.0062	0.0403	0.17499	0.109669	0.061705	0.079553	0.062063	0.145314	0.094191	0.035494	0.021385	0.047503	0.021141	0.018847	0.044384	0.075406	0.022091	0.02832	0.091449	0.036996	0.049297	0.019676	0.076511	0.046844	0.027455	0.070188	0.068153	0.021919	0.07517	0.073732	0.042752	0.037952	0.047797	0.087041	0.064835	0.077451	0.072558	0.122098	0.010399	0.026441	0.052396	0.015715	0.044571	0	0	0.014811	0	0.020376
p__Bacteroidota		0.012	0.052	12.8358	1.89892	2.92121	9.2041	29.7195	21.1201	3.88154	8.43168	13.7719	1.73456	6.03797	16.7635	12.3409	19.8039	9.52872	1.13908	12.3108	16.7475	36.917	3.16072	0.879229	17.7144	26.0825	0.803575	23.3215	0.745246	8.20771	1.27852	26.2209	0.923052	2.07068	18.9004	16.9047	8.9735	40.1009	9.79976	9.02447	34.6378	3.43545	17.7999	56.8899	13.6724	10.3114	34.897	14.92	71.6069
p__Desulfobacterota		0.1316	0.3794	0.313443	0.381588	0.415381	0.732628	0.517786	0.379526	0.313239	0.592756	0.250787	0.287894	0.191682	0.930352	0.260254	0.228202	0.478645	0.432662	0.949333	0.586093	1.0631	0.454342	0.121899	0.86662	0.649121	0.25067	0.397925	0.209601	0.280362	0.26986	1.74897	0.195183	0.209689	0.408562	0.167808	2.17943	3.26848	0.296792	0.191631	0.622381	0.223557	0.261917	0.29714	0.142638	0.28092	0.372392	0.30127	0.174122
p__Actinobacteriota		0.1558	0.3794	4.50166	1.76372	1.24313	3.69089	13.466	3.78158	26.9736	1.41977	1.32781	2.28444	82.3258	24.3262	23.1343	4.42711	24.6907	20.2187	4.8294	4.58944	1.83042	48.0243	0.540765	19.3719	1.56887	3.26587	2.38095	2.10148	5.8226	20.0935	1.22039	1.60077	5.43649	1.73017	4.38016	5.72056	16.7389	0.854685	0.620943	1.17154	2.87306	40.1903	2.30779	0.819301	3.71805	1.27375	1.69643	1.95425
p__Patescibacteria		0.1751	0.3794	0.121147	0.022535	0.025585	0.027751	0.040784	0.035901	0.030667	0.028395	0.034994	0.017274	0.029598	0.022274	0.020175	0.025797	0.02025	0.040906	0.026128	0.025313	0.030007	0	0.015562	0.037836	0.050988	0.017189	0.04397	0.013699	0.048759	0.02212	0.027206	0.006777	0.063215	0.035527	0.028604	0	0.037123	0.030055	0.04308	0.036611	0.020959	0	0	0.015655	0	0	0	0.014819
p__Firmicutes		0.2612	0.4851	76.7898	91.1799	14.4736	37.3899	29.5492	66.8581	57.8792	43.9278	61.1474	31.8943	6.92873	40.8104	29.4389	73.1853	62.4834	76.2225	75.0495	76.196	54.7197	47.4162	96.8825	43.3706	65.8299	93.3866	57.8903	96.119	83.5521	14.1404	67.9007	95.214	14.7183	54.7526	58.9672	37.933	38.8505	87.6024	42.5777	60.8713	34.4156	39.7678	38.4772	62.8583	65.1678	60.3297	61.2008	17.9939
p__Planctomycetota		0.3635	0.5907	0	0.066102	0	0	0	0	0	0	0	0.041745	0	0	0	0	0	0	0.054434	0	0	0	0	0	0	0.024351	0	0	0	0	0	0	0	0	0	0	0	0	0	0	0.033184	0	0	0	0	0	0	0
p__Synergistota		0.6181	0.8928	0	0	0	0.022201	0	0	0.13362	0	0	0.454873	0	3.31706	0	0.095249	0	0	0	0	0.010717	0	0.019452	0.392772	0	0.002865	0	0.00411	0.028443	0	0	0	0.003084	0	0	0.055837	0.00675	0	0	0	0.003493	0.012223	0	0	0.025705	0.004232	0	0
p__Campylobacterota		0.8302	1	0.284599	0.064599	0.064715	0.074003	0.097528	0.083769	0.056953	0.010648	0.00972	0.015834	0.007047	0	0.010087	0.017859	0.003682	0.007867	0.019596	0.023366	0.023577	0.016099	0.007781	0.036034	0.023533	0.025783	0.030779	0.016439	0.040632	0.016221	0.027206	0.042019	0.157267	0.067502	0.087718	0.082855	0.072558	0.075137	0.019312	0.014237	0.017465	0.019207	0.024762	0.008697	0.016525	0	0.00538	0
p__unclassified		0.981	1	0	0	0	0	0	0	0	0	0	0.005758	0	0	0	0	0	0	0	0	0	0	0	0	0	0	0	0	0	0	0	0	0	0	0	0	0	0	0	0	0	0	0	0	0	0	0	0
p__Proteobacteria		1	1	2.57293	2.05667	78.659	46.2018	22.5201	4.09957	7.21327	44.6572	22.9111	62.4529	4.16344	13.4755	26.2493	1.00607	2.30118	0.955003	5.06456	0.938528	4.41958	0.175297	0.333277	2.33501	5.02824	1.32354	12.5885	0.372623	0.969079	2.3786	2.1007	1.32562	4.02109	23.6664	19.1568	44.8369	0.685082	0.954241	47.4546	2.48139	58.6821	0.773529	1.84474	22.3247	20.3511	2.25763	21.6484	2.73595
p__Fusobacteriota		1	1	0.898025	0.093143	0.365716	0.25716	1.71295	0.027353	0	0.019522	0.027217	0.038866	0	0	0.19973	0.017859	0	0.022026	0.039193	0.003894	0	0	0.011671	0.016215	0.045105	0.038675	2.36556	0	0	0	0	0.01491	0.701533	0.014211	0.017162	0	0	0	0.01337	0	0.064622	0	0	0.036529	0.034885	0.541661	0.043039	0.011114
[truncated: 14 more columns]

## Sheet: 3_Class
Table S1-3 ASV feature sequences of samples at Class level
Class	wilcox.test.p_value	q_value	A1	A2	A3	A4	A5	A6	A7	A8	A9	A10	A11	A12	A13	A14	A15	A16	A17	A18	A19	A20	A21	A22	A23	A24	A25	A26	A27	A28	A29	A30	A31	A32	A33	A34	A35	A36	A37	A38	A39	A40	A41	A42	A43	A44	A45	A46	A47
c__Verrucomicrobiae	0.0004	0.0088	1.50761	2.36314	1.76988	2.31999	2.31408	3.46873	3.42373	0.87671	0.497687	0.724054	0.294569	0.335818	8.30189	1.1172	0.471281	0.932977	1.56553	0.852854	0.936643	0.733387	1.11136	15.8118	0.694227	0.790684	0.912369	0.395912	0.975174	61.7271	0.711246	0.639766	72.5708	0.337508	0.225015	0.140492	0.167052	0.264858	0.044565	0.138307	0.178147	1.15942	0.113904	0.121765	0.09364	0.308916	0.184707	5.48856	0.499507
c__Bacilli	0.0019	0.0209	19.1201	87.2829	2.71202	20.6005	9.92659	19.1661	25.5389	11.2641	25.5006	11.4049	4.04645	4.0538	4.50905	10.6322	24.8454	18.315	5.44342	44.7592	10.0094	15.4906	94.748	13.9632	40.7221	91.1549	29.3123	94.6792	55.0404	2.19574	17.1185	92.5397	2.42684	4.37694	33.9143	1.8264	3.99406	7.53062	1.82421	2.69902	11.3875	2.80426	6.09385	8.87316	40.8178	5.53299	7.53174	11.9941	9.13978
c__Deferribacteres	0.0062	0.0455	0.17499	0.109669	0.061705	0.079553	0.062063	0.145314	0.094191	0.035494	0.021385	0.047503	0.021141	0.018847	0.044384	0.075406	0.022091	0.02832	0.091449	0.036996	0.049297	0.019676	0.076511	0.046844	0.027455	0.070188	0.068153	0.021919	0.07517	0.073732	0.042752	0.037952	0.047797	0.087041	0.064835	0.077451	0.072558	0.122098	0.010399	0.026441	0.052396	0.015715	0.044571	0	0	0.014811	0	0.020376	0.008642
c__Bacteroidia	0.012	0.066	12.8358	1.89291	2.90466	9.2041	29.7195	21.1201	3.59897	8.41394	13.698	1.7288	6.03797	16.7635	12.2985	19.8039	9.34647	1.10132	12.2629	16.7475	36.887	3.16072	0.864964	17.6999	26.061	0.773495	23.3215	0.745246	8.20771	1.26377	26.1742	0.882389	2.05834	18.8969	16.8876	8.9681	40.0908	9.70208	9.01704	34.6093	3.43195	17.7702	56.8776	13.6498	10.282	34.8568	14.8626	71.2531	43.3863
c__Clostridia	0.0166	0.073	48.4049	3.66715	10.9038	14.0901	17.6774	43.9601	28.8027	31.1765	34.1635	19.2659	2.10286	32.415	23.2897	57.1199	32.5221	57.7738	51.5601	29.9317	36.5419	4.60424	1.9867	25.7428	15.8417	2.02684	24.2228	1.29185	24.9258	11.517	43.3802	2.59837	11.8551	47.8799	17.0878	33.1652	30.7848	77.4795	3.3112	56.1282	22.0728	33.0313	27.9881	51.6369	23.0629	48.6882	44.1306	5.92202	43.0441
c__Actinobacteriota	0.0333	0.1221	0.073073	0.042065	0.025585	0.051802	0.014186	0.037611	0.111715	0.03372	0.050546	0.059018	0.031007	0.042834	0.056489	0.051593	0	0.061359	0.067498	0.070098	0.156464	0.05724	0.037607	0.050448	0.058833	0.693281	0.068153	0.043838	0.054854	0.051613	0.031093	0.353769	0.083259	0.15099	0.152552	0.162107	0.138366	0.152153	0.117355	0.148477	0.228797	0.146674	0.262474	0.026092	0.080787	0.067708	0.071731	0.06298	0.039753
c__Alphaproteobacteria	0.0428	0.1345	0.324981	0.030046	0.06622	0.025901	0	0.006838	1.86191	0.088736	0.036938	0.040305	0.019732	0.065108	0	0	0.005523	0.267464	0.019596	0.064256	0.015003	0	0.044091	0.093689	0.029416	0.174753	0.068153	0.015069	0.030474	0.010323	0.013603	0.409342	0.329952	0.060396	0.038138	0.048632	0.013499	0.028176	0.245109	0.380344	0.241023	0.181596	0.250093	0.419218	0.598561	0.548009	0.5864	0.527924	0.160741
c__Actinobacteria	0.0565	0.1554	3.36519	1.44523	0.743472	2.25154	12.5669	2.82251	18.4242	0.809271	1.04786	2.00662	82.1497	21.6054	22.5432	2.52609	24.1624	0.464128	1.60037	3.7288	1.17884	43.3807	0.282702	8.07884	1.3355	2.42792	1.8797	1.87818	4.07744	19.7396	0.738452	1.09926	1.51562	0.191847	3.07775	3.41685	16.0167	0.311819	0.289674	0.294919	1.96661	35.1336	0.596756	0.664487	3.125	0.594558	0.667097	1.52635	0.819261
c__Firmicutes_unclassified	0.1278	0.2895	1.78836	0.025539	0.01204	0.390365	0.014186	0.066674	0.096381	0.915754	0.324663	0.030229	0	1.27645	0.114996	3.23054	0.826583	0.022026	0.855706	0.249236	0.055727	0.508005	0.025936	0.439616	0.211798	0.061593	0	0.052058	2.25915	0.191704	3.51542	0.025753	0.342286	0.140332	0.087718	0.749293	0.296981	1.07822	0	1.02713	0.351055	0.342239	1.07713	0.469663	0.356199	2.93682	0.365827	0.014819	0.103704
c__Desulfovibrionia	0.1316	0.2895	0.313443	0.381588	0.415381	0.732628	0.517786	0.379526	0.313239	0.592756	0.250787	0.287894	0.191682	0.930352	0.260254	0.228202	0.478645	0.432662	0.949333	0.586093	1.0631	0.454342	0.121899	0.86662	0.649121	0.25067	0.397925	0.209601	0.280362	0.26986	1.74897	0.195183	0.209689	0.408562	0.167808	2.17943	3.26848	0.296792	0.191631	0.622381	0.223557	0.261917	0.29714	0.142638	0.28092	0.372392	0.30127	0.174122	0.112346
c__Saccharimonadia	0.1751	0.3502	0.121147	0.022535	0.025585	0.027751	0.040784	0.035901	0.030667	0.028395	0.034994	0.017274	0.029598	0.022274	0.020175	0.025797	0.02025	0.040906	0.026128	0.025313	0.030007	0	0.015562	0.037836	0.050988	0.017189	0.04397	0.013699	0.048759	0.02212	0.027206	0.006777	0.063215	0.035527	0.028604	0	0.037123	0.030055	0.04308	0.036611	0.020959	0	0	0.015655	0	0	0	0.014819	0.031111
c__Bacteroidota_unclassified	0.2774	0.5086	0	0.006009	0.016555	0	0	0	0.282573	0.017747	0.073875	0.005758	0	0	0.042367	0	0.182253	0.03776	0.047902	0	0.030007	0	0.014265	0.014414	0.021572	0.03008	0	0	0	0.014746	0.046639	0.040663	0.012335	0.003553	0.017162	0.005404	0.010124	0.097678	0.007428	0.028475	0.003493	0.029684	0.012381	0.022613	0.029377	0.040201	0.057385	0.353802	0.058766
c__Planctomycetes	0.3635	0.613	0	0.066102	0	0	0	0	0	0	0	0.041745	0	0	0	0	0	0	0.054434	0	0	0	0	0	0	0.024351	0	0	0	0	0	0	0	0	0	0	0	0	0	0	0.033184	0	0	0	0	0	0	0	0
c__Coriobacteriia	0.4247	0.613	1.0634	0.276426	0.474076	1.38755	0.884846	0.921462	8.43775	0.576783	0.229402	0.218799	0.145171	2.67797	0.53463	1.84943	0.528351	19.6932	3.16154	0.790545	0.495113	4.58635	0.220456	11.2426	0.174537	0.144672	0.4331	0.179462	1.6903	0.302302	0.450844	0.147743	3.83761	1.38733	1.14986	2.14161	0.583838	0.390713	0.213913	0.728145	0.677658	4.91007	1.44856	0.128723	0.512265	0.611485	0.957607	0.364916	0.430371
c__Negativicutes	0.442	0.613	7.47649	0.204315	0.845812	2.30519	1.93106	3.66533	0.346097	0.571459	1.15868	1.19332	0.779411	3.06519	1.52521	2.20264	4.27835	0.111705	17.1903	1.25591	8.11257	26.8133	0.121899	3.22505	9.05436	0.14324	4.35519	0.095896	1.32664	0.235943	3.87882	0.050151	0.094052	2.35545	7.87742	2.18844	3.7747	1.51401	37.4423	1.01696	0.604303	3.59001	3.31806	1.87865	0.93089	3.17168	9.17258	0.051866	0.516791
c__Deltaproteobacteria	0.4458	0.613	0.009615	0	0	0.00555	0	0	0	0	0	0	0	0	0	0	0	0	0	0.011683	0	0	0.009078	0	0.011767	0.007162	0	0	0.008126	0.010323	0.00583	0.008133	0.010793	0.014211	0.009535	0	0.013499	0	0.005942	0	0.003493	0	0	0	0	0	0	0	0
c__Synergistia	0.6181	0.7999	0	0	0	0.022201	0	0	0.13362	0	0	0.454873	0	3.31706	0	0.095249	0	0	0	0	0.010717	0	0.019452	0.392772	0	0.002865	0	0.00411	0.028443	0	0	0	0.003084	0	0	0.055837	0.00675	0	0	0	0.003493	0.012223	0	0	0.025705	0.004232	0	0	0
c__Campylobacteria	0.8302	1	0.284599	0.064599	0.064715	0.074003	0.097528	0.083769	0.056953	0.010648	0.00972	0.015834	0.007047	0	0.010087	0.017859	0.003682	0.007867	0.019596	0.023366	0.023577	0.016099	0.007781	0.036034	0.023533	0.025783	0.030779	0.016439	0.040632	0.016221	0.027206	0.042019	0.157267	0.067502	0.087718	0.082855	0.072558	0.075137	0.019312	0.014237	0.017465	0.019207	0.024762	0.008697	0.016525	0	0.00538	0	0
c__Erysipelotrichia	0.9601	1	0	0	0	0.0037	0	0	3.09516	0	0	0	0	0	0	0	0.011046	0	0	0	0	0	0	0	0	0	0	0	0	0	0.007773	0	0	0	0	0.003602	0	0	0	0	0	0	0	0	0	0	0	0.011114	0
c__unclassified	0.981	1	0	0	0	0	0	0	0	0	0	0.005758	0	0	0	0	0	0	0	0	0	0	0	0	0	0	0	0	0	0	0	0	0	0	0	0	0	0	0	0	0	0	0	0	0	0	0	0	0
c__Gammaproteobacteria	1	1	2.23833	2.02662	78.5928	46.1704	22.5201	4.09273	5.35135	44.5685	22.8741	62.4126	4.1437	13.4104	26.2493	1.00607	2.29566	0.687539	5.04496	0.862589	4.40458	0.175297	0.280108	2.24132	4.98706	1.14162	12.5203	0.357554	0.930478	2.35796	2.08127	0.908142	3.68035	23.5918	19.1091	44.7883	0.658083	0.926065	47.2035	2.10105	58.4375	0.591933	1.59465	21.9054	19.7525	1.70962	21.062	2.20802	1.61087
c__Fusobacteriia	1	1	0.898025	0.093143	0.365716	0.25716	1.71295	0.027353	0	0.019522	0.027217	0.038866	0	0	0.19973	0.017859	0	0.022026	0.039193	0.003894	0	0	0.011671	0.016215	0.045105	0.038675	2.36556	0	0	0	0	0.01491	0.701533	0.014211	0.017162	0	0	0	0.01337	0	0.064622	0	0	0.036529	0.034885	0.541661	0.043039	0.011114	0.038025
[truncated: 13 more columns]

## Sheet: 4_Order
Table S1-4 ASV feature sequences of samples at Order level
Order	wilcox.test.p_value	q_value	A1	A2	A3	A4	A5	A6	A7	A8	A9	A10	A11	A12	A13	A14	A15	A16	A17	A18	A19	A20	A21	A22	A23	A24	A25	A26	A27	A28	A29	A30	A31	A32	A33	A34	A35	A36	A37	A38	A39	A40	A41	A42	A43	A44	A45	A46	A47
o__Lactobacillales	0.0004	0.0112	16.0741	86.6565	1.61637	19.1649	8.53282	18.2446	18.5008	8.83099	24.34	8.59796	3.47282	2.46895	3.60724	2.38917	23.5567	15.7756	3.79733	43.7195	8.95705	14.7554	94.3771	9.7238	39.7141	90.5576	28.0812	94.2641	45.0165	1.78874	16.0691	91.9541	1.64359	1.66622	30.6497	0.626812	0.870695	1.15148	1.17801	1.49494	10.8408	1.48769	2.85254	5.85339	39.975	1.40493	3.1705	11.4532	8.44669
o__Verrucomicrobiales	0.0004	0.0112	1.50761	2.36314	1.76988	2.31999	2.31408	3.46873	3.42373	0.87671	0.497687	0.724054	0.294569	0.335818	8.30189	1.1172	0.471281	0.932977	1.56553	0.852854	0.936643	0.733387	1.11136	15.8118	0.694227	0.790684	0.912369	0.395912	0.975174	61.7271	0.711246	0.639766	72.5708	0.337508	0.225015	0.140492	0.167052	0.264858	0.044565	0.138307	0.178147	1.15942	0.113904	0.121765	0.09364	0.308916	0.184707	5.48856	0.499507
o__Xanthomonadales	0.0015	0.028	0	0.018028	0	0.00555	0.017732	0	0.008762	0	0.003888	0	0	0	0	0	0	0	0.008709	0	0	0	0	0	0	0	0	0	0	0	0	0	0	0.017764	0.028604	0.019813	0.023624	0.046961	0.034167	0.054916	0.043664	0.034922	0.06438	0.017395	0.014689	0.016927	0.023313	0.020376	0
o__Chromatiales	0.0031	0.0426	0.005769	0	0	0	0	0	0	0	0	0	0	0	0	0	0	0	0	0	0	0	0	0.007207	0.009805	0.010027	0.015389	0.00548	0.016253	0.005899	0.01749	0.002711	0.009251	0	0	0	0	0	0	0	0	0	0	0	0	0	0	0	0
o__Nitrosococcales	0.0038	0.0426	0.055766	0	0	0	0	0	0	0	0	0	0	0	0	0	0	0	0	0	0	0	0	0.012612	0.021572	0.032945	0.048367	0.012329	0.042664	0.029493	0.02332	0.02982	0.043171	0	0	0	0	0	0	0	0	0	0	0	0	0	0	0	0
o__Deferribacterales	0.0062	0.0579	0.17499	0.109669	0.061705	0.079553	0.062063	0.145314	0.094191	0.035494	0.021385	0.047503	0.021141	0.018847	0.044384	0.075406	0.022091	0.02832	0.091449	0.036996	0.049297	0.019676	0.076511	0.046844	0.027455	0.070188	0.068153	0.021919	0.07517	0.073732	0.042752	0.037952	0.047797	0.087041	0.064835	0.077451	0.072558	0.122098	0.010399	0.026441	0.052396	0.015715	0.044571	0	0	0.014811	0	0.020376	0.008642
o__Rhodobacterales	0.0085	0.068	0.021153	0	0	0	0	0	0	0	0	0	0	0	0	0	0	0	0	0	0	0	0	0.012612	0.011767	0.00573	0.015389	0.00548	0.010158	0	0.007773	0.013554	0.027753	0	0	0	0	0	0	0	0	0	0	0	0	0	0	0	0
o__Bacteroidales	0.012	0.084	12.8358	1.85686	2.90466	9.2041	29.7195	21.1201	3.56173	8.41394	13.698	1.70289	6.03797	16.7635	12.2985	19.8039	9.34647	1.10132	12.239	16.7475	36.887	3.16072	0.864964	17.6999	26.061	0.74055	23.3215	0.745246	8.20771	1.26377	26.1742	0.875612	2.05372	18.8969	16.8876	8.9681	40.0908	9.70208	9.01704	34.6093	3.40226	17.7702	56.8776	13.6498	10.282	34.8568	14.8626	71.2531	43.3863
o__Oscillospirales	0.0147	0.0876	10.2917	0.695571	0.976748	1.48931	9.36092	28.6474	2.7622	12.0841	16.309	9.37383	0.41437	12.4921	12.4579	29.7912	14.4238	14.5846	23.7398	14.5491	5.54484	1.92469	0.497971	8.09686	6.16763	0.396774	11.4343	0.278097	10.087	1.62653	21.8193	0.62079	0.797126	26.1515	7.86598	9.60932	14.6246	42.0392	1.09779	40.0561	7.80006	13.1902	9.51343	36.4981	8.7287	14.4598	13.7849	3.99185	19.5897
o__Rhizobiales	0.0167	0.0876	0.142299	0	0	0	0	0	0.083238	0.040818	0	0	0	0	0	0	0	0.039333	0	0.003894	0	0	0.002594	0.037836	0	0.00573	0	0.00411	0.01219	0	0	0.078615	0.083259	0.021316	0	0.005404	0.005062	0	0.019312	0.030509	0.020959	0.020953	0.024762	0.041748	0.055082	0.052897	0.073524	0.06298	0.034568
o__Rickettsiales	0.0172	0.0876	0	0	0	0	0	0	0	0	0	0	0	0	0	0	0	0.125865	0	0.011683	0.008573	0	0	0	0	0	0	0	0	0	0	0	0.009251	0	0	0	0	0	0	0	0	0	0	0.066101	0.091804	0.059244	0.084284	0.075947	0
o__Bacillales	0.0207	0.0876	0	0	0	0	0	0	0	0	0	0	0	0	0	0	0	0	0	0	0	0	0	0	0	0	0	0	0	0	0	0	0	0	0	0	0	0	0	0	0	0	0	0.008697	0	0	0	0	0.024198
o__Caulobacterales	0.0208	0.0876	0.136531	0.015023	0.040635	0.018501	0	0.006838	0.795146	0.040818	0.029161	0.028789	0.007047	0.027414	0	0	0	0.086532	0.010887	0.023366	0.00643	0	0.025936	0.043241	0.01765	0.124619	0.02858	0.00274	0.004063	0.002949	0	0.271087	0.107928	0.026645	0.03051	0.03062	0	0.015027	0.169348	0.254241	0.157189	0.12572	0.170856	0.2731	0.380068	0.353349	0.364034	0.322312	0.101976
o__Actinomycetales	0.0219	0.0876	1.31531	0.063097	0.05418	0.175757	0.349328	0.263275	3.85525	0.055016	0.083596	0.16266	0.088794	0.027414	0.119031	0.152796	0.843152	0.050346	0.08274	0.469264	0.604424	0	0	7.0861	0.145121	2.2417	0.193466	1.66721	1.02596	0.033917	0.099108	1.01929	0.121805	0.042633	0.543468	0.021614	0.050622	0.112706	0.095073	0.016271	0.054143	0.017461	0.029714	0.142638	0.273575	0.014811	0	0.377883	0.155556
o__Propionibacteriales	0.0273	0.1019	0	0	0	0	0	0.010257	0	0.014198	0	0.007197	0.009866	0.01028	0.010087	0.011906	0.009205	0	0	0	0.008573	0	0	0	0	0.00573	0	0	0	0	0.00583	0	0.004625	0	0.005721	0.007205	0.013499	0	0.010399	0.016271	0.008733	0.013969	0.012381	0.005218	0.007344	0.010579	0.01076	0	0.008642
o__Sphingomonadales	0.0315	0.1102	0.024999	0.015023	0.025585	0.0074	0	0	0.983528	0.007099	0.007776	0.011516	0.012685	0.037694	0	0	0.005523	0.015733	0.008709	0.025313	0	0	0.015562	0	0	0.038675	0.024183	0.00274	0.004063	0.007373	0.00583	0.046085	0.101761	0.012434	0.007628	0.012608	0.008437	0.013149	0.056449	0.095595	0.062876	0.034922	0.054476	0.038269	0.071607	0.082519	0.064558	0.066685	0.024198
o__Monoglobales	0.037	0.1154	0	0.013521	0.931598	0.014801	0.019506	0.04103	0.015333	0.081637	0.019441	0.106521	0.016913	0.097661	1.63415	0.013891	0.165685	0.00472	0.894898	0	0	0.017887	0.010374	1.87557	0	0.011459	0.006595	0	0.123928	0.01917	1.16015	0.017621	0.140307	1.81899	0.007628	0.03062	0.118118	2.88902	0.005942	0.061018	0.993782	0.020953	0.368949	0.593167	0.040394	0.209471	0.769314	0.018524	0.063951
o__Burkholderiales	0.0371	0.1154	0.178836	0.129199	0.14749	0.077703	0.046104	0.225664	2.51468	0.287504	0.134142	0.069095	0.114163	0.971473	0.633486	0.085328	0.09757	0.352423	0.335315	0.114882	0.03215	0.017887	0.071324	0.288273	0.337308	0.194806	0.125313	0.013699	0.117833	0.023594	0.491654	0.323949	0.183478	0.317968	0.072462	0.109872	0.08437	0.253588	0.271848	0.917301	0.275954	0.230487	0.368949	0.593167	0.978628	0.622064	0.925328	1.07993	0.713829
o__Bifidobacteriales	0.0785	0.2314	1.90181	0.504777	0.653172	0.651225	11.6342	2.51137	13.8154	0.472075	0.647381	1.39053	82.0158	20.8138	21.9158	2.34949	23.2272	0.390183	1.46972	3.2128	0.53155	43.3611	0.26714	0.407185	1.12763	0.123186	0.980521	0.157543	0.609484	19.6437	0.287608	0.054217	1.37685	0.103029	1.51027	3.38083	15.9307	0.182208	0.153007	0.138307	0.230544	34.8664	0.450662	0.168731	1.39909	0.279294	0.351481	0.155599	0.210865
o__Lachnospirales	0.0837	0.2344	20.3257	1.67207	4.39762	7.54089	6.10171	3.46189	7.22203	10.9891	13.6844	4.04203	1.21915	11.6885	5.59445	23.8798	9.39249	35.151	20.8461	9.81171	25.3322	1.63313	0.962224	12.6101	7.18348	1.1273	10.7088	0.676749	9.60343	8.47478	14.8623	1.08706	5.33781	12.4079	8.22067	19.804	6.75632	15.683	1.86431	7.49909	7.55379	16.0084	16.7488	11.3519	13.1481	28.4436	24.9749	1.50227	21.9887
o__Eubacteriales	0.0925	0.2467	1.25762	0.004507	0	0	0	0.196601	0.065715	0	0	0.079171	0	0	0	0	0	0	0	0	0	0.02862	0	0.061258	0.0353	0	0	0	0	0.023594	0	0	0.004625	0	0	0	0	0	0	0	0	0	0	0	0	0	0	0	0.003457
o__Firmicutes_unclassified	0.1278	0.3112	1.78836	0.025539	0.01204	0.390365	0.014186	0.066674	0.096381	0.915754	0.324663	0.030229	0	1.27645	0.114996	3.23054	0.826583	0.022026	0.855706	0.249236	0.055727	0.508005	0.025936	0.439616	0.211798	0.061593	0	0.052058	2.25915	0.191704	3.51542	0.025753	0.342286	0.140332	0.087718	0.749293	0.296981	1.07822	0	1.02713	0.351055	0.342239	1.07713	0.469663	0.356199	2.93682	0.365827	0.014819	0.103704
o__Desulfovibrionales	0.1278	0.3112	0.323058	0.381588	0.415381	0.738178	0.517786	0.379526	0.313239	0.592756	0.250787	0.287894	0.191682	0.930352	0.260254	0.228202	0.478645	0.432662	0.949333	0.597776	1.0631	0.454342	0.130977	0.86662	0.660888	0.257832	0.397925	0.209601	0.288489	0.280182	1.7548	0.203315	0.220482	0.422773	0.177342	2.17943	3.28198	0.296792	0.197573	0.622381	0.22705	0.261917	0.29714	0.142638	0.28092	0.372392	0.30127	0.174122	0.112346
o__Actinobacteriota_unclassified	0.1472	0.3435	0	0	0	0	0	0	0.006571	0	0	0	0	0	0	0	0	0	0	0	0.030007	0	0	0	0	0.615931	0	0	0	0	0	0.325305	0	0	0	0	0	0	0.002971	0	0	0	0	0	0	0	0	0	0
o__Saccharimonadales	0.1751	0.3922	0.121147	0.022535	0.025585	0.027751	0.040784	0.035901	0.030667	0.028395	0.034994	0.017274	0.029598	0.022274	0.020175	0.025797	0.02025	0.040906	0.026128	0.025313	0.030007	0	0.015562	0.037836	0.050988	0.017189	0.04397	0.013699	0.048759	0.02212	0.027206	0.006777	0.063215	0.035527	0.028604	0	0.037123	0.030055	0.04308	0.036611	0.020959	0	0	0.015655	0	0	0	0.014819	0.031111
o__Erysipelotrichales	0.1932	0.4161	2.07488	0.605432	1.09564	1.4116	1.39376	0.921462	10.0083	2.41007	1.13535	2.77962	0.570816	1.58143	0.90181	8.24305	1.2592	2.53933	1.62649	1.00668	1.05238	0.729809	0.370884	4.23941	1.008	0.456935	1.18718	0.415091	9.74971	0.407002	1.04744	0.368679	0.627525	2.71072	3.2322	1.20319	3.11493	6.37914	0.646196	1.20408	0.546668	1.29562	3.2413	2.9554	0.800529	4.08573	4.28233	0.522367	0.551359
o__Peptostreptococcales-Tissierellales	0.2612	0.5417	1.03456	0.040562	0.12943	1.14519	0.1259	0.519711	4.57592	0.120681	0.134142	0.878077	0.100069	5.07839	0.104909	0.204389	0.228277	0.119572	0.498617	0.681504	0.235768	0.159199	0.045388	0.585554	0.313775	0.03008	0.068153	0.045208	0.197066	0.087004	0.219592	0.03253	0.26982	0.39968	0.139204	0.796124	0.27167	0.249831	0.060906	0.154578	0.104793	0.317793	0.359044	0.088714	0.113837	0.558588	0.878703	0.068538	0.696545
o__Bacteroidota_unclassified	0.2774	0.5548	0	0.006009	0.016555	0	0	0	0.282573	0.017747	0.073875	0.005758	0	0	0.042367	0	0.182253	0.03776	0.047902	0	0.030007	0	0.014265	0.014414	0.021572	0.03008	0	0	0	0.014746	0.046639	0.040663	0.012335	0.003553	0.017162	0.005404	0.010124	0.097678	0.007428	0.028475	0.003493	0.029684	0.012381	0.022613	0.029377	0.040201	0.057385	0.353802	0.058766
o__Micromonosporales	0.3095	0.5732	0.005769	0	0	0.00925	0.003546	0	0	0	0	0	0	0	0	0	0	0	0	0	0.015003	0	0	0	0	0.010027	0	0.00274	0.008126	0	0	0	0	0	0	0	0	0	0	0	0.012226	0.012223	0.019809	0	0.016525	0.010579	0.01076	0.014819	0
o__Gammaproteobacteria_unclassified	0.3173	0.5732	0	0	0	0	0	0	0	0.333647	0	0	0	0	0	0	0	0	0	0	0	0	0	0	0	0	0	0	0	0	0	0	0	0	0	0	0	0	0	0	0	0	0	0	0	0	0	0	0
o__Peptococcales	0.3173	0.5732	0	0	0	0	0	0	0	0	0	0	0	0	0	0	0	0	0	0	0	0	0	0.106301	0	0	0	0	0	0	0	0	0	0	0	0	0	0	0	0	0	0	0	0	0	0	0	0	0
o__Staphylococcales	0.3413	0.5973	0.007692	0	0	0.027751	0	0	0.124858	0.023071	0.025273	0.011516	0.002819	0.003427	0	0	0.040501	0	0.010887	0.033102	0	0.005366	0	0	0	0.130348	0.04397	0	0.274268	0	0.009716	0.21687	0	0	0.032417	0	0.008437	0	0	0	0	0.020953	0	0.055664	0.04223	0.042317	0.053798	0.029638	0.117531
o__Isosphaerales	0.3635	0.6168	0	0.066102	0	0	0	0	0	0	0	0.041745	0	0	0	0	0	0	0.054434	0	0	0	0	0	0	0.024351	0	0	0	0	0	0	0	0	0	0	0	0	0	0	0.033184	0	0	0	0	0	0	0	0
o__Coriobacteriales	0.3912	0.6309	1.0634	0.276426	0.456016	1.3746	0.884846	0.911205	8.43775	0.576783	0.229402	0.218799	0.145171	2.67797	0.50235	1.81966	0.528351	19.6932	3.16154	0.739919	0.495113	4.58635	0.220456	11.2426	0.174537	0.144672	0.4331	0.179462	1.66186	0.302302	0.384772	0.147743	3.81449	1.36602	1.14986	2.1254	0.583838	0.390713	0.213913	0.728145	0.677658	4.91007	1.43122	0.128723	0.512265	0.611485	0.930708	0.364916	0.430371
o__Pseudonocardiales	0.3943	0.6309	0	0.022535	0	0	0	0	0	0	0	0.014395	0	0	0	0	0	0	0.019596	0	0	0	0	0	0	0.025783	0	0	0	0	0	0	0	0	0	0	0	0	0	0	0.033184	0	0	0	0	0	0	0	0
o__Veillonellales-Selenomonadales	0.4161	0.6428	7.47649	0.154738	0.136955	1.57626	1.87786	0.085479	0.260668	0.143752	0.67071	1.09688	0.694846	2.84417	0.825146	0.126999	3.10015	0.080239	14.0941	0.142142	8.04612	20.7209	0.057059	0.052249	8.0895	0.105997	2.57442	0.056167	0.800455	0.100276	0.126314	0.039308	0.094052	2.32703	6.05252	0.38005	2.59352	1.48959	37.4125	0.534923	0.23753	3.07491	0.21295	1.86126	0.449838	0.101562	9.13313	0.035195	0.473581
o__Micrococcales	0.4247	0.6428	0.201911	0.866835	0.04214	1.45046	0.567436	0.061545	0.243144	0.271532	0.367433	0.479344	0.060605	0.79671	0.55077	0.051593	0.073638	0.061359	0.08274	0.110988	0.145748	0.076916	0.041498	0.626993	0.111782	0.098835	0.767269	0.090416	2.48263	0.106174	0.373113	0.028464	0.095593	0.19007	1.17084	0.169311	0.160302	0.169059	0.14558	0.26441	1.84959	0.3597	0.346663	0.182647	1.17509	0.067708	0.075317	0.846531	0.164198
o__Clostridia_vadinBB60_group	0.4546	0.6699	0.017307	0	0	0.025901	0	0	2.3701	0	0	0	0	0.018847	0	0	0.007364	0	0	0.015577	0.030007	0	0	0	0	0	0	0.013699	0	0	0.019433	0.010843	0.018502	0	0	0	0.008437	0	0	0.01017	0	0.057622	0	0	0	0.02539	0	0	0
o__Chitinophagales	0.4802	0.6895	0	0.036056	0	0	0	0	0.037238	0	0	0.02591	0	0	0	0	0	0	0.023951	0	0	0	0	0	0	0.032945	0	0	0	0	0	0.006777	0.004625	0	0	0	0	0	0	0	0.029691	0	0	0	0	0	0	0	0
o__Pseudomonadales	0.5051	0.7071	0.234602	0.015023	0.02107	0	0.019506	0	0.208096	0.285729	0.029161	0.030229	0	0.006853	0.012105	0	0.005523	0.0236	0.026128	0.015577	0.03215	0.017887	0.015562	0.070266	0.115704	0.088809	0.164886	0.047948	0.130023	0.047189	0.108825	0.123345	0.217398	0.062172	0.051486	0.036024	0.062434	0.088286	0.031196	0.016271	0.057636	0.008731	0.071809	0.083496	0.078951	0.067708	0.060971	0.050014	0.01037
o__Eggerthellales	0.5996	0.8162	0	0	0.01806	0.01295	0	0.010257	0	0	0	0	0	0	0.03228	0.029765	0	0	0	0.050626	0	0	0	0	0	0	0	0	0.028443	0	0.066072	0	0.023127	0.021316	0	0.016211	0	0	0	0	0	0	0.017333	0	0	0	0.026899	0	0
o__Synergistales	0.6181	0.8162	0	0	0	0.022201	0	0	0.13362	0	0	0.454873	0	3.31706	0	0.095249	0	0	0	0	0.010717	0	0.019452	0.392772	0	0.002865	0	0.00411	0.028443	0	0	0	0.003084	0	0	0.055837	0.00675	0	0	0	0.003493	0.012223	0	0	0.025705	0.004232	0	0	0
o__Clostridia_unclassified	0.6398	0.8162	0	0.009014	0	0	0.008866	0.013677	0.118286	0.145527	0	0	0	0.092521	0.012105	0.04564	0.040501	0	0.154593	0.072045	0.604424	0.203917	0	0.019819	0.029416	0	0	0	0.028443	0	0	0	0	0	0.017162	0.291792	0.143428	0.108949	0	0	0	0	0.022286	0.010437	0.132197	0.095214	0.091457	0	0
o__Christensenellales	0.6413	0.8162	0.005769	0.129199	0.016555	0.059202	0.010639	0.025644	1.16972	1.24763	0.015553	0.182813	0	0.78643	0	0.053578	4.48269	0.00944	0.790385	0.640614	0.017147	0.046507	0.009078	0.207196	0	0.038675	0.006595	0.00411	0.010158	0.026544	0.198216	0.006777	0	0.641265	0	0.088258	3.14024	0.058231	0.004457	5.47533	0.082087	0.015715	0.014857	0.045227	0.049574	0.24544	0.812352	0.007409	0.012099
o__RF39	0.6858	0.8398	0	0.021032	0	0	0	0	0	0	0	0.015834	0	0	0	0	0	0	0.008709	0	0	0	0	0	0	0.010027	0	0	0	0	0	0	0	0	0	0	0	0	0	0	0	0	0	0	0	0	0.025106	0	0
o__Clostridiales	0.6898	0.8398	15.453	1.0396	4.36	3.71679	1.93992	10.9755	10.4311	6.45997	4.00093	4.60343	0.336852	2.14683	3.44786	2.22646	3.7813	7.90434	4.28506	3.58666	4.74751	0.552723	0.443505	2.09538	2.1121	0.396774	1.96984	0.273988	4.43298	1.25345	4.85629	0.82275	5.24993	6.44462	0.821876	2.52346	2.84832	3.53332	0.27779	2.12545	3.04422	3.3473	0.881515	2.90321	0.839086	3.83818	2.78316	0.329721	0.689631
o__Clostridia_UCG-014	0.7214	0.8595	0.01923	0.063097	0.091805	0.098054	0.109941	0.078641	0.072286	0.047917	0	0	0.015504	0.013707	0.038332	0.90487	0	0	0.350556	0.57441	0.030007	0.037564	0.018155	0.08468	0	0.025783	0.02858	0	0.442891	0.005899	0.244855	0	0.037004	0.015987	0.015255	0.021614	2.87363	12.9179	0	0.746451	2.49406	0.073337	0.079237	0.146117	0.011016	0.812492	0.035865	0.003705	0
o__Acidaminococcales	0.7618	0.8888	0	0.049576	0.708857	0.728928	0.053197	3.57985	0.085429	0.427707	0.487966	0.096445	0.084565	0.221023	0.700063	2.07564	1.1782	0.031466	3.09622	1.11377	0.066444	6.09248	0.06484	3.1728	0.964857	0.037242	1.78077	0.039728	0.526187	0.135667	3.7525	0.010843	0	0.028422	1.82491	1.80839	1.18118	0.02442	0.02971	0.48204	0.366774	0.515104	3.10511	0.017395	0.481052	3.07012	0.039452	0.016671	0.04321
o__Corynebacteriales	0.7824	0.8942	0.013461	0.030046	0.019565	0.016651	0.026599	0.013677	0.615526	0.03017	0	0.011516	0.005638	0	0.004035	0.011906	0.009205	0.0236	0.013064	0.005841	0	0	0.011671	0.009009	0.009805	0	0.006595	0.00411	0.006095	0.007373	0.003887	0.025753	0	0.007105	0	0	0	0	0	0.008136	0.006986	0.010477	0	0.191344	0.334166	0.279294	0.29051	0.194498	0.319754
o__Campylobacterales	0.8302	0.9298	0.284599	0.064599	0.064715	0.074003	0.097528	0.083769	0.056953	0.010648	0.00972	0.015834	0.007047	0	0.010087	0.017859	0.003682	0.007867	0.019596	0.023366	0.023577	0.016099	0.007781	0.036034	0.023533	0.025783	0.030779	0.016439	0.040632	0.016221	0.027206	0.042019	0.157267	0.067502	0.087718	0.082855	0.072558	0.075137	0.019312	0.014237	0.017465	0.019207	0.024762	0.008697	0.016525	0	0.00538	0	0
o__Enterobacterales	0.8476	0.9307	1.68836	1.86437	78.4197	46.0871	22.4368	3.86706	2.61982	43.6616	22.7069	62.3132	4.02954	12.4321	25.6037	0.920745	2.19256	0.311517	4.67481	0.73213	4.34028	0.139522	0.193223	1.86296	4.50267	0.815034	12.1664	0.278097	0.623705	2.25178	1.43998	0.428318	2.87551	23.1939	18.9565	44.6226	0.487657	0.53723	46.8663	1.11256	58.0603	0.317793	1.08951	21.2114	18.6802	1.00292	20.0524	1.0577	0.886669
o__Pasteurellales	0.9727	0.9988	0.074996	0	0.004515	0	0	0	0	0	0	0	0	0	0	0	0	0	0	0	0	0	0	0	0	0	0	0	0	0	0	0	0.351537	0	0	0	0	0	0	0	0	0	0	0	0	0	0	0	0
o__Mycoplasmatales	0.981	0.9988	0.963406	0	0	0	0	0	0	0	0	0	0	0	0	0	0	0	0	0	0	0	0	0	0	0	0	0	0	0	0	0	0.155725	0	0	0	0	0	0	0	0	0	0	0	0	0	0	0	0
o__Fusobacteriotales	0.981	0.9988	0.119224	0	0	0	0	0	0	0	0	0	0	0	0	0	0	0	0	0	0	0	0	0	0	0	0	0	0	0	0	0	0.32841	0	0	0	0	0	0	0	0	0	0	0	0	0	0	0	0
o__unclassified	0.981	0.9988	0	0	0	0	0	0	0	0	0	0.005758	0	0	0	0	0	0	0	0	0	0	0	0	0	0	0	0	0	0	0	0	0	0	0	0	0	0	0	0	0	0	0	0	0	0	0	0	0
o__Fusobacteriales	1	1	0.778801	0.093143	0.365716	0.25716	1.71295	0.027353	0	0.019522	0.027217	0.038866	0	0	0.19973	0.017859	0	0.022026	0.039193	0.003894	0	0	0.011671	0.016215	0.045105	0.038675	2.36556	0	0	0	0	0.01491	0.373123	0.014211	0.017162	0	0	0	0.01337	0	0.064622	0	0	0.036529	0.034885	0.541661	0.043039	0.011114	0.038025
[truncated: 13 more columns]

## Sheet: 5_Family
Table S1-5 ASV feature sequences of samples at Family level
Family	wilcox.test.p_value	q_value	A1	A2	A3	A4	A5	A6	A7	A8	A9	A10	A11	A12	A13	A14	A15	A16	A17	A18	A19	A20	A21	A22	A23	A24	A25	A26	A27	A28	A29	A30	A31	A32	A33	A34	A35	A36	A37	A38	A39	A40	A41	A42	A43	A44	A45	A46	A47
f__Clostridiales_unclassified	0.0001	0.0054	0.532662	0.253891	0.270901	0.345963	0.301451	0.32311	0.339525	0.131329	0.246899	0.123794	0.090203	0.104515	0.215869	0.156765	0.106775	2.10038	0.357088	0.284285	0.250772	0.152044	0.110228	0.100895	0.113743	0.07162	0.12971	0.031509	0.136118	0.106174	0.106881	0.238557	0.491844	0.033751	0.059114	0.039626	0.065808	0.061988	0.044565	0.109832	0.211332	0.413829	0.03219	0.041748	0.044066	0.012695	0.216986	0	0
f__Rhizobiales_Incertae_Sedis	0.0001	0.0054	0.030767	0	0	0	0	0	0	0	0	0	0	0	0	0	0	0	0	0	0	0	0.002594	0	0	0.00573	0	0	0	0	0	0.020332	0.015418	0.005329	0	0.005404	0	0	0.019312	0.030509	0.020959	0.020953	0.009905	0.041748	0.055082	0.040201	0.059178	0.059276	0.01037
f__Enterococcaceae	0.0002	0.0071	2.19026	79.6932	0.254346	0.995338	0.420257	15.5093	6.19031	0.864287	0.153583	0.801785	2.56092	0.322111	0	0.384966	0.047865	12.2514	0.984171	0.237553	6.11068	0.146677	93.446	1.01796	0.362802	88.3116	0.518841	93.5257	0.408354	0.685709	0.227365	89.5333	0.161892	0.612843	0.040045	0.012608	0.242985	0	0.087645	0.040679	0.581598	0.277632	0	0.055664	0.027541	0.366045	0.683236	6.51107	4.9052
f__Akkermansiaceae	0.0004	0.0107	1.50761	2.36314	1.76988	2.31999	2.31408	3.46873	3.42373	0.87671	0.497687	0.724054	0.294569	0.335818	8.30189	1.1172	0.471281	0.932977	1.56553	0.852854	0.936643	0.733387	1.11136	15.8118	0.694227	0.790684	0.912369	0.395912	0.975174	61.7271	0.711246	0.639766	72.5708	0.337508	0.225015	0.140492	0.167052	0.264858	0.044565	0.138307	0.178147	1.15942	0.113904	0.121765	0.09364	0.308916	0.184707	5.48856	0.499507
f__UCG-010	0.0005	0.0107	0.021153	0.010516	0.010535	0.0111	0.012413	0.010257	0.006571	0	0.011665	0.005758	0.007047	0.058254	0.010087	0.027781	0.022091	0.003147	0	0.25313	0.00643	0.005366	0.00389	1.25219	0.013728	0.008594	0.008794	0.01096	0	0.007373	0.075788	0	0.006167	0.012434	0.009535	0.043228	0	0	0.002971	0	0	0.003492	0	0	0	0	0	0	0
f__Xanthomonadaceae	0.0015	0.0268	0	0.018028	0	0.00555	0.017732	0	0.008762	0	0.003888	0	0	0	0	0	0	0	0.008709	0	0	0	0	0	0	0	0	0	0	0	0	0	0	0.017764	0.028604	0.019813	0.023624	0.046961	0.034167	0.054916	0.043664	0.034922	0.06438	0.017395	0.014689	0.016927	0.023313	0.020376	0
f__Ruminococcaceae	0.0027	0.0399	7.6111	0.365062	2.06938	0.976837	7.55931	3.39864	2.20801	3.98602	15.4477	1.99942	0.26779	7.35372	11.2131	22.4789	11.4065	12.7502	17.051	7.67568	1.39532	1.73509	0.321606	5.23756	5.57146	0.210563	10.6077	0.142474	7.27317	1.16792	11.4285	0.431029	2.85238	22.9861	5.86183	5.3207	9.74301	37.1628	0.952211	36.0615	5.07196	10.4156	6.66832	35.0491	4.85642	12.7629	8.33692	3.8344	18.3331
f__Sedimenticolaceae	0.0031	0.0399	0.005769	0	0	0	0	0	0	0	0	0	0	0	0	0	0	0	0	0	0	0	0	0.007207	0.009805	0.010027	0.015389	0.00548	0.016253	0.005899	0.01749	0.002711	0.009251	0	0	0	0	0	0	0	0	0	0	0	0	0	0	0	0
f__Methylophagaceae	0.0038	0.0399	0.055766	0	0	0	0	0	0	0	0	0	0	0	0	0	0	0	0	0	0	0	0	0.012612	0.021572	0.032945	0.048367	0.012329	0.042664	0.029493	0.02332	0.02982	0.043171	0	0	0	0	0	0	0	0	0	0	0	0	0	0	0	0
f__Marinobacteraceae	0.0041	0.0399	0.213449	0	0	0	0	0	0	0	0	0	0	0	0	0	0	0	0	0	0	0	0	0.070266	0.096094	0.070188	0.136306	0.042468	0.11377	0.047189	0.108825	0.123345	0.188103	0	0	0	0	0	0	0	0	0	0	0	0	0	0	0	0
f__Shewanellaceae	0.0041	0.0399	0.101917	0	0	0	0	0	0	0	0	0	0	0	0	0	0	0	0	0	0	0	0	0.02162	0.027455	0.022918	0.04397	0.020549	0.038601	0.011797	0.040809	0.04744	0.077091	0	0	0	0	0	0	0	0	0	0	0	0	0	0	0	0
f__Deferribacteraceae	0.0062	0.0553	0.17499	0.109669	0.061705	0.079553	0.062063	0.145314	0.094191	0.035494	0.021385	0.047503	0.021141	0.018847	0.044384	0.075406	0.022091	0.02832	0.091449	0.036996	0.049297	0.019676	0.076511	0.046844	0.027455	0.070188	0.068153	0.021919	0.07517	0.073732	0.042752	0.037952	0.047797	0.087041	0.064835	0.077451	0.072558	0.122098	0.010399	0.026441	0.052396	0.015715	0.044571	0	0	0.014811	0	0.020376	0.008642
f__Intrasporangiaceae	0.0076	0.0626	0	0	0	0	0	0	0	0.015972	0.019441	0.015834	0.021141	0.01028	0.020175	0.013891	0	0	0	0	0	0	0	0	0	0	0	0	0	0	0	0	0.007709	0.085265	0.087718	0.095463	0.067496	0.080772	0.060906	0.081357	0.104793	0.061114	0.113904	0	0.014689	0	0.016139	0.009262	0
f__Rhodobacterales_unclassified	0.0085	0.065	0.021153	0	0	0	0	0	0	0	0	0	0	0	0	0	0	0	0	0	0	0	0	0.012612	0.011767	0.00573	0.015389	0.00548	0.010158	0	0.007773	0.013554	0.027753	0	0	0	0	0	0	0	0	0	0	0	0	0	0	0	0
f__Alcaligenaceae	0.0092	0.0656	0	0.007512	0	0.0074	0	0.005129	0	0	0	0	0	0	0	0	0	0	0	0	0	0	0	0	0	0	0	0	0	0	0	0	0	0.008882	0.011441	0.018012	0	0.013149	0.007428	0.014237	0.026198	0.010477	0.014857	0	0	0	0	0	0
f__Bacteroidaceae	0.0141	0.0943	10.5802	0.509284	1.16788	6.89891	23.9742	11.8251	0.926575	4.30369	6.50881	0.440478	5.62783	12.929	7.89235	8.80065	4.28203	0.320957	2.00753	8.76998	27.5656	0.62964	0.232127	11.5309	10.1918	0.190509	21.7693	0.298647	5.41831	0.533821	21.0595	0.230424	0.820253	11.5836	2.83175	5.42517	27.3341	6.84124	2.3679	22.8186	1.84435	11.5471	54.3519	13.0584	7.01014	30.7583	8.32078	69.7453	41.7253
f__Corynebacteriaceae	0.0154	0.0969	0	0.007512	0.00602	0.016651	0.019506	0.013677	0.611145	0.021297	0	0	0	0	0	0	0	0.015733	0	0	0	0	0.005187	0.009009	0	0	0	0	0	0	0	0.018976	0	0	0	0	0	0	0	0.004068	0	0	0	0	0	0	0	0	0.019012
f__Caulobacteraceae	0.0169	0.0969	0.132685	0.015023	0.02709	0.018501	0	0.006838	0.795146	0.037269	0.029161	0.028789	0	0.018847	0	0	0	0.086532	0.010887	0.023366	0.00643	0	0.025936	0.039637	0.01765	0.094538	0.02858	0	0.004063	0.002949	0	0.243978	0.107928	0.026645	0.03051	0.019813	0	0.015027	0.169348	0.254241	0.157189	0.12572	0.170856	0.2731	0.370887	0.353349	0.364034	0.322312	0.101976
f__Mitochondria	0.0172	0.0969	0	0	0	0	0	0	0	0	0	0	0	0	0	0	0	0.125865	0	0.011683	0.008573	0	0	0	0	0	0	0	0	0	0	0	0.009251	0	0	0	0	0	0	0	0	0	0	0.066101	0.091804	0.059244	0.084284	0.075947	0
f__Planococcaceae	0.0207	0.1107	0	0	0	0	0	0	0	0	0	0	0	0	0	0	0	0	0	0	0	0	0	0	0	0	0	0	0	0	0	0	0	0	0	0	0	0	0	0	0	0	0	0.008697	0	0	0	0	0.024198
f__Actinomycetaceae	0.0219	0.1116	1.31531	0.063097	0.05418	0.175757	0.349328	0.263275	3.85525	0.055016	0.083596	0.16266	0.088794	0.027414	0.119031	0.152796	0.843152	0.050346	0.08274	0.469264	0.604424	0	0	7.0861	0.145121	2.2417	0.193466	1.66721	1.02596	0.033917	0.099108	1.01929	0.121805	0.042633	0.543468	0.021614	0.050622	0.112706	0.095073	0.016271	0.054143	0.017461	0.029714	0.142638	0.273575	0.014811	0	0.377883	0.155556
f__Nocardioidaceae	0.0273	0.1328	0	0	0	0	0	0.010257	0	0.014198	0	0.007197	0.009866	0.01028	0.010087	0.011906	0.009205	0	0	0	0.008573	0	0	0	0	0.00573	0	0	0	0	0.00583	0	0.004625	0	0.005721	0.007205	0.013499	0	0.010399	0.016271	0.008733	0.013969	0.012381	0.005218	0.007344	0.010579	0.01076	0	0.008642
f__Sphingomonadaceae	0.0315	0.1465	0.024999	0.015023	0.025585	0.0074	0	0	0.983528	0.007099	0.007776	0.011516	0.012685	0.037694	0	0	0.005523	0.015733	0.008709	0.025313	0	0	0.015562	0	0	0.038675	0.024183	0.00274	0.004063	0.007373	0.00583	0.046085	0.101761	0.012434	0.007628	0.012608	0.008437	0.013149	0.056449	0.095595	0.062876	0.034922	0.054476	0.038269	0.071607	0.082519	0.064558	0.066685	0.024198
f__Monoglobaceae	0.037	0.165	0	0.013521	0.931598	0.014801	0.019506	0.04103	0.015333	0.081637	0.019441	0.106521	0.016913	0.097661	1.63415	0.013891	0.165685	0.00472	0.894898	0	0	0.017887	0.010374	1.87557	0	0.011459	0.006595	0	0.123928	0.01917	1.16015	0.017621	0.140307	1.81899	0.007628	0.03062	0.118118	2.88902	0.005942	0.061018	0.993782	0.020953	0.368949	0.593167	0.040394	0.209471	0.769314	0.018524	0.063951
f__Comamonadaceae	0.0413	0.1768	0.098071	0.013521	0.082775	0.00925	0	0.006838	0.657145	0.079862	0.031105	0.008637	0.035236	0.01542	0	0	0	0.102266	0.004355	0.064256	0	0	0.012968	0.093689	0.041183	0.077349	0.087939	0	0.020316	0.013272	0.013603	0.131477	0.112554	0.239808	0.022883	0.039626	0.005062	0.005635	0.194602	0.32136	0.176401	0.144928	0.259998	0.347899	0.457183	0.330075	0.39452	0.394554	0.089877
f__Peptostreptococcaceae	0.0459	0.1886	0.944176	0.040562	0.12341	1.11929	0.1259	0.211988	1.69982	0.078088	0.099148	0.771556	0.100069	4.96702	0.046402	0.123031	0.15648	0.034613	0.409345	0.149931	0.192901	0.023254	0.045388	0.02162	0.284358	0.03008	0.050565	0.035618	0.058917	0.06341	0.056356	0.024398	0.169601	0.136779	0.139204	0.736685	0.143428	0.229168	0.060906	0.04678	0.047157	0.169373	0.316949	0.074798	0.09364	0.558588	0.521842	0.061128	0.672347
f__Atopobiaceae	0.0476	0.1886	0.723035	0.169761	0.320566	0.562421	0.439763	0.382945	0.208096	0.083412	0.104981	0.112279	0.128258	0.860105	0.234027	0.192483	0.108616	0.095972	0.204673	0.412797	0.387946	1.37376	0.176365	0.266652	0.152965	0.104565	0.316581	0.157543	0.247857	0.22857	0.108825	0.086748	0	0.188294	0.272687	0.225148	0.261546	0.150274	0.123297	0.10373	0.150203	0.270648	0.29714	0.086975	0.260723	0.251788	0.172154	0.077799	0.05358
f__Clostridiales_Family_XIII._Incertae_Sedis	0.053	0.2025	0	0.010516	0.00903	0.014801	0	0.003419	0.006571	0	0	0	0	0.00514	0	0	0.005523	0	0	0	0.00643	0.003577	0	0	0.005883	0.010027	0	0	0.010158	0	0	0.004066	0	0	0	0	0.00675	0.007514	0	0	0	0	0	0	0.003672	0	0	0	0
f__Pseudomonadaceae	0.0618	0.228	0.011538	0	0	0	0	0	0.113905	0.285729	0	0.011516	0	0.006853	0	0	0.005523	0.012587	0.006532	0	0.03215	0	0.015562	0	0	0.008594	0.019786	0.00548	0	0	0	0	0	0.062172	0.036231	0.032421	0.062434	0.080772	0	0	0.038424	0	0.022286	0.019134	0.012853	0.029622	0.016139	0.020376	0.01037
f__Burkholderiaceae	0.0666	0.2347	0.023076	0.090139	0	0.01295	0.019506	0.049578	1.45667	0.005324	0.056379	0.012955	0.035236	0.017134	0	0	0	0.242291	0.021774	0.021419	0.021433	0.005366	0.03242	0.066663	0.041183	0.105997	0	0.013699	0	0.005899	0.013603	0.178918	0.015418	0.037303	0.017162	0.009006	0.011812	0.022541	0.034167	0.024407	0.008733	0.006984	0.012381	0.17047	0.168919	0.186196	0.216986	0.183384	0.088148
f__Selenomonadaceae	0.068	0.2347	0.005769	0	0	0	0	0	0	0.007099	0.099148	0.007197	0	0	0	0	0	0	1.52198	0	0	0.005366	0	0	0.092171	0.007162	0	0	0.008126	0	0	0	0.055506	0.101252	0.741786	0	0.460658	0	37.1303	0.508481	0.00524	0	0	0.071319	0	0	1.08672	0	0
f__Bifidobacteriaceae	0.0785	0.2545	1.90181	0.504777	0.653172	0.651225	11.6342	2.51137	13.8154	0.472075	0.647381	1.39053	82.0158	20.8138	21.9158	2.34949	23.2272	0.390183	1.46972	3.2128	0.53155	43.3611	0.26714	0.407185	1.12763	0.123186	0.980521	0.157543	0.609484	19.6437	0.287608	0.054217	1.37685	0.103029	1.51027	3.38083	15.9307	0.182208	0.153007	0.138307	0.230544	34.8664	0.450662	0.168731	1.39909	0.279294	0.351481	0.155599	0.210865
f__Eubacterium]_coprostanoligenes_group	0.0785	0.2545	0.824952	0.121687	0.145985	0.345963	0.141859	23.652	0.240953	1.74455	0.069987	1.30128	0.032417	0.471173	0.034297	1.00012	1.331	0.072373	1.50021	0.479	0.778035	0.046507	0.103744	1.42155	0.021572	0.045837	0.05716	0.068497	1.11942	0.100276	2.88579	0.048796	0.043171	3.12816	1.59036	1.5166	4.3636	1.32617	0.037138	0.49221	0.9344	0.698446	1.18856	1.43682	0.106492	0.833651	1.59063	0.048162	0.126173
f__Sutterellaceae	0.0848	0.2669	0.057689	0.013521	0.028595	0.024051	0.026599	0.164119	0.083238	0.051467	0.046658	0.043184	0.026779	0.029127	0.633486	0.085328	0.09757	0	0.302654	0	0.010717	0.012521	0.007781	0.064861	0.254942	0	0.004397	0	0.091423	0	0.425582	0.013554	0.044713	0.021316	0.005721	0.027018	0.028686	0.146517	0.016341	0.541024	0.031438	0.024446	0.024762	0.066101	0.321313	0.09733	0.10939	0.494582	0.535804
f__Clostridiales_Family_IV._Incertae_Sedis	0.0911	0.2785	0	0	0	0	0	0	0	0	0	0	0	0	0	0	0	0	0	0	0	0	0	0	0	0	0	0	0.010158	0	0	0	0	0	0	0	0	0.007514	0	0	0.013972	0.005238	0	0	0	0	0	0	0
f__Rhizobiaceae	0.0967	0.2874	0.10384	0	0	0	0	0	0	0	0	0	0	0	0	0	0	0	0	0	0	0	0	0.009009	0	0	0	0.00411	0.01219	0	0	0.040663	0.05859	0	0	0	0	0	0	0	0	0	0	0	0	0	0	0	0
f__Erysipelatoclostridiaceae	0.1039	0.3005	1.273	0.081125	0.294981	0.203508	0.258893	0.12138	0.849908	1.96994	0.316886	2.27292	0.169131	1.13081	0.123066	7.72711	0.305596	2.14758	1.06909	0.329069	0.285065	0.121635	0.042794	2.63049	0.115704	0.156131	0.07255	0.054798	8.79688	0.038341	0.441128	0.098947	0.609023	0.929035	1.85923	0.747492	1.29761	5.79871	0.060906	0.636619	0.099553	0.745591	2.28798	2.25612	0.23869	3.39385	3.60448	0.044457	0.264445
f__Clostridiaceae	0.1071	0.3016	11.8935	0.063097	0.963203	0.577222	0.211015	0.307724	8.08508	5.05795	0.278005	2.63855	0.032417	0.704189	0.082716	0.178593	0.454713	5.01416	0.590067	0.802228	0.51226	0.153832	0.063543	0.399978	0.64716	0.034378	0.37594	0.021919	0.249888	0.030968	0.279834	0.195183	0.106386	0.218492	0.062928	0.374647	0.205862	0.591705	0.034167	0.209494	0.09082	0.331762	0.14857	0.126983	0.088132	0.338538	0.184707	0.037047	0.11926
f__Aerococcaceae	0.1183	0.3246	0	0	0	0.0111	0	0.029063	0	0	0.066099	0	0	0	0	0	0	0	0	0.015577	0	0	0	0	0.049027	0	0	0.012329	0	0	0	0	0	0	0.034324	0	0	0	0.038623	0	0	0	0	0.041748	0	0	0	0	0
f__Firmicutes_unclassified	0.1278	0.3335	1.78836	0.025539	0.01204	0.390365	0.014186	0.066674	0.096381	0.915754	0.324663	0.030229	0	1.27645	0.114996	3.23054	0.826583	0.022026	0.855706	0.249236	0.055727	0.508005	0.025936	0.439616	0.211798	0.061593	0	0.052058	2.25915	0.191704	3.51542	0.025753	0.342286	0.140332	0.087718	0.749293	0.296981	1.07822	0	1.02713	0.351055	0.342239	1.07713	0.469663	0.356199	2.93682	0.365827	0.014819	0.103704
f__Desulfovibrionaceae	0.1278	0.3335	0.323058	0.381588	0.415381	0.738178	0.517786	0.379526	0.313239	0.592756	0.250787	0.287894	0.191682	0.930352	0.260254	0.228202	0.478645	0.432662	0.949333	0.597776	1.0631	0.454342	0.130977	0.86662	0.660888	0.257832	0.397925	0.209601	0.288489	0.280182	1.7548	0.203315	0.220482	0.422773	0.177342	2.17943	3.28198	0.296792	0.197573	0.622381	0.22705	0.261917	0.29714	0.142638	0.28092	0.372392	0.30127	0.174122	0.112346
f__Lachnospiraceae	0.1354	0.3339	23.1833	2.37065	5.87855	10.0903	7.06635	13.3809	8.89556	12.0113	16.7308	5.84137	1.37983	12.8656	6.73634	25.2113	11.0585	35.4783	23.1824	11.7238	29.2117	1.77623	1.14118	13.5686	8.04832	1.38943	12.0235	0.88498	13.1811	9.16343	17.1204	1.43134	6.84727	16.7084	8.86139	21.3909	7.39585	17.1219	1.97276	9.00012	9.98847	18.198	17.2341	12.5731	13.6163	30.3055	26.3665	1.53376	22.3845
f__Coriobacteriaceae	0.1354	0.3339	0.011538	0.027042	0.094815	0.741878	0.030145	0.044449	0.015333	0.234263	0.054434	0.017274	0.007047	1.66024	0.254201	1.46248	0.357143	2.96256	2.30583	0.035049	0.040724	3.19292	0.029826	10.4445	0.021572	0.040107	0.048367	0.021919	1.36524	0.030968	0.106881	0.040663	3.7744	1.13154	0.785645	1.6661	0.305418	0.016906	0.087645	0.085425	0.513483	4.51021	1.12418	0.013916	0.251542	0.334307	0.749588	0.007409	0.110618
f__Morganellaceae	0.1373	0.3339	0.023076	0	0	0	0	0	0	0	0	0	0	0	0	0	0	0	0	0	0	0	0	0	0	0.007162	0.021985	0	0	0.010323	0.007773	0	0.09251	0	0	0	0	0	0	0	0	0	0	0.019134	0.031213	0.012695	0.030486	0.011114	0.03284
f__Actinobacteriota_unclassified	0.1472	0.35	0	0	0	0	0	0	0.006571	0	0	0	0	0	0	0	0	0	0	0	0.030007	0	0	0	0	0.615931	0	0	0	0	0	0.325305	0	0	0	0	0	0	0.002971	0	0	0	0	0	0	0	0	0	0
f__Hyphomonadaceae	0.151	0.3512	0.003846	0	0.013545	0	0	0	0	0.003549	0	0	0.007047	0.008567	0	0	0	0	0	0	0	0	0	0.003603	0	0.03008	0	0.00274	0	0	0	0.027109	0	0	0	0.010807	0	0	0	0	0	0	0	0	0.00918	0	0	0	0
f__Lactobacillaceae	0.1738	0.3903	11.1763	0.758668	0.741967	1.33575	1.97716	1.43263	7.06431	0.663744	0.717368	0.420325	0.451015	0.666495	1.27908	1.08743	0.970177	0.881057	0.844819	30.7222	2.50557	14.2098	0.709349	0.616183	4.4556	0.918167	3.88031	0.400022	1.40181	0.662115	1.1893	1.29715	1.15329	0.323297	0.617837	0.302599	0.428598	0.875348	0.329783	0.868486	6.11639	0.536057	1.71846	1.42639	19.2568	0.768059	1.23018	0.842827	0.437285
f__Saccharimonadaceae	0.1751	0.3903	0.121147	0.022535	0.025585	0.027751	0.040784	0.035901	0.030667	0.028395	0.034994	0.017274	0.029598	0.022274	0.020175	0.025797	0.02025	0.040906	0.026128	0.025313	0.030007	0	0.015562	0.037836	0.050988	0.017189	0.04397	0.013699	0.048759	0.02212	0.027206	0.006777	0.063215	0.035527	0.028604	0	0.037123	0.030055	0.04308	0.036611	0.020959	0	0	0.015655	0	0	0	0.014819	0.031111
f__Bradyrhizobiaceae	0.1825	0.3985	0.007692	0	0	0	0	0	0.083238	0.005324	0	0	0	0	0	0	0	0	0	0.003894	0	0	0	0	0	0	0	0	0	0	0	0	0.009251	0	0	0	0.005062	0	0	0	0	0	0.014857	0	0	0.012695	0.014346	0.003705	0
f__Moraxellaceae	0.2195	0.4697	0.009615	0.015023	0.02107	0	0.019506	0	0.094191	0	0.029161	0.018713	0	0	0.012105	0	0	0.011013	0.019596	0.015577	0	0.017887	0	0	0.019611	0.010027	0.008794	0	0.016253	0	0	0	0.029295	0	0.015255	0.003602	0	0.007514	0.031196	0.016271	0.019212	0.008731	0.049523	0.064361	0.066099	0.038086	0.044832	0.029638	0
f__Promicromonosporaceae	0.2318	0.4863	0	0.034553	0	0	0	0	0	0	0	0.023032	0	0	0	0	0	0	0.015242	0	0	0	0	0	0	0	0	0	0	0	0	0	0	0.003553	0	0	0	0	0.004457	0	0.029691	0.003492	0	0	0	0	0	0	0.006914
f__Streptococcaceae	0.2369	0.4875	2.70754	6.16399	0.620062	16.7912	5.97049	1.15738	5.23964	7.26037	23.3291	7.30531	0.404505	1.42037	2.31202	0.916776	22.4779	2.64317	1.94874	12.6273	0.340792	0.398891	0.221752	7.88606	34.8349	1.32783	23.649	0.326045	43.0519	0.43502	14.6388	1.12366	0.309908	0.712319	29.8431	0.300798	0.199112	0.270494	0.708588	0.577635	4.13057	0.656539	1.1217	4.29133	20.6705	0.253904	1.18356	3.97147	3.05754
f__Oscillospiraceae	0.2488	0.4899	1.70182	0.20131	0.182106	0.345963	1.83176	1.69761	0.503811	6.37479	1.02065	6.0213	0.126848	4.67746	1.27302	6.35195	3.02467	0.34613	5.38681	6.52491	3.24931	0.1431	0.119305	0.679243	0.829542	0.131781	0.879391	0.047948	1.80814	0.66359	9.10239	0.158586	0.366956	1.52589	0.350871	3.12145	2.24255	4.44624	0.133696	3.61022	1.98407	1.92771	1.71598	1.3655	3.91635	1.59536	4.27875	0.17227	1.17013
f__Rhodocyclaceae	0.2515	0.4899	0	0.004507	0.03612	0	0	0	0.31762	0	0	0	0.016913	0	0	0	0	0	0	0.023366	0	0	0.006484	0	0	0.011459	0.024183	0	0	0	0	0	0.010793	0.005329	0.003814	0.016211	0	0	0.019312	0.016271	0	0	0	0.008697	0.025705	0.008463	0.008966	0.007409	0
f__Eggerthellaceae	0.2518	0.4899	0.328827	0.079623	0.058695	0.083253	0.414938	0.420556	8.10041	0.259109	0.069987	0.089247	0.009866	0.157629	0.046402	0.194468	0.062592	16.6347	0.651033	0.204451	0.066444	0.019676	0.014265	0.511684	0	0	0.068153	0	0.067043	0.042765	0.235139	0.020332	0.063215	0.060396	0.091531	0.054036	0.013499	0.223533	0.002971	0.53899	0.013972	0.115244	0.027238	0.027832	0	0.02539	0.035865	0.279707	0.266173
f__Marinifilaceae	0.2675	0.5031	0.159606	0.01953	0.052675	0.061052	0.255346	0.073512	0.083238	0.283955	0.087484	0.031668	0.018323	0.215883	0.266306	0.283764	0.121502	0.125865	0.187254	0.245341	0.066444	0.050085	0.053169	0.072068	0.147082	0.022918	0.061557	0.034248	0.23973	0.056036	0.750112	0.063705	0.097135	0.055067	0.102973	0.289991	0.435348	0.710046	0.057935	0.374242	0.23753	1.52261	0.188189	0.046966	0.227673	0.031738	0.353275	0.081504	0.165926
f__Clostridiales_Family_XIV._Incertae_Sedis	0.2736	0.5031	0	0	0	0	0.150725	0	0	0	0.058323	0	0	0.027414	0	0	0	0	0.058789	0.052573	0	0	0	0	0	0	0	0	0	0	0.036923	0	0	0	0	0.055837	0	0	0	0	0	0	0	0	0	0.02539	0.095043	0	0
f__Prevotellaceae	0.2739	0.5031	0.184605	0.043567	0.07525	0.138755	0.053197	0.035901	0.138001	1.27957	6.12582	0.037426	0.029598	0.047974	1.01681	4.10565	1.01988	0.047199	8.08021	0.183032	0.115741	0.287989	0.06484	0.201791	14.1963	0.044404	0.118718	0.028769	0.016253	0.029493	0.077732	0.016265	0.041629	0.008882	12.7953	0.03062	0.023624	0.022541	3.75982	6.47399	0.28294	0.600664	0.052	0.121765	0.526954	1.51919	2.53748	0.498287	0.570372
f__Bacteroidota_unclassified	0.2774	0.5031	0	0.006009	0.016555	0	0	0	0.282573	0.017747	0.073875	0.005758	0	0	0.042367	0	0.182253	0.03776	0.047902	0	0.030007	0	0.014265	0.014414	0.021572	0.03008	0	0	0	0.014746	0.046639	0.040663	0.012335	0.003553	0.017162	0.005404	0.010124	0.097678	0.007428	0.028475	0.003493	0.029684	0.012381	0.022613	0.029377	0.040201	0.057385	0.353802	0.058766
f__Micromonosporaceae	0.3095	0.5389	0.005769	0	0	0.00925	0.003546	0	0	0	0	0	0	0	0	0	0	0	0	0	0.015003	0	0	0	0	0.010027	0	0.00274	0.008126	0	0	0	0	0	0	0	0	0	0	0	0.012226	0.012223	0.019809	0	0.016525	0.010579	0.01076	0.014819	0
f__Gammaproteobacteria_unclassified	0.3173	0.5389	0	0	0	0	0	0	0	0.333647	0	0	0	0	0	0	0	0	0	0	0	0	0	0	0	0	0	0	0	0	0	0	0	0	0	0	0	0	0	0	0	0	0	0	0	0	0	0	0
f__Enterobacterales_unclassified	0.3173	0.5389	0	0	0	0	0	0	0	0	0	0	0	0	0	0	0	0	0	0	0	0	0	0	0	0	0.120916	0	0	0	0	0	0	0	0	0	0	0	0	0	0	0	0	0	0	0	0	0	0
f__Peptococcaceae	0.3173	0.5389	0	0	0	0	0	0	0	0	0	0	0	0	0	0	0	0	0	0	0	0	0	0.106301	0	0	0	0	0	0	0	0	0	0	0	0	0	0	0	0	0	0	0	0	0	0	0	0	0
f__Staphylococcaceae	0.3243	0.5422	0	0	0	0	0	0	0.124858	0.003549	0.003888	0	0.002819	0	0	0	0	0	0	0.033102	0	0	0	0	0	0.130348	0	0	0	0	0	0.21687	0	0	0	0	0	0	0	0	0	0	0	0.038269	0.034885	0.042317	0.053798	0.029638	0.110618
f__Beijerinckiaceae	0.3487	0.574	0	0	0	0	0	0	0	0.035494	0	0	0	0	0	0	0	0.039333	0	0	0	0	0	0.028827	0	0	0	0	0	0	0	0.017621	0	0.015987	0	0	0	0	0	0	0	0	0	0	0	0	0	0	0.024198
f__Gracilibacteraceae	0.3611	0.5805	0	0	0	0	0	0.085479	0	0	0	0	0	0	0	0.009922	0	0	0	0.064256	0	0	0	0.07387	0	0	0	0	0.071106	0	0	0	0	0	0	0	0	0	0	0	0.003493	0	0	0	0	0	0	0	0
f__Isosphaeraceae	0.3635	0.5805	0	0.066102	0	0	0	0	0	0	0	0.041745	0	0	0	0	0	0	0.054434	0	0	0	0	0	0	0.024351	0	0	0	0	0	0	0	0	0	0	0	0	0	0	0.033184	0	0	0	0	0	0	0	0
f__Defluviitaleaceae	0.3787	0.5902	0	0	0	0	0	0	0.098572	0	0	0	0	0	0	0	0	0	0	0	0	0	0	0	0	0	0	0	0.006095	0	0	0	0	0	0	0	0	0	0	0	0.008733	0	0	0	0.062427	0	0	0	0
f__Carnobacteriaceae	0.3806	0.5902	0	0.040562	0	0.031451	0.164911	0.116251	0.006571	0.042593	0.073875	0.070534	0.056377	0.059967	0.01614	0	0.060751	0	0.019596	0.116829	0	0	0	0.203593	0.011767	0	0.032977	0	0.154403	0.005899	0.013603	0	0.018502	0.017764	0.114414	0.010807	0	0.005635	0.01337	0.008136	0.012226	0.017461	0.012381	0.038269	0.020197	0.016927	0.073524	0.127813	0.046667
f__Tannerellaceae	0.3912	0.5942	0.086533	0.12319	0.334111	0.144305	4.1742	0.723151	0.184001	0.37624	0.186632	0.663596	0.014094	2.39527	1.26496	0.426638	1.38071	0.105412	0.781675	1.32017	8.33762	1.431	0.038904	2.535	0.813853	0.034378	0.655147	0.032879	0.670432	0.137142	1.85196	0.033886	0.055506	0.193623	0.724624	1.47517	0.383038	0.197235	2.5937	3.81361	0.094313	0.703684	0.760183	0.062622	0.605905	1.54246	0.530808	0.107437	0.105432
f__Pseudonocardiaceae	0.3943	0.5942	0	0.022535	0	0	0	0	0	0	0	0.014395	0	0	0	0	0	0	0.019596	0	0	0	0	0	0	0.025783	0	0	0	0	0	0	0	0	0	0	0	0	0	0	0.033184	0	0	0	0	0	0	0	0
f__Coriobacteriales_Incertae_Sedis	0.4119	0.6099	0	0	0	0	0	0.073512	0.113905	0	0	0	0	0	0	0	0	0	0	0.138248	0	0	0	0.019819	0	0	0	0	0.010158	0	0	0	0	0.007105	0	0.196329	0.003375	0	0	0	0	0.013969	0	0	0	0	0	0	0
f__Microbacteriaceae	0.4161	0.6099	0	0.009014	0	0	0	0	0.074476	0	0	0.015834	0	0	0	0	0	0.00472	0	0	0	0	0	0	0	0.012892	0	0	0	0	0	0	0.009251	0	0	0	0	0	0	0	0	0	0	0	0	0.006348	0	0.011114	0
f__Clostridia_vadinBB60_group_unclassified	0.4546	0.6573	0.017307	0	0	0.025901	0	0	2.3701	0	0	0	0	0.018847	0	0	0.007364	0	0	0.015577	0.030007	0	0	0	0	0	0	0.013699	0	0	0.019433	0.010843	0.018502	0	0	0	0.008437	0	0	0.01017	0	0.057622	0	0	0	0.02539	0	0	0
f__Chitinophagaceae	0.4802	0.6851	0	0.036056	0	0	0	0	0.037238	0	0	0.02591	0	0	0	0	0	0	0.023951	0	0	0	0	0	0	0.032945	0	0	0	0	0	0.006777	0.004625	0	0	0	0	0	0	0	0.029691	0	0	0	0	0	0	0	0
f__Barnesiellaceae	0.4885	0.6878	0	0	0.00301	0.0074	0	0.280371	0	0	0	0	0	0.00514	0.619364	0.200421	0.016568	0	0	0.17135	0	0	0	0	0.015689	0	0	0.00411	0	0	0.231252	0	0	0	0	0	0.327354	0	0	0	0.008733	1.28514	0.168379	0	0.334166	0.004232	0	0	0
f__Methylophilaceae	0.5664	0.7778	0	0	0	0.014801	0	0	0	0.005324	0	0.004318	0	0.003427	0	0	0	0.007867	0.006532	0.005841	0	0	0	0.003603	0	0	0.008794	0	0.006095	0.004424	0	0	0	0.005329	0.011441	0	0	0	0	0	0.003493	0.010477	0.009905	0	0.005508	0	0.007173	0	0
f__Nocardiaceae	0.567	0.7778	0.013461	0.022535	0.013545	0	0.007093	0	0.004381	0.008874	0	0.011516	0.005638	0	0.004035	0.011906	0.009205	0.007867	0.013064	0.005841	0	0	0.006484	0	0.009805	0	0.006595	0.00411	0.006095	0.007373	0.003887	0.006777	0	0.007105	0	0	0	0	0	0.004068	0.006986	0.010477	0	0.191344	0.334166	0.279294	0.29051	0.194498	0.300741
f__Family_XI	0.6026	0.7979	0.063458	0	0	0.0074	0	0	2.45772	0.014198	0	0	0	0.00514	0	0	0.007364	0.056639	0	0	0	0	0	0.012612	0	0	0	0	0	0	0.01166	0	0.081717	0	0	0	0.008437	0	0	0	0	0	0	0	0	0	0	0.007409	0
f__Vibrionaceae	0.6031	0.7979	0	0.007512	0	0	0	0.006838	0.400859	0	0	0	0	0	0	0	0	0.034613	0	0	0	0.007155	0	0.01081	0	0.024351	0	0	0	0.002949	0	0.025753	0	0.003553	0	0	0	0	0	0	0	0	0	0.019134	0.018361	0	0.012553	0.024081	0.022469
f__Erysipelotrichaceae	0.6048	0.7979	0.801877	0.524307	0.800662	1.2081	1.13487	0.800082	9.15842	0.44013	0.818461	0.506694	0.401686	0.450613	0.778744	0.515934	0.953608	0.391756	0.557406	0.67761	0.767318	0.608175	0.32809	1.60892	0.892297	0.300804	1.11463	0.360294	0.952826	0.368661	0.606308	0.269732	0.018502	1.78169	1.37297	0.4557	1.81732	0.580434	0.58529	0.567465	0.447115	0.550026	0.953324	0.699276	0.561839	0.691888	0.677857	0.477911	0.286914
f__Synergistaceae	0.6181	0.7979	0	0	0	0.022201	0	0	0.13362	0	0	0.454873	0	3.31706	0	0.095249	0	0	0	0	0.010717	0	0.019452	0.392772	0	0.002865	0	0.00411	0.028443	0	0	0	0.003084	0	0	0.055837	0.00675	0	0	0	0.003493	0.012223	0	0	0.025705	0.004232	0	0	0
f__Bacteroidales_unclassified	0.6217	0.7979	0	0	0	0	0	0	0	0.138428	0	0	0	0	0	0	0.265096	0	0	0	0	0.198551	0	0	0	0	0	0	0	0	0	0	0	0	0	0	0	0	0	0	0	0	0	0	0	0	0	0	0
f__Micrococcaceae	0.6361	0.7979	0.201911	0.823268	0.04214	1.45046	0.567436	0.061545	0.168667	0.255559	0.347992	0.424644	0.039464	0.78643	0.530595	0.037703	0.073638	0.056639	0.067498	0.110988	0.145748	0.076916	0.041498	0.626993	0.111782	0.085944	0.767269	0.090416	2.48263	0.106174	0.373113	0.028464	0.078633	0.101252	1.08312	0.073849	0.092807	0.088286	0.080217	0.183053	1.7151	0.295093	0.23276	0.182647	1.1604	0.06136	0.059178	0.826155	0.157284
f__Clostridia_unclassified	0.6398	0.7979	0	0.009014	0	0	0.008866	0.013677	0.118286	0.145527	0	0	0	0.092521	0.012105	0.04564	0.040501	0	0.154593	0.072045	0.604424	0.203917	0	0.019819	0.029416	0	0	0	0.028443	0	0	0	0	0	0.017162	0.291792	0.143428	0.108949	0	0	0	0	0.022286	0.010437	0.132197	0.095214	0.091457	0	0
f__Christensenellaceae	0.6413	0.7979	0.005769	0.129199	0.016555	0.059202	0.010639	0.025644	1.16972	1.24763	0.015553	0.182813	0	0.78643	0	0.053578	4.52872	0.00944	0.790385	0.640614	0.017147	0.046507	0.009078	0.207196	0	0.038675	0.006595	0.00411	0.010158	0.026544	0.198216	0.006777	0	0.641265	0	0.088258	3.24486	0.058231	0.004457	5.53431	0.082087	0.015715	0.014857	0.045227	0.049574	0.24544	0.812352	0.007409	0.012099
f__Rikenellaceae	0.6574	0.8047	0.340365	0.303467	0.331101	0.52727	0.358194	6.9802	0.534478	1.4251	0.22357	0.13531	0.053558	0.788144	0.68594	2.85947	0.646171	0.188798	0.635792	5.45203	0.150034	0.082282	0.077808	2.98362	0.292203	0.094538	0.191268	0.116445	1.28398	0.174008	1.65374	0.108435	0.195812	0.344613	0.181156	1.53641	3.07949	1.55158	0.05942	0.516617	0.331843	1.7531	0.609137	0.019134	1.09981	0.406246	1.71437	0.072242	0.480495
f__Butyricicoccaceae	0.6676	0.8047	0.146145	0.010516	0	0.018501	0.117034	0.029063	0.008762	0.078088	0.064155	0.057579	0.015504	0.039407	0	0.053578	0.05891	1.79201	0.063144	0.019472	0.132888	0.023254	0	0.034232	0.172576	0	0	0.00822	0.067043	0.079631	0.357566	0.012199	0.003084	0.188294	0.064835	0	0.057371	0.462093	0	0.01017	0.017465	0.221757	0.022286	0.100891	0.016525	0.080403	0.407073	0	0.077778
f__Pasteurellaceae	0.6787	0.8047	0.090379	0.006009	0.058695	2.81396	0	0.059835	0.120477	0.031945	0.454917	0.028789	0.035236	0.029127	0.119031	0.103187	1.26473	0	0	0.029207	0.004287	0	0.011671	0.009009	3.9065	0.007162	0.382535	0.00411	0.056885	0.023594	0.056356	0.009488	0.360788	0	0.783738	0.028819	0.016874	0	0.011884	0.05695	0.019212	0.024446	0.024762	2.7571	0.115673	0.027506	0	0.094471	0.008642
f__RF39_unclassified	0.6858	0.8047	0	0.021032	0	0	0	0	0	0	0	0.015834	0	0	0	0	0	0	0.008709	0	0	0	0	0	0	0.010027	0	0	0	0	0	0	0	0	0	0	0	0	0	0	0	0	0	0	0	0	0.025106	0	0
f__Anaerovoracaceae	0.6893	0.8047	0.026922	0	0.00602	0.018501	0	0.307724	0.418383	0.028395	0.034994	0.106521	0	0.106228	0.058507	0.081359	0.064433	0.02832	0.089272	0.531573	0.042867	0.135945	0	0.551322	0.029416	0	0.017588	0.00959	0.13815	0.023594	0.151577	0.008133	0.018502	0.262901	0	0.059439	0.119805	0.020663	0	0.107798	0.057636	0.14842	0.042095	0.013916	0.020197	0	0.356861	0	0.024198
f__Gemellaceae	0.6919	0.8047	0.007692	0	0	0.027751	0	0	0	0.019522	0.021385	0.011516	0	0.003427	0	0	0.040501	0	0.010887	0	0	0.005366	0	0	0	0	0.04397	0	0.274268	0	0.009716	0	0	0	0.032417	0	0.008437	0	0	0	0	0.020953	0	0.017395	0.007344	0	0	0	0.006914
f__Clostridia_UCG-014_unclassified	0.7214	0.83	0.01923	0.063097	0.091805	0.098054	0.109941	0.078641	0.072286	0.047917	0	0	0.015504	0.013707	0.038332	0.90487	0	0	0.350556	0.57441	0.030007	0.037564	0.018155	0.08468	0	0.025783	0.02858	0	0.442891	0.005899	0.244855	0	0.037004	0.015987	0.015255	0.021614	2.87363	12.9179	0	0.746451	2.49406	0.073337	0.079237	0.146117	0.011016	0.812492	0.035865	0.003705	0
f__Acidaminococcaceae	0.7618	0.8672	0	0.049576	0.708857	0.728928	0.053197	3.57985	0.085429	0.427707	0.487966	0.096445	0.084565	0.221023	0.700063	2.07564	1.1782	0.031466	3.09622	1.11377	0.066444	6.09248	0.06484	3.1728	0.964857	0.037242	1.78077	0.039728	0.526187	0.135667	3.7525	0.010843	0	0.028422	1.82491	1.80839	1.18118	0.02442	0.02971	0.48204	0.366774	0.515104	3.10511	0.017395	0.481052	3.07012	0.039452	0.016671	0.04321
f__Muribaculaceae	0.813	0.9157	1.31339	0.857821	0.940628	1.4264	0.904352	1.20183	1.69544	0.606953	0.56573	0.394415	0.294569	0.382078	0.552787	3.12736	1.61451	0.31309	0.546519	0.605565	0.651578	0.481173	0.398117	0.376556	0.403985	0.353802	0.525436	0.23015	0.579009	0.333269	0.549952	0.422896	0.747787	6.71108	0.251711	0.210739	8.50784	0.379442	0.178261	0.612212	0.602557	0.357954	0.747802	0.340941	0.47738	0.594558	1.40593	0.748356	0.338766
f__Helicobacteraceae	0.8302	0.9253	0.284599	0.064599	0.064715	0.074003	0.097528	0.083769	0.056953	0.010648	0.00972	0.015834	0.007047	0	0.010087	0.017859	0.003682	0.007867	0.019596	0.023366	0.023577	0.016099	0.007781	0.036034	0.023533	0.025783	0.030779	0.016439	0.040632	0.016221	0.027206	0.042019	0.157267	0.067502	0.087718	0.082855	0.072558	0.075137	0.019312	0.014237	0.017465	0.019207	0.024762	0.008697	0.016525	0	0.00538	0	0
f__Veillonellaceae	0.8592	0.9401	7.47072	0.154738	0.136955	1.57626	1.87786	0.085479	0.260668	0.136653	0.571562	1.08968	0.694846	2.84417	0.825146	0.126999	3.10015	0.080239	12.5721	0.142142	8.04612	20.7155	0.057059	0.052249	7.99733	0.098835	2.57442	0.056167	0.792329	0.100276	0.126314	0.039308	0.038546	2.22578	5.31073	0.38005	2.13286	1.48959	0.282247	0.026441	0.23229	3.07491	0.21295	1.78994	0.449838	0.101562	8.04641	0.035195	0.473581
f__Ethanoligenenaceae	0.861	0.9401	0	0	0	0	0	0.03932	0	0	0	0	0	0	0	0	0	0.045626	0	0.009736	0.01929	0	0	0	0	0	0	0	0	0	0	0	0	0.003553	0	0	0	0.007514	0	0	0	0	0	0	0.005508	0	0	0	0
f__Enterobacteriaceae	0.9293	0.9973	1.5153	1.85085	78.3656	42.0687	22.4368	3.80039	2.09848	43.6297	22.2131	62.2844	3.99431	12.403	25.4847	0.817558	0.927835	0.276904	4.67481	0.702923	4.33599	0.132367	0.181552	1.82152	0.541261	0.73482	10.911	0.253439	0.528219	2.17805	1.30201	0.345636	2.69666	23.0518	18.1728	44.5937	0.423536	0.53723	46.8128	0.941708	58.0236	0.279378	1.06475	18.3482	18.515	0.962718	20.0093	0.928036	0.822718
f__Eubacteriaceae	0.9411	0.9973	1.41338	0.004507	0.204681	0.020351	0.010639	0.353882	0.087619	0.149076	0.066099	0.1094	0.018323	0.02056	1.93476	0.428622	0.082842	0.03776	0.681516	0.058415	0.062157	0.10017	0.040201	0.09549	0.074521	0.018621	0.030779	0.012329	0.190972	0.058986	0.143804	0.010843	0.672238	0.198952	0.047673	0.073849	0.043872	0.06011	0.062391	0.128137	0.073355	0.330016	0.133713	0.059143	0	0.787102	0.066351	0.198203	0.060494
f__Mycoplasmataceae	0.981	0.9973	0.963406	0	0	0	0	0	0	0	0	0	0	0	0	0	0	0	0	0	0	0	0	0	0	0	0	0	0	0	0	0	0.155725	0	0	0	0	0	0	0	0	0	0	0	0	0	0	0	0
f__Leptotrichiaceae	0.981	0.9973	0.151914	0	0	0	0	0	0	0	0	0	0	0	0	0	0	0	0	0	0	0	0	0	0	0	0	0	0	0	0	0	0.422461	0	0	0	0	0	0	0	0	0	0	0	0	0	0	0	0
f__Porphyromonadaceae	0.981	0.9973	0.171144	0	0	0	0	0	0	0	0	0	0	0	0	0	0	0	0	0	0	0	0	0	0	0	0	0	0	0	0	0	0.095593	0	0	0	0	0	0	0	0	0	0	0	0	0	0	0	0
f__unclassified	0.981	0.9973	0	0	0	0	0	0	0	0	0	0.005758	0	0	0	0	0	0	0	0	0	0	0	0	0	0	0	0	0	0	0	0	0	0	0	0	0	0	0	0	0	0	0	0	0	0	0	0	0
f__Erwiniaceae	0.9848	0.9973	0.03269	0	0	1.2044	0	0	0	0	0.038882	0	0	0	0	0	0	0	0	0	0	0	0	0	0.027455	0.018621	0.685925	0	0	0.025069	0.033036	0	0	0.138556	0	0	0.047247	0	0.041594	0.1139	0.017465	0.013969	0	0.06784	0	0	0	0	0
f__Fusobacteriaceae	0.988	0.9973	0.746111	0.093143	0.365716	0.25716	1.71295	0.027353	0	0.019522	0.027217	0.038866	0	0	0.19973	0.017859	0	0.022026	0.039193	0.003894	0	0	0.011671	0.016215	0.045105	0.038675	2.36556	0	0	0	0	0.01491	0.279071	0.014211	0.017162	0	0	0	0.01337	0	0.064622	0	0	0.036529	0.034885	0.541661	0.043039	0.011114	0.038025
f__Oxalobacteraceae	1	1	0	0	0	0.00925	0	0	0	0.145527	0	0	0	0.906365	0	0	0	0	0	0	0	0	0.011671	0.059456	0	0	0	0	0	0	0.038866	0	0	0	0	0	0.03881	0.065745	0	0	0.029691	0.033176	0.047047	0	0	0	0.188294	0	0
[truncated: 13 more columns]

## Sheet: 6_Genus
Table S1-6 ASV feature sequences of samples at Genus level
Genus	wilcox.test.p_value	q_value	A1	A2	A3	A4	A5	A6	A7	A8	A9	A10	A11	A12	A13	A14	A15	A16	A17	A18	A19	A20	A21	A22	A23	A24	A25	A26	A27	A28	A29	A30	A31	A32	A33	A34	A35	A36	A37	A38	A39	A40	A41	A42	A43	A44	A45	A46	A47
g__Lachnospiraceae_NK4A136_group	0	0	1.2557	0.549847	0.573407	0.886184	0.672057	0.748795	0.808289	0.246686	0.262452	0.249028	0.200138	0.23473	0.236044	0.331389	0.281664	0.358716	0.516036	0.572463	0.567987	0.382792	0.378665	0.446823	0.494195	0.329452	0.685925	0.246589	0.637926	0.381933	0.386716	0.555729	1.02532	0.271783	0.244084	0.208937	0.296981	0.326846	0.108442	0.095595	0.165921	0.096036	0.215427	0.046966	0.075279	0.027506	0.059178	0.0389	0.036296
g__Acetatifactor	0	0	0.017307	0.018028	0.02107	0.025901	0.028372	0.027353	0.019714	0.007099	0.011665	0.008637	0.012685	0.011993	0.014122	0.015875	0.016568	0.00472	0.008709	0.015577	0.008573	0.008944	0	0.009009	0.011767	0	0.026382	0	0.016253	0.013272	0.013603	0.009488	0.027753	0	0.011441	0.007205	0.008437	0.005635	0	0.006102	0	0	0	0	0	0	0	0	0
g__Clostridiales_unclassified	0.0001	0.0048	0.532662	0.253891	0.270901	0.345963	0.301451	0.32311	0.339525	0.131329	0.246899	0.123794	0.090203	0.104515	0.215869	0.156765	0.106775	2.10038	0.357088	0.284285	0.250772	0.152044	0.110228	0.100895	0.113743	0.07162	0.12971	0.031509	0.136118	0.106174	0.106881	0.238557	0.491844	0.033751	0.059114	0.039626	0.065808	0.061988	0.044565	0.109832	0.211332	0.413829	0.03219	0.041748	0.044066	0.012695	0.216986	0	0
g__Phreatobacter	0.0001	0.0048	0.030767	0	0	0	0	0	0	0	0	0	0	0	0	0	0	0	0	0	0	0	0.002594	0	0	0.00573	0	0	0	0	0	0.020332	0.015418	0.005329	0	0.005404	0	0	0.019312	0.030509	0.020959	0.020953	0.009905	0.041748	0.055082	0.040201	0.059178	0.059276	0.01037
g__Stenotrophomonas	0.0001	0.0048	0	0.010516	0	0	0	0	0	0	0	0	0	0	0	0	0	0	0.008709	0	0	0	0	0	0	0	0	0	0	0	0	0	0	0.017764	0.022883	0.019813	0.011812	0.03569	0.02971	0.040679	0.033184	0.020953	0.044571	0.017395	0.014689	0.016927	0.023313	0.020376	0
g__Rikenella	0.0001	0.0048	0	0	0	0	0	0	0	0	0	0	0	0	0	0	0	0	0	0	0	0	0	0	0	0	0	0	0	0	0	0	0	0	0	0	0	0	0.005942	0.008136	0	0	0	0	0	0	0	0.005557	0.005185
g__Enterococcus	0.0002	0.0083	2.19026	79.6932	0.254346	0.995338	0.420257	15.5093	6.19031	0.864287	0.153583	0.801785	2.56092	0.322111	0	0.384966	0.047865	12.2514	0.984171	0.237553	6.11068	0.146677	93.446	1.01796	0.362802	88.3116	0.518841	93.5257	0.408354	0.685709	0.227365	89.5333	0.161892	0.612843	0.040045	0.012608	0.242985	0	0.087645	0.040679	0.581598	0.277632	0	0.055664	0.027541	0.366045	0.683236	6.51107	4.9052
g__Aquabacterium	0.0003	0.0108	0	0	0	0	0	0	0	0	0	0	0	0	0	0	0	0	0	0	0	0	0	0	0	0	0	0	0	0	0	0	0.004625	0	0	0	0	0	0.01337	0.012204	0.022705	0.027938	0.027238	0.019134	0.029377	0.023275	0.026899	0.025933	0
g__Akkermansia	0.0004	0.0128	1.50761	2.36314	1.76988	2.31999	2.31408	3.46873	3.42373	0.87671	0.497687	0.724054	0.294569	0.335818	8.30189	1.1172	0.471281	0.932977	1.56553	0.852854	0.936643	0.733387	1.11136	15.8118	0.694227	0.790684	0.912369	0.395912	0.975174	61.7271	0.711246	0.639766	72.5708	0.337508	0.225015	0.140492	0.167052	0.264858	0.044565	0.138307	0.178147	1.15942	0.113904	0.121765	0.09364	0.308916	0.184707	5.48856	0.499507
g__UCG-010_unclassified	0.0005	0.0144	0.021153	0.010516	0.010535	0.0111	0.012413	0.010257	0.006571	0	0.011665	0.005758	0.007047	0.058254	0.010087	0.027781	0.022091	0.003147	0	0.25313	0.00643	0.005366	0.00389	1.25219	0.013728	0.008594	0.008794	0.01096	0	0.007373	0.075788	0	0.006167	0.012434	0.009535	0.043228	0	0	0.002971	0	0	0.003492	0	0	0	0	0	0	0
g__Faecalibacterium	0.0006	0.0158	0.026922	0.108167	0.319061	0.283061	0.200376	0.270113	1.11496	1.1163	11.8589	0.574349	0.091613	0.704189	10.398	18.6748	6.14691	0.072373	9.42583	1.09625	0.147891	0.280834	0.095963	2.95119	4.71054	0.095971	10.2009	0.071237	2.53748	0.504328	4.36853	0.090814	0.015418	15.6373	2.6506	1.24102	3.00019	5.75926	0.157464	27.2973	1.43391	6.54619	3.52606	27.2405	1.83607	6.88502	5.67212	2.26359	11.1776
g__Prevotellaceae_UCG-001	0.0009	0.0217	0.157683	0.012019	0.004515	0.014801	0.003546	0.005129	0.015333	0	0.00972	0	0	0.006853	0.004035	0.003969	0.007364	0	0.008709	0.031154	0.027864	0.019676	0.012968	0.01081	0.007844	0.007162	0.02858	0.00822	0.008126	0.005899	0.013603	0.005422	0.010793	0.003553	0.007628	0.003602	0	0	0.004457	0.008136	0	0	0	0.003479	0.003672	0.004232	0.016139	0.007409	0
g__Phocea	0.0017	0.0378	0	0	0.004515	0	0.007093	0	0	0.008874	0	0	0.002819	0	0	0	0.007364	0	0.023951	0	0	0	0	0	0	0	0	0	0.004063	0	0.01749	0	0	0	0	0	0	0	0	0.052882	0.003493	0.019207	0.029714	0.006958	0	0.031738	0.01076	0	0.164198
g__Jeotgalicoccus	0.0027	0.0557	0	0	0	0	0	0	0	0	0	0	0	0	0	0	0	0	0	0	0	0	0	0	0	0	0	0	0	0	0	0	0	0	0	0	0	0	0	0	0	0	0	0.008697	0	0.008463	0.008966	0.003705	0.038025
g__Sedimenticola	0.0031	0.0597	0.005769	0	0	0	0	0	0	0	0	0	0	0	0	0	0	0	0	0	0	0	0	0.007207	0.009805	0.010027	0.015389	0.00548	0.016253	0.005899	0.01749	0.002711	0.009251	0	0	0	0	0	0	0	0	0	0	0	0	0	0	0	0
g__Methylophaga	0.0038	0.0658	0.055766	0	0	0	0	0	0	0	0	0	0	0	0	0	0	0	0	0	0	0	0	0.012612	0.021572	0.032945	0.048367	0.012329	0.042664	0.029493	0.02332	0.02982	0.043171	0	0	0	0	0	0	0	0	0	0	0	0	0	0	0	0
g__Marinobacter	0.0041	0.0658	0.213449	0	0	0	0	0	0	0	0	0	0	0	0	0	0	0	0	0	0	0	0	0.070266	0.096094	0.070188	0.136306	0.042468	0.11377	0.047189	0.108825	0.123345	0.188103	0	0	0	0	0	0	0	0	0	0	0	0	0	0	0	0
g__Shewanella	0.0041	0.0658	0.101917	0	0	0	0	0	0	0	0	0	0	0	0	0	0	0	0	0	0	0	0	0.02162	0.027455	0.022918	0.04397	0.020549	0.038601	0.011797	0.040809	0.04744	0.077091	0	0	0	0	0	0	0	0	0	0	0	0	0	0	0	0
g__Rodentibacter	0.0058	0.0882	0.015384	0	0	0.00555	0	0	0	0.023071	0.023329	0.021592	0.011275	0.018847	0.02421	0.049609	0.023932	0	0	0	0.004287	0	0.002594	0	0	0	0	0.00411	0	0	0	0.009488	0.009251	0	0	0	0.005062	0	0	0	0	0.006984	0	0	0	0.006348	0	0	0
g__Mucispirillum	0.0062	0.0895	0.17499	0.109669	0.061705	0.079553	0.062063	0.145314	0.094191	0.035494	0.021385	0.047503	0.021141	0.018847	0.044384	0.075406	0.022091	0.02832	0.091449	0.036996	0.049297	0.019676	0.076511	0.046844	0.027455	0.070188	0.068153	0.021919	0.07517	0.073732	0.042752	0.037952	0.047797	0.087041	0.064835	0.077451	0.072558	0.122098	0.010399	0.026441	0.052396	0.015715	0.044571	0	0	0.014811	0	0.020376	0.008642
g__GCA-900066575	0.0065	0.0895	0	0	0	0	0	0	0	0.017747	0.036938	0.021592	0.009866	0.017134	0.022192	0.023812	0.029455	0.01888	0.028306	0	0.021433	0.012521	0.015562	0	0.015689	0.008594	0	0	0	0	0	0	0	0	0	0	0.021936	0	0	0.022373	0	0.024446	0	0	0	0	0	0	0
g__Janibacter	0.0076	0.0998	0	0	0	0	0	0	0	0.015972	0.019441	0.015834	0.021141	0.01028	0.020175	0.013891	0	0	0	0	0	0	0	0	0	0	0	0	0	0	0	0	0.007709	0.085265	0.087718	0.095463	0.067496	0.080772	0.060906	0.081357	0.104793	0.061114	0.113904	0	0.014689	0	0.016139	0.009262	0
g__Rhodobacterales_unclassified	0.0085	0.1064	0.021153	0	0	0	0	0	0	0	0	0	0	0	0	0	0	0	0	0	0	0	0	0.012612	0.011767	0.00573	0.015389	0.00548	0.010158	0	0.007773	0.013554	0.027753	0	0	0	0	0	0	0	0	0	0	0	0	0	0	0	0
g__Caulobacter	0.0092	0.1064	0.034613	0	0	0.0037	0	0	0.094191	0.005324	0	0.004318	0	0.003427	0	0	0	0.034613	0	0.007789	0	0	0.006484	0	0.007844	0.027216	0	0	0	0	0	0.065061	0.032378	0.007105	0	0	0	0.009392	0.056449	0.071187	0.068115	0.045399	0.061904	0.053924	0.095476	0.084635	0.10939	0.096323	0.025926
g__Verticiella	0.0092	0.1064	0	0.007512	0	0.0074	0	0.005129	0	0	0	0	0	0	0	0	0	0	0	0	0	0	0	0	0	0	0	0	0	0	0	0	0	0.008882	0.011441	0.018012	0	0.013149	0.007428	0.014237	0.026198	0.010477	0.014857	0	0	0	0	0	0
g__Megamonas	0.0106	0.1094	0.005769	0	0	0	0	0	0	0.007099	0.099148	0	0	0	0	0	0	0	0	0	0	0.005366	0	0	0.092171	0	0	0	0.008126	0	0	0	0.055506	0.053291	0.741786	0	0.460658	0	37.1303	0.508481	0.00524	0	0	0.071319	0	0	1.08672	0	0
g__Comamonas	0.0106	0.1094	0	0	0	0	0	0	0	0	0	0	0	0	0	0	0	0	0	0	0	0	0	0	0	0	0	0	0	0	0	0	0	0.204281	0	0	0	0	0	0	0	0	0	0.008697	0	0.006348	0.01076	0.007409	0
g__UC5-1-2E3	0.0106	0.1094	0	0	0	0	0	0	0	0	0	0	0	0	0	0	0	0	0	0	0	0	0	0	0	0	0	0	0	0	0	0	0	0	0	0.014409	0	0.011271	0	0	0	0.099529	0	0	0	0	0	0	0.082963
g__Brevundimonas	0.0121	0.1204	0.03269	0.015023	0.01505	0.0111	0	0.006838	0.376763	0.023071	0.015553	0.018713	0	0.006853	0	0	0	0.026746	0	0.005841	0.00643	0	0.009078	0.027026	0.009805	0.04154	0.006595	0	0	0	0	0.094881	0.027753	0.01954	0.020976	0	0	0	0.063877	0.105764	0.055889	0.043653	0.056952	0.144378	0.157902	0.150226	0.147048	0.146337	0.04321
g__Subdoligranulum	0.0125	0.1204	0.023076	0.072111	0.067725	0.088803	0.06561	0.140185	0.192763	1.7481	3.06194	0.112279	0.014094	0.704189	0.050437	1.72243	2.8461	11.4506	3.33355	0.163561	0.085734	0.45792	0.077808	0.353134	0.154926	0.063026	0.07255	0.021919	2.76299	0.032442	2.15706	0.088103	0.018502	2.49578	3.08919	0.199932	2.90907	7.23195	0.028225	7.19603	0.069862	0.88528	0.279807	3.93995	1.70388	0.672845	0.593573	1.38186	6.37606
g__Bacteroides	0.0141	0.1236	10.5802	0.509284	1.16788	6.89891	23.9742	11.8251	0.926575	4.30369	6.50881	0.440478	5.62783	12.929	7.89235	8.80065	4.28203	0.320957	2.00753	8.76998	27.5656	0.62964	0.232127	11.5309	10.1918	0.190509	21.7693	0.298647	5.41831	0.533821	21.0595	0.230424	0.820253	11.5836	2.83175	5.42517	27.3341	6.84124	2.3679	22.8186	1.84435	11.5471	54.3519	13.0584	7.01014	30.7583	8.32078	69.7453	41.7253
g__Arthrobacter	0.0147	0.1236	0.067304	0.033051	0.025585	0.042552	0.010639	0.037611	0.030667	0.017747	0.031105	0.02735	0.009866	0.032554	0.036314	0.037703	0	0.056639	0.067498	0.070098	0.111454	0.05724	0.037607	0.050448	0.058833	0.054431	0.068153	0.041098	0.046727	0.051613	0.031093	0.028464	0.066299	0.065725	0.064835	0.066644	0.070871	0.07138	0.053478	0.06712	0.111779	0.073337	0.128761	0.026092	0.049574	0.050781	0.044832	0.027785	0.039753
g__Eubacterium]_nodatum_group	0.0147	0.1236	0.026922	0	0.00602	0.018501	0	0	0.072286	0.019522	0.013609	0.031668	0	0.027414	0.014122	0	0.022091	0.006293	0.006532	0.420585	0.042867	0.110902	0	0.030629	0.007844	0	0.017588	0.00959	0.034537	0.010323	0	0.008133	0.018502	0.003553	0	0	0.00675	0	0	0	0	0	0	0.010437	0.007344	0	0	0	0.012099
g__Corynebacterium	0.0149	0.1236	0	0.007512	0.00602	0.016651	0.019506	0.013677	0.013143	0.021297	0	0	0	0	0	0	0	0.015733	0	0	0	0	0	0.009009	0	0	0	0	0	0	0	0.018976	0	0	0	0	0	0	0	0	0	0	0	0	0	0	0	0	0.019012
g__Actinomyces	0.0153	0.1236	1.27685	0.063097	0.05418	0.175757	0.349328	0.263275	3.85525	0.055016	0.083596	0.16266	0.088794	0.027414	0.119031	0.152796	0.843152	0.050346	0.08274	0.469264	0.604424	0	0	7.0861	0.145121	2.2417	0.193466	1.66721	1.02596	0.033917	0.099108	1.01929	0.038546	0.042633	0.543468	0.021614	0.050622	0.112706	0.095073	0.016271	0.054143	0.017461	0.029714	0.142638	0.273575	0.014811	0	0.377883	0.155556
g__Bittarella	0.0154	0.1236	0	0	0	0	0.00532	0	0.028476	0	0	0	0	0	0	0	0	0	0	0.005841	0	0	0	0	0	0	0	0	0	0	0	0	0	0.010658	0	0	0	0	0	0	0	0.034922	0.004952	0	0	0	0.048418	0	0.005185
g__Flavonifractor	0.0166	0.1243	0.003846	0.027042	0.03913	0.051802	1.63315	0	0.013143	0.012423	0.373265	0.028789	0.036645	0.032554	0.129118	0.027781	0.023932	0.119572	0.04137	0.077886	0.46082	0.051874	0.005187	0.032431	0.043144	0.008594	0.4331	0	0.085328	0.442393	0.027206	0.006777	0.172685	0.023093	0.013348	0.122481	0.131617	0.386956	0	0.124069	0.059382	0.661778	0.076761	0.024353	0.174427	0.065592	0.715515	0.046309	0.661977
g__Cloacibacillus	0.0169	0.1243	0	0	0	0	0	0	0.098572	0	0	0.451994	0	0.555127	0	0.053578	0	0	0	0	0	0	0.019452	0.392772	0	0.002865	0	0.00411	0.028443	0	0	0	0	0	0	0.032421	0	0	0	0	0.003493	0	0	0	0	0	0	0	0
g__Sphingomonas	0.017	0.1243	0.017307	0.010516	0.025585	0.0074	0	0	0.983528	0.007099	0.007776	0.011516	0.012685	0.037694	0	0	0.005523	0.006293	0.008709	0.019472	0	0	0.015562	0	0	0.027216	0.024183	0.00274	0.004063	0.007373	0.00583	0.024398	0.095593	0.008882	0.007628	0.012608	0.008437	0.009392	0.046051	0.095595	0.057636	0.034922	0.054476	0.029571	0.071607	0.071939	0.064558	0.066685	0.024198
g__Mitochondria_unclassified	0.0172	0.1243	0	0	0	0	0	0	0	0	0	0	0	0	0	0	0	0.125865	0	0.011683	0.008573	0	0	0	0	0	0	0	0	0	0	0	0.009251	0	0	0	0	0	0	0	0	0	0	0.066101	0.091804	0.059244	0.084284	0.075947	0
g__Eubacterium]_hallii_group	0.0177	0.1248	0	0.004507	0	0	0	0	0	0	0.062211	0	0	0.01542	0	0.04564	0	0.084959	0.032661	0	0	0	0	0.14774	0	0	0	0	0.024379	0	0.034979	0	0.027753	0.062172	0.019069	0.048632	0.018561	0.135247	0	0	0	0.092544	0.012381	0.013916	0.036722	0.019043	0.048418	0	0
g__Enterorhabdus	0.0207	0.1391	0.053843	0.021032	0.04214	0.059202	0.030145	0.037611	0.04381	0.008874	0.003888	0.010076	0.009866	0.011993	0.046402	0.144859	0.003682	0.00472	0	0.009736	0.015003	0	0	0.012612	0	0	0.013191	0	0.01219	0	0.00583	0	0.055506	0	0	0	0	0	0	0	0	0.045399	0.022286	0.003479	0	0	0	0	0.003457
g__Sporosarcina	0.0207	0.1391	0	0	0	0	0	0	0	0	0	0	0	0	0	0	0	0	0	0	0	0	0	0	0	0	0	0	0	0	0	0	0	0	0	0	0	0	0	0	0	0	0	0.008697	0	0	0	0	0.024198
g__Romboutsia	0.0219	0.1438	0.024999	0.040562	0.079765	1.08599	0.05497	0.061545	1.4742	0.078088	0.060267	0.73413	0.038054	4.57809	0.046402	0.10914	0.115979	0.034613	0.241688	0.08178	0.055727	0.023254	0.03242	0.02162	0.100016	0.03008	0.050565	0.035618	0.058917	0.042765	0.056356	0.017621	0.149557	0.13145	0.091531	0.706065	0.143428	0.229168	0.02971	0.04678	0.047157	0.169373	0.277331	0.048706	0.080787	0.452795	0.521842	0.050014	0.65852
g__Hydrogenophaga	0.0235	0.1509	0.098071	0.013521	0.082775	0.00925	0	0.006838	0.657145	0.079862	0.031105	0.008637	0.035236	0.01542	0	0	0	0.102266	0.004355	0.064256	0	0	0.012968	0.075672	0.015689	0.077349	0.063756	0	0	0	0	0.131477	0.107928	0.035527	0.022883	0.039626	0.005062	0.005635	0.181232	0.309157	0.153696	0.11699	0.23276	0.320067	0.427806	0.300453	0.356861	0.361211	0.089877
g__Lachnospiraceae_ND3007_group	0.0268	0.1679	0	0.003005	0	0.0074	0	0	0.004381	0	0.013609	0.079171	0	0.006853	0	0	0.106775	0	0.095804	0	0.180041	0.008944	0	0	0.005883	0	0	0	0	0	0.046639	0	0	0.264677	0.032417	0	0.016874	0	0	0.048814	0.006986	0.013969	0	0.012176	0.071607	0.031738	0.053798	0	0
g__Nocardioides	0.0273	0.1679	0	0	0	0	0	0.010257	0	0.014198	0	0.007197	0.009866	0.01028	0.010087	0.011906	0.009205	0	0	0	0.008573	0	0	0	0	0.00573	0	0	0	0	0.00583	0	0.004625	0	0.005721	0.007205	0.013499	0	0.010399	0.016271	0.008733	0.013969	0.012381	0.005218	0.007344	0.010579	0.01076	0	0.008642
g__Tuzzerella	0.0285	0.1716	0	0	0	0.484718	0	0	0	0	0	0.198647	0	0	0	0	0	0	0	0	0	0	0	0	0	0	0	0	0	0	0	0	0.018502	0	0	0	0	0	0	0	0.008733	0	0	0	0	0	0	0.007409	0
g__GCA-900066755	0.0294	0.1734	0	0	0	0	0	0	0	0	0	0.002879	0	0.006853	0	0	0	0	0	0.009736	0	0	0	0	0	0	0	0	0	0	0.01166	0	0	0	0	0.005404	0	0	0	0	0.00524	0.010477	0.007429	0	0.011016	0	0.012553	0	0
g__Lactobacillus	0.0358	0.2069	4.69973	0.280933	0.270901	0.690076	1.27496	1.02062	2.34601	0.424157	0.35188	0.19001	0.152218	0.383792	0.952246	0.801683	0.699558	0.399622	0.198141	0.210293	0.4994	0.660048	0.52261	0.358539	0.488312	0.651741	0.266016	0.256178	1.03409	0.522024	0.68987	0.924407	0.397792	0.236255	0.169715	0.160305	0.251422	0.678113	0.184203	0.589839	0.595571	0.275886	1.2158	0.253966	0.268067	0.330075	0.744208	0.494582	0.245433
g__Monoglobus	0.037	0.2097	0	0.013521	0.931598	0.014801	0.019506	0.04103	0.015333	0.081637	0.019441	0.106521	0.016913	0.097661	1.63415	0.013891	0.165685	0.00472	0.894898	0	0	0.017887	0.010374	1.87557	0	0.011459	0.006595	0	0.123928	0.01917	1.16015	0.017621	0.140307	1.81899	0.007628	0.03062	0.118118	2.88902	0.005942	0.061018	0.993782	0.020953	0.368949	0.593167	0.040394	0.209471	0.769314	0.018524	0.063951
g__Roseburia	0.0385	0.2105	0.011538	0.070609	0.344646	0.131355	0.058517	0.172667	0.177429	1.23343	0.587115	0.142508	0.019732	1.94294	0.080699	3.39525	1.25	0.044053	1.43706	0.08178	0.162894	0.030409	0.063543	0.162153	3.13775	0.060161	0.032977	0.038358	0.956889	0.072258	0.274005	0.024398	0.746246	0.445866	0.051486	3.54653	0.133304	0.740101	0.01337	0.296953	1.57014	0.071591	2.09236	0.565335	2.55949	7.75888	4.09763	0.072242	0.025926
g__Caenimonas	0.0386	0.2105	0	0	0	0	0	0	0	0	0	0	0	0	0	0	0	0	0	0	0	0	0	0.018017	0.025494	0	0.024183	0	0.020316	0.013272	0.013603	0	0	0	0	0	0	0	0	0	0	0	0	0	0	0	0	0	0
g__Blautia	0.0399	0.2135	0.038459	0.067604	0.496651	0.490269	0.746533	0.297466	0.223429	1.20326	0.783467	1.2034	0.042283	0.873811	0.324813	0.736199	0.673785	0.558527	0.357088	0.46537	8.42121	0.101959	0.050575	0.493667	0.135315	0.034378	1.35426	0.023289	0.644021	0.215298	0.781204	0.031175	0.633692	1.42464	0.232642	0.378249	0.572026	2.66925	0.01337	1.15527	0.88899	0.761306	0.368949	0.89236	0.554495	0.52685	1.30371	0.124109	1.37753
g__Frisingicoccus	0.0412	0.2165	0	0	0	0	0	0	0	0	0	0	0	0	0	0	0	0	0	0	0	0	0	0.01081	0	0	0	0	0	0	0	0	0	0	0	0	0	0	0	0	0.122258	0	0	0.003479	0.168919	0	0	0	0
g__Erysipelotrichaceae_UCG-003	0.0493	0.2541	0	0.021032	0.273911	0.160956	0.076249	0.070093	0.030667	1.93799	0.307166	0.777314	0.016913	0.998886	0.086751	7.69735	0.2743	0.067653	0.960219	0.317386	0.062157	0.101959	0.03242	0.13693	0.023533	0.113159	0.017588	0.042468	8.59778	0.02212	0.425582	0.079971	0.428629	0.069278	1.84588	0.360237	1.28579	5.77617	0.031196	0.449498	0.04541	0.693208	2.26569	2.24047	0.178099	3.38115	3.5704	0.035195	0.217778
g__Dorea	0.051	0.2541	0	0.139715	0.07525	0.212758	0.079796	0.066674	0.04381	0.583882	0.968156	0.441917	0.028188	2.05089	1.37188	1.7899	0.322165	0.157332	4.48973	0.364118	0.105024	0.223594	0.040201	0.133326	0.129432	0.083079	0.070351	0.063017	0.219414	0.032442	0.448901	0.028464	0.120263	0.950351	0.922942	1.61206	0.534904	3.25344	0.038623	0.126103	2.07489	2.63838	1.09694	0.424436	1.52027	0.935212	3.18306	0.020376	0.573829
g__Fusicatenibacter	0.051	0.2541	0	0.01953	0.558357	0.249759	0.113487	0.061545	0.046	0.59808	0.336327	0.037426	0.022551	0.339244	0.915932	5.25459	0.563328	0.039333	1.48279	0.200557	0.145748	0.112691	0.033717	0.030629	0.162771	0.012892	0	0.057537	0.235667	0.030968	0.66072	0.016265	0.129514	1.98774	0.627372	0.039626	1.40729	2.62041	0.026739	0.158646	0.286433	1.14545	5.43023	0.111328	0.962103	4.4941	1.56373	0.014819	0.05358
g__Anaerovorax	0.053	0.2596	0	0.010516	0.00903	0.014801	0	0.003419	0.006571	0	0	0	0	0.00514	0	0	0.005523	0	0	0	0.00643	0.003577	0	0	0.005883	0.010027	0	0	0.010158	0	0	0.004066	0	0	0	0	0.00675	0.007514	0	0	0	0	0	0	0.003672	0	0	0	0
g__Pyramidobacter	0.0547	0.2606	0	0	0	0.022201	0	0	0.035048	0	0	0.002879	0	2.76193	0	0.041672	0	0	0	0	0.010717	0	0	0	0	0	0	0	0	0	0	0	0.003084	0	0	0.023415	0.00675	0	0	0	0	0.012223	0	0	0.025705	0.004232	0	0	0
g__Phenylobacterium	0.055	0.2606	0.065381	0	0.01204	0.0037	0	0	0.324192	0.008874	0.013609	0.005758	0	0.008567	0	0	0	0.025173	0.010887	0.009736	0	0	0.010374	0.012612	0	0.025783	0.021985	0	0.004063	0.002949	0	0.084037	0.047797	0	0.009535	0.019813	0	0.005635	0.049022	0.077289	0.033184	0.036668	0.052	0.074798	0.117509	0.118488	0.107596	0.079652	0.03284
g__Mediterraneibacter	0.0569	0.2652	0	0	0	0	0	0	0	0.023071	0	0	0	0	0	0	0	0	0	0	0	0	0	0	0	0	0	0	0.01219	0	0	0	0	0.023093	0	0.019813	0	0.082651	0	0	0	0	0.024762	0.017395	0	0	0	0	0
g__Kluyvera	0.0582	0.267	0	0	0	0	0	0	0	0	0.054434	0	0	0	0	0	0	0	0	0	0	0	0	0	0.041183	0	0.037374	0	0	0	0	0	0	0	0.041952	0	0	0	0.026739	0	0	0	0	12.3591	0	0.03597	0.035865	0.011114	0
g__Pseudomonas	0.0618	0.2791	0.011538	0	0	0	0	0	0.113905	0.285729	0	0.011516	0	0.006853	0	0	0.005523	0.012587	0.006532	0	0.03215	0	0.015562	0	0	0.008594	0.019786	0.00548	0	0	0	0	0	0.062172	0.036231	0.032421	0.062434	0.080772	0	0	0.038424	0	0.022286	0.019134	0.012853	0.029622	0.016139	0.020376	0.01037
g__Lachnospira	0.065	0.289	0	0	0.058695	0.736328	0	0.017096	0	0.168598	0	0.051821	0	0.119935	0	0.28178	0.401325	0.007867	0.711999	0	0	0	0	0.003603	0.092171	0	1.25753	0	0.221446	0	0.029149	0	0	0.127898	0.274594	0.041427	0.023624	0.285521	0	0.018305	0.480299	0.015715	0.643803	0.394865	0.174427	0.575515	0.405279	0	0.003457
g__Lachnospiraceae_UCG-004	0.0705	0.3087	0	0	0	0	0	0	0	0	0	0	0	0	0	0.043656	0	0	0	0	0	0	0	0	0	0	0	0	0	0	0.042752	0	0	0	0.072462	0	0	0	0	0	0.031438	0.048891	0	0.017395	0.016525	0	0	0	0
g__Paraprevotella	0.0727	0.3131	0	0	0	0.018501	0.007093	0	0.004381	0.383339	0.108869	0	0	0	0	0	0.003682	0	0	0	0	0	0	0	0.427518	0	0	0.00411	0	0	0.00583	0	0.009251	0	0	0	0.003375	0	0.002971	2.40207	0.057636	0.576218	0	0	0	0.008463	0.555914	0.396406	0.523705
g__Howardella	0.0743	0.3131	0.176913	0	0	0	0	0.174377	0	0	0	0	0	0	0	0	0.051546	0.5837	0	0	0	0	0.002594	0.003603	0	0	0	0	0	0	0	0.004066	0	0	0	0	0	0	0	0.136273	0	0	0	0	0	0	0	0	0
g__Massilia	0.0782	0.3131	0	0	0	0	0	0	0	0	0	0	0	0	0	0	0	0	0	0	0	0	0	0	0	0	0	0	0	0	0	0	0	0	0	0	0	0	0	0	0.029691	0.033176	0.047047	0	0	0	0	0	0
g__Eubacterium]_coprostanoligenes_group_unclassified	0.0785	0.3131	0.824952	0.121687	0.145985	0.345963	0.141859	23.652	0.240953	1.74455	0.069987	1.30128	0.032417	0.471173	0.034297	1.00012	1.331	0.072373	1.50021	0.479	0.778035	0.046507	0.103744	1.42155	0.021572	0.045837	0.05716	0.068497	1.11942	0.100276	2.88579	0.048796	0.043171	3.12816	1.59036	1.5166	4.3636	1.32617	0.037138	0.49221	0.9344	0.698446	1.18856	1.43682	0.106492	0.833651	1.59063	0.048162	0.126173
g__Robinsoniella	0.0788	0.3131	0.215372	0.012019	0.019565	0	0.015959	0.008548	0	0.007099	0	0	0	0.011993	0	0.009922	0	0.00472	0	0.025313	0.00643	0.007155	0.002594	0	0	0	0.024183	0.00959	0	0	0.009716	0.012199	0.021586	0.010658	0	0.014409	0.00675	0.009392	0	0.006102	0	0	0	0.005218	0.007344	0	0	0	0
g__Anaerostipes	0.0791	0.3131	0	0.007512	0	0.049952	0.026599	0	0.010952	0.023071	0.00972	0.038866	0	0.101088	0.274376	0.311545	0.071797	0.039333	0.043547	0	0.03858	0.019676	0	0.023422	0	0.004297	0	0.00822	0.093454	0	0.066072	0	0.009251	1.96287	0.043859	0.014409	0.094494	0.326846	0	0	0.085581	0.190327	0.056952	0.231353	0	0.057128	0.048418	0	0.105432
g__Candidatus_Saccharimonas	0.0791	0.3131	0.117301	0.022535	0.025585	0.027751	0.040784	0.035901	0.030667	0.028395	0.034994	0.017274	0.026779	0.022274	0.020175	0.019844	0.012887	0.040906	0.026128	0.025313	0.030007	0	0.015562	0.037836	0.037261	0.017189	0.04397	0.013699	0.042664	0.02212	0.027206	0.006777	0.063215	0.035527	0.022883	0	0.037123	0.030055	0.034167	0.036611	0.020959	0	0	0.015655	0	0	0	0.011114	0.031111
g__Ruminococcus]_gauvreauii_group	0.0827	0.3214	0	0	0	0	0	0	0	0.026621	0.542401	0	0	0	0	0	0.012887	0	0.058789	0	0	0	0	0	0	0	0	0	0	0	0	0	0	0.031974	0	0	0	0.078894	0	0.577635	0.026198	0	0	0	0.055082	0.008463	0.127322	0	0.024198
g__Burkholderia-Caballeronia-Paraburkholderia	0.0834	0.3214	0.023076	0.076618	0	0.01295	0.019506	0.049578	1.45667	0.005324	0.044714	0.008637	0.035236	0.017134	0	0	0	0.242291	0.015242	0.021419	0.021433	0.005366	0.03242	0.066663	0.041183	0.097403	0	0.013699	0	0.005899	0.013603	0.178918	0.004625	0.037303	0.017162	0.009006	0.011812	0.022541	0.025254	0.024407	0.003493	0.006984	0.012381	0.163512	0.168919	0.175617	0.20802	0.177827	0.088148
g__Hungatella	0.0884	0.3358	12.7896	0.013521	0.313041	0.164656	0.99124	0.288919	0	0.663744	0.08554	0.079171	0.353765	2.54433	0.038332	0.283764	0	0.179358	0.028306	3.9722	11.812	0.025042	0.015562	0.156748	0.0353	0	0.512246	0.031509	0.032506	0.008848	0	0.020332	0.348454	0.030198	0	5.44498	0.040497	0.231047	0.14558	0	0.020959	0.066352	0.06438	0	0.130361	0.040201	0.014346	0.018524	0.04321
g__Clostridiales_Family_IV._Incertae_Sedis_unclassified	0.0911	0.3358	0	0	0	0	0	0	0	0	0	0	0	0	0	0	0	0	0	0	0	0	0	0	0	0	0	0	0.010158	0	0	0	0	0	0	0	0	0.007514	0	0	0.013972	0.005238	0	0	0	0	0	0	0
g__Negativibacillus	0.0913	0.3358	0	0	0.007525	0.0111	0	0.018805	0	0.039044	0	0	0	0.011993	0	0.029765	0.075479	0.007867	0.894898	0.112935	0	0.005366	0.014265	0.007207	0.088249	0	0	0.00685	0	0.014746	0.058299	0	0	0.033751	0.003814	0.207136	0.776201	0	0	0.012204	0.14671	0	0.009905	0.264403	0.119345	0.071939	0.505703	0.072242	0.281729
g__Lachnospiraceae_UCG-006	0.0918	0.3358	0.046151	0	0	0.024051	0	0	0.050381	0.03372	0.036938	0.02591	0.026779	0.023987	0.03228	0	0.046024	0.01888	0	0.029207	0.02572	0.01431	0.016858	0.027026	0.015689	0.014324	0.037374	0	0	0	0.027206	0.033886	0.035462	0.023093	0.017162	0.027018	0.026998	0	0.017826	0.036611	0	0.015715	0.017333	0.012176	0	0.014811	0	0.014819	0
g__Veillonellaceae_unclassified	0.0957	0.3447	0	0.003005	0	0	0.008866	0	0.017524	0	0.021385	0.010076	0.009866	0.011993	0.010087	0.015875	0.007364	0	0	0	0	0	0	0.003603	0	0	0.015389	0	0	0	0	0	0	0	0	0	0	0	0	0	0	0	0	0	0	0	0	0	0.005185
g__Nitratireductor	0.0967	0.3447	0.10384	0	0	0	0	0	0	0	0	0	0	0	0	0	0	0	0	0	0	0	0	0.009009	0	0	0	0.00411	0.01219	0	0	0.040663	0.05859	0	0	0	0	0	0	0	0	0	0	0	0	0	0	0	0
g__Desulfovibrio	0.0978	0.3447	0.130762	0.268914	0.314546	0.53467	0.148952	0.182925	0.188382	0.525316	0.209962	0.240392	0.166312	0.889232	0.219904	0.121046	0.305596	0.415356	0.339669	0.539362	1.0138	0.40068	0.111525	0.171162	0.541261	0.207698	0.345161	0.173982	0.152371	0.097326	0.51886	0.157231	0.077091	0.103029	0.120135	1.88944	2.96475	0.097678	0.139638	0.453565	0.171161	0.213026	0.108951	0.142638	0.178099	0.279294	0.080697	0.06298	0.095062
g__Ligilactobacillus	0.1008	0.351	4.23629	0.389099	0.431936	0.562421	0.507146	0.36243	4.17287	0.205867	0.233291	0.171297	0.181816	0.195323	0.262271	0.222249	0.2338	0.223411	0.339669	29.1762	1.85828	2.15723	0.136164	0.236023	3.6692	0.153267	0.338566	0.120555	0.253951	0.10175	0.439185	0.256177	0.536557	0.071054	0.318453	0.10627	0.134991	0.13149	0.123297	0.219664	0.200852	0.207788	0.386282	1.13763	18.8308	0.395667	0.432178	0.296379	0.155556
g__Bifidobacterium	0.1039	0.3575	1.84797	0.501773	0.653172	0.651225	11.6342	2.51137	13.7847	0.472075	0.647381	1.39053	82.0158	20.8138	21.9158	2.34949	23.2272	0.283197	1.46972	3.2128	0.53155	43.3611	0.26714	0.293678	1.12763	0.123186	0.980521	0.157543	0.609484	19.6437	0.287608	0.054217	1.37685	0.103029	1.51027	3.38083	15.9307	0.182208	0.153007	0.138307	0.230544	34.8664	0.450662	0.168731	1.39909	0.279294	0.351481	0.155599	0.210865
g__Staphylococcaceae_unclassified	0.1083	0.3647	0	0	0	0	0	0	0	0.003549	0.003888	0	0.002819	0	0	0	0	0	0	0	0	0	0	0	0	0	0	0	0	0	0	0	0	0	0	0	0	0	0	0	0	0	0	0.010437	0.011016	0	0	0.009262	0.048395
g__Parasutterella	0.1097	0.3647	0.057689	0.007512	0.01505	0.014801	0.014186	0.152152	0.041619	0.044368	0.033049	0.024471	0.026779	0.022274	0.022192	0.073421	0.023932	0	0.283058	0	0.010717	0	0.007781	0.059456	0.145121	0	0	0	0.091423	0	0.02332	0.013554	0.044713	0.014211	0.005721	0.010807	0.018561	0.146517	0.011884	0	0.031438	0.013969	0.024762	0.066101	0.130361	0.02539	0.10939	0.494582	0.535804
g__Lacticaseibacillus	0.1098	0.3647	0.148068	0	0	0.0037	0	0	0.006571	0	0.007776	0	0	0	0	0	0	0.022026	0	0	0	0	0	0	0.009805	0.047269	0	0	0	0	0	0.016265	0	0	0	0	0	0	0	0	0	0	0	0.008697	0	0	0	0	0
g__Oscillibacter	0.1171	0.3841	0.080765	0.025539	0	0.062902	0.044331	0.020515	0.065715	0.012423	0.034994	0.141068	0.012685	0.205603	0.060524	0.085328	0.106775	0.00944	0.465957	0.095411	0.366512	0.037564	0.015562	0.090085	0.041183	0.022918	0.244031	0	0.087359	0.084055	0.073845	0.023042	0.086342	0.015987	0.019069	0.277383	0.273358	0.07138	0.031196	0.964081	0.073355	0.30557	0.18076	0.005218	0.212985	0.334307	0.025106	0.057423	0.236791
g__Abiotrophia	0.1183	0.3841	0	0	0	0.0111	0	0.029063	0	0	0.066099	0	0	0	0	0	0	0	0	0.015577	0	0	0	0	0.049027	0	0	0.012329	0	0	0	0	0	0	0.034324	0	0	0	0.038623	0	0	0	0	0.041748	0	0	0	0	0
g__Firmicutes_unclassified	0.1278	0.4059	1.78836	0.025539	0.01204	0.390365	0.014186	0.066674	0.096381	0.915754	0.324663	0.030229	0	1.27645	0.114996	3.23054	0.826583	0.022026	0.855706	0.249236	0.055727	0.508005	0.025936	0.439616	0.211798	0.061593	0	0.052058	2.25915	0.191704	3.51542	0.025753	0.342286	0.140332	0.087718	0.749293	0.296981	1.07822	0	1.02713	0.351055	0.342239	1.07713	0.469663	0.356199	2.93682	0.365827	0.014819	0.103704
g__HT002	0.1278	0.4059	0.315366	0.031549	0.0301	0.046252	0.049651	0.049578	0.081048	0.03372	0.033049	0.023032	0.018323	0.051401	0.044384	0.041672	0.036819	0.144745	0	0.04089	0.040724	0.048296	0.029826	0.018017	0.278475	0.010027	0.024183	0.019179	0.052822	0.029493	0.040809	0.016265	0.175769	0.015987	0.02479	0	0.033748	0.02442	0.010399	0.058984	0.104793	0.033176	0.074285	0.022613	0	0.042317	0.028692	0.040752	0.015556
g__Staphylococcus	0.1296	0.4071	0	0	0	0	0	0	0.124858	0	0	0	0	0	0	0	0	0	0	0.033102	0	0	0	0	0	0.130348	0	0	0	0	0	0.21687	0	0	0	0	0	0	0	0	0	0	0	0.019134	0.023869	0.033854	0.044832	0.016671	0.024198
g__Olsenella	0.1316	0.4073	0.167298	0.133706	0.305516	0.540221	0.211015	0.309433	0.107334	0.083412	0.089428	0.089247	0.128258	0.848111	0.16745	0.130968	0.095729	0.084959	0.161125	0.262866	0.357939	1.32904	0.136164	0.075672	0.123549	0.063026	0.316581	0.147953	0.170655	0.150414	0.097165	0.055573	0	0.179412	0.213573	0.135089	0.249734	0.103314	0.087645	0.093561	0.097806	0.237472	0.203046	0.062622	0.240526	0.239093	0.09863	0.072242	0.05358
g__Adlercreutzia	0.1344	0.4073	0	0.012019	0	0	0	0	0	0	0.00972	0.015834	0	0	0	0.029765	0.023932	0.062933	0	0.070098	0	0	0	0	0	0	0.006595	0	0.028443	0	0.207933	0	0	0.021316	0	0.016211	0	0.108949	0	0	0	0	0	0	0	0	0.026899	0	0
g__Eubacterium]_ventriosum_group	0.1366	0.4073	0	0	0.215216	0.016651	0	0.003419	0.013143	0.09406	0	0	0	0.013707	0	0.291701	0	0	0.080563	0	0.023577	0	0	0.470245	0	0.00573	0.008794	0	0.044695	0	0.291494	0.005422	0.044713	0.332179	0.034324	0	0.011812	0.137125	0	1.139	0.020959	0.104767	0.272378	0	0.040394	2.23859	0.017933	0	0.006914
g__Allobaculum	0.1373	0.4073	0	0.022535	0.05418	0.048102	0.076249	0.052997	0.035048	0.017747	0.021385	0	0.018323	0	0.054472	0.033734	0	0	0.028306	0.029207	0	0.039352	0.031123	0.025224	0.01765	0.010027	0.030779	0.015069	0	0.026544	0.021376	0.009488	0	0	0.009535	0.005404	0.018561	0.039447	0.01337	0.014237	0.017465	0.019207	0.061904	0.012176	0.027541	0.014811	0.041245	0.018524	0
g__Proteus	0.1373	0.4073	0.023076	0	0	0	0	0	0	0	0	0	0	0	0	0	0	0	0	0	0	0	0	0	0	0.007162	0.021985	0	0	0.010323	0.007773	0	0.09251	0	0	0	0	0	0	0	0	0	0	0.019134	0.031213	0.012695	0.030486	0.011114	0.03284
g__Desulfovibrionaceae_unclassified	0.1381	0.4073	0.042305	0.081125	0.06923	0.105454	0.072703	0.078641	0.096381	0.021297	0.021385	0.010076	0.004228	0	0	0.009922	0.007364	0.012587	0.015242	0.033102	0.034294	0.035775	0.011671	0.027026	0.019611	0.022918	0.02858	0.016439	0.038601	0.016221	0.013603	0.01491	0.041629	0.049738	0.057207	0.055837	0.062434	0.069502	0.057935	0.085425	0.055889	0.043653	0.074285	0	0	0.004232	0.003587	0.003705	0
g__Actinobacteriota_unclassified	0.1472	0.4233	0	0	0	0	0	0	0.006571	0	0	0	0	0	0	0	0	0	0	0	0.030007	0	0	0	0	0.615931	0	0	0	0	0	0.325305	0	0	0	0	0	0	0.002971	0	0	0	0	0	0	0	0	0	0
g__Collinsella	0.1474	0.4233	0.011538	0.027042	0.094815	0.741878	0.030145	0.044449	0.015333	0.234263	0.054434	0.017274	0.007047	1.66024	0.254201	1.46248	0.357143	2.96256	2.30583	0.035049	0.040724	3.19292	0.029826	10.4445	0.021572	0.040107	0.048367	0.021919	1.36524	0.030968	0.106881	0.040663	3.7744	1.13154	0.785645	1.6661	0.305418	0.016906	0.087645	0.085425	0.211332	4.51021	1.12418	0.013916	0.251542	0.334307	0.749588	0.007409	0.110618
g__Ralstonia	0.1502	0.4233	0	0.013521	0	0	0	0	0	0	0.011665	0.004318	0	0	0	0	0	0	0.006532	0	0	0	0	0	0	0.008594	0	0	0	0	0	0	0.010793	0	0	0	0	0	0.008913	0	0.00524	0	0	0.006958	0	0.010579	0.008966	0.005557	0
g__SWB02	0.151	0.4233	0.003846	0	0.013545	0	0	0	0	0.003549	0	0	0.007047	0.008567	0	0	0	0	0	0	0	0	0	0.003603	0	0.03008	0	0.00274	0	0	0	0.027109	0	0	0	0.010807	0	0	0	0	0	0	0	0	0.00918	0	0	0	0
g__Merdibacter	0.1538	0.4233	0.686499	0	0	0	0.019506	0	0	0	0	0	0	0	0	0	0	0	0	0	0	0	0	0	0	0	0	0	0	0	0	0	0	0	0	0	0	0	0	0	0	0	0	0	0	0	0	0	0
g__Mordavella	0.1538	0.4233	0	0	0	0	0	0	0	0	0	0	0	0.155915	0	0	0	0	0	0	0	0	0	0.218006	0	0	0	0	0	0	0	0	0	0	0	0	0	0	0	0	0	0	0	0	0	0	0	0	0
g__Cellulosilyticum	0.1538	0.4233	0	0	0	0	0	0	0.284763	0	0	0.021592	0	0	0	0	0	0	0	0	0	0	0	0	0	0	0	0	0	0	0	0	0	0	0	0	0	0	0	0	0	0	0	0	0	0	0	0	0
g__Enterobacter	0.1596	0.4351	0	0	0	0.678976	0	0	0.024095	0.118906	0.033049	0	0	0	0	0	0	0	0	0	0	0	0	0.646812	0.049027	0	1.1586	0	0	0	0	0	0	1.06581	10.1104	0	0.026998	0	0	0	0.992036	0	0	2.484	0.033049	0.038086	0.29589	0	0
g__Raoultella	0.1652	0.4462	0	0	0	0	0	0.047868	0	0	0	0	0	0	0	0	0	0	0	0	0	0	0	0	0	0	0	0	0	0	0	0	0	0.373035	5.59677	0	0	0.015027	0	0	0	0	0	0	0	0	0	0	0
g__Butyricimonas	0.1748	0.4525	0.005769	0	0	0.00555	0.193283	0.010257	0	0.122455	0.017497	0	0	0.114795	0.117013	0.162718	0.025773	0	0.117578	0.118776	0	0	0	0.014414	0	0	0	0	0.01219	0.020645	0.239025	0.002711	0	0	0	0.248564	0.242985	0.663085	0.004457	0	0.22705	0.103021	0.044571	0.026092	0.029377	0.006348	0	0.059276	0.155556
g__Enterobacteriaceae_unclassified	0.1748	0.4525	0	0	0	0.891734	0	0	0	0	0	0	0	0	0	0	0	0	0	0	0	0	0	0	0	0	0	0	0	0	0	0	0	0.17053	1.22995	0	0	0	0	0	0	0	0.009905	0.123504	0	0	0	0	0
g__Lactiplantibacillus	0.1748	0.4525	0	0	0	0	0	0	0	0	0.019441	0	0	0	0	0	0	0	0	0	0	0	0	0	0	0	0	0	0	0	0	0	0	0	0	0	0	0	0.008913	0	0	0	0	0.003479	0	0	0	0	0
g__Prevotella_7	0.1766	0.4525	0	0	0	0.01295	0	0.003419	0	0	0	0	0	0.00514	0	1.19657	0.692194	0	0	0	0.00643	0	0	0	0	0	0	0	0	0	0	0	0	0	0	0	0	0	0	0	0	0	0	0	0	0	0	0	0
g__DTU089	0.1782	0.4525	0	0	0	0	0	0	0	0.005324	0	0	0.002819	0.051401	0	0	0	0	0	0	0	0	0	0.016215	0	0	0	0	0	0	0.007773	0	0	0	0	0	0	0.045082	0	0	0.006986	0.006984	0.009905	0	0	0	0	0	0.008642
g__Ruminococcus	0.1785	0.4525	0.009615	0.094646	1.50801	0.297861	1.89204	2.01388	0.311049	0.417059	0.278005	0.273499	0.09866	4.3365	0.163415	1.7641	1.9827	0.368156	2.21438	0.044785	0.130744	0.093015	0.103744	0.054051	0.498117	0.017189	0.134107	0.016439	0.816708	0.054562	4.13144	0.090814	2.47464	1.70175	0.028604	2.13981	2.50072	23.1479	0.022283	1.10646	2.37006	0.089052	1.40894	2.68578	0.741774	3.95455	0.814145	0.10929	0.089877
g__Agathobacter	0.1785	0.4525	0.059612	0.316988	0.073745	0.177607	0.134766	0.058126	0.107334	0.262658	0.104981	0.205844	0.018323	0.082241	0.673835	2.68484	2.17231	0	5.09504	0.05452	0.124314	0.089437	0.038904	1.25939	0.351035	0.176185	0.063756	0.057537	0.13815	0.048663	1.66346	0.010843	0.049339	0.882849	4.80921	0.043228	0.064121	0.150274	0.114384	0.237969	0.23229	6.5165	0.604185	3.17979	4.72973	3.07012	3.67262	0.050014	0.739755
g__Bradyrhizobium	0.1825	0.4586	0.007692	0	0	0	0	0	0.083238	0.005324	0	0	0	0	0	0	0	0	0	0.003894	0	0	0	0	0	0	0	0	0	0	0	0	0.009251	0	0	0	0.005062	0	0	0	0	0	0.014857	0	0	0.012695	0.014346	0.003705	0
g__Luteimonas	0.1847	0.4602	0	0.007512	0	0.00555	0.017732	0	0.008762	0	0.003888	0	0	0	0	0	0	0	0	0	0	0	0	0	0	0	0	0	0	0	0	0	0	0	0.005721	0	0.011812	0.011271	0.004457	0.014237	0.010479	0.013969	0.019809	0	0	0	0	0	0
g__Paramuribaculum	0.1932	0.4772	0.086533	0.033051	0.025585	0.025901	0.044331	0.056416	0.087619	0.051467	0.025273	0.011516	0.021141	0.011993	0.042367	0.04564	0.036819	0.020453	0.010887	0.015577	0.004287	0.032197	0.016858	0.028827	0.009805	0.00573	0.019786	0	0.024379	0.010323	0.019433	0.025753	0.041629	0.01954	0.02479	0.027018	0.013499	0.028176	0.025254	0.044746	0.029691	0	0.047047	0.022613	0.023869	0.019043	0.044832	0.044457	0.027654
g__Muribaculum	0.2009	0.492	0.144222	0.069106	0.088795	0.086953	0.030145	0.112832	0.144572	0.065665	0.071931	0.0547	0.042283	0.01542	0.084734	0.021828	0.05891	0.025173	0.078385	0.066203	0.05144	0.025042	0.046685	0	0.064716	0.038675	0.061557	0.020549	0.058917	0.026544	0.062185	0.03253	0.024669	0.005329	0.028604	0	0.025311	0.022541	0.008913	0.071187	0.027945	0.027938	0.054476	0.038269	0.031213	0.048665	0.1865	0.07039	0.013827
g__Anaeromassilibacillus	0.2126	0.5142	0	0	0	0	0	0	0	0	0	0	0	0	0	0	0.003682	0	0	0	0	0	0	0.030629	0	0	0	0	0	0	0	0	0	0	0	0	0	0.0958	0	0	0	0	0	0	0	0	0	0	0
g__UCG-003	0.2135	0.5142	0	0.006009	0.016555	0.0111	0	0.011967	0.015333	0.102934	0.126366	0.010076	0	0.101088	0.266306	0.377029	0.099411	0	0.298299	0	0	0	0.006484	0.019819	0.01765	0	0	0.00959	0	0	0.476107	0	0	0.037303	0.032417	0.041427	0.08437	0.093921	0.002971	0.534923	0.103046	0.331762	0.163427	0.024353	0.003672	0.044433	0.319202	0.009262	0.003457
g__Acinetobacter	0.2195	0.5243	0.009615	0.015023	0.02107	0	0.019506	0	0.094191	0	0.029161	0.018713	0	0	0.012105	0	0	0.011013	0.019596	0.015577	0	0.017887	0	0	0.019611	0.010027	0.008794	0	0.016253	0	0	0	0.029295	0	0.015255	0.003602	0	0.007514	0.031196	0.016271	0.019212	0.008731	0.049523	0.064361	0.066099	0.038086	0.044832	0.029638	0
g__Coriobacteriales_Incertae_Sedis_unclassified	0.2225	0.5271	0	0	0	0	0	0	0.006571	0	0	0	0	0	0	0	0	0	0	0.124618	0	0	0	0	0	0	0	0	0	0	0	0	0	0	0	0.196329	0	0	0	0	0	0.010477	0	0	0	0	0	0	0
g__Oscillospiraceae_unclassified	0.2303	0.5402	0.053843	0.012019	0	0.029601	0.015959	0.005129	0.015333	0.212966	0.027217	0.033108	0.028188	0	0.018157	0.029765	0.011046	0.02832	0.056612	0.206398	0.154321	0.008944	0.007781	0.019819	0.015689	0.012892	0.048367	0	0.071106	0.016221	0.015546	0.02982	0.03392	0.069278	0.017162	0.019813	0.060746	0.033812	0.008913	0.01017	0.054143	0.078575	0.009905	0.006958	0.018361	0.069824	0.068144	0	0.005185
g__Promicromonospora	0.2318	0.5402	0	0.034553	0	0	0	0	0	0	0	0.023032	0	0	0	0	0	0	0.015242	0	0	0	0	0	0	0	0	0	0	0	0	0	0	0.003553	0	0	0	0	0.004457	0	0.029691	0.003492	0	0	0	0	0	0	0.006914
g__Family_XIII_UCG-001	0.2356	0.5447	0	0	0	0	0	0	0	0	0	0	0	0	0	0	0.031296	0.003147	0.047902	0	0	0	0	0	0	0	0	0	0.004063	0.005899	0.015546	0	0	0.191847	0	0	0.086057	0	0	0.04678	0.006986	0.03143	0.042095	0	0	0	0	0	0
g__Streptococcus	0.2428	0.5543	2.70754	6.16399	0.612537	16.7912	5.97049	1.13858	5.23964	7.2444	23.3291	7.30531	0.398867	1.42037	2.29588	0.916776	22.4779	2.64317	1.94874	12.6273	0.340792	0.398891	0.221752	7.87525	34.8349	1.32783	23.4973	0.326045	43.0519	0.43502	14.6388	1.1101	0.10947	0.692779	29.8431	0.300798	0.199112	0.270494	0.693733	0.569499	4.13057	0.644316	1.1217	4.29133	20.6705	0.253904	1.18356	3.97147	3.04544
g__Lactonifactor	0.2436	0.5543	0	0	0	0	0	0	0	0.012423	0	0	0	0	0	0	0	0.011013	0	0	0.062157	0	0	0	0	0	0	0	0	0	0	0	0.006167	0	0	0	0	0	0	0	0	0.05413	0	0	0	0	0	0	0
g__Methyloversatilis	0.2515	0.5617	0	0.004507	0.03612	0	0	0	0.31762	0	0	0	0.016913	0	0	0	0	0	0	0.023366	0	0	0.006484	0	0	0.011459	0.024183	0	0	0	0	0	0.010793	0.005329	0.003814	0.016211	0	0	0.019312	0.016271	0	0	0	0.008697	0.025705	0.008463	0.008966	0.007409	0
g__Slackia	0.2533	0.5617	0	0	0	0	0	0	0	0.211191	0.056379	0	0	0	0	0	0.012887	0	0	0	0	0	0	0	0	0	0	0	0	0	0	0	0	0	0.091531	0	0	0	0	0.148477	0	0	0	0	0	0	0	0.261184	0.221235
g__Clostridium	0.255	0.5617	1.23262	0.030046	0.949658	0.366314	0.18087	0.276951	0.030667	0.401086	0.196353	0.069095	0.026779	0.092521	0.082716	0.136921	0.064433	0.088106	0.217737	0.730183	0.398663	0.069761	0.002594	0.120714	0.243175	0.017189	0.356154	0.021919	0.215351	0.01917	0.233195	0.158586	0.07555	0.095923	0.043859	0.354833	0.190675	0.039447	0.034167	0.158646	0.064622	0.316047	0.133713	0.060882	0.056918	0.300453	0.055591	0	0.082963
g__Limosilactobacillus	0.2562	0.5617	1.77682	0.057088	0.00903	0.033301	0.145406	0	0.048191	0	0	0.02591	0.094431	0.03598	0.020175	0.021828	0	0.086532	0.272171	1.29486	0.092164	11.3442	0.020749	0	0.009805	0.048702	1.63127	0.00411	0.060948	0.008848	0.019433	0.084037	0.043171	0	0.095345	0	0	0.041325	0.002971	0	5.21517	0.019207	0.042095	0	0.150558	0	0.025106	0.011114	0.017284
g__Intestinimonas	0.257	0.5617	0.638425	0	0	0	0	0.111123	0	0.03017	0.248843	0	0	0.316971	0	0.07739	0	0	0.137174	0.107093	0	0	0	0	0	0	0	0	0.016253	0.017696	0.040809	0	0	0	0	0	0.069183	0.13149	0	0.10373	0.048903	0.139689	0.074285	0	0.044066	0.105793	0	0	0.09679
g__Atopobium	0.2585	0.5617	0.546122	0	0	0	0.164911	0	0.085429	0	0.005832	0	0	0	0	0.007937	0.012887	0.00472	0	0.138248	0.01286	0.005366	0	0.185576	0.015689	0.015756	0	0	0.020316	0.032442	0.01166	0.021687	0	0.008882	0.059114	0	0	0.009392	0.014855	0	0	0	0	0.012176	0.016525	0	0.035865	0	0
g__Alloprevotella	0.2674	0.5731	0.026922	0.031549	0.03913	0.038851	0.030145	0.015386	0.048191	0.015972	0.038882	0.018713	0.012685	0.013707	0.010087	0.019844	0.025773	0.015733	0.032661	0.04089	0.010717	0.01431	0.010374	0	0.031377	0.014324	0.02858	0	0.008126	0.007373	0.029149	0.010843	0.021586	0	0.019069	0.010807	0.003375	0	0.014855	0.034577	0.013972	0.008731	0.027238	0.031311	0.036722	0.010579	0.028692	0.075947	0.027654
g__Haemophilus	0.272	0.5731	0	0.006009	0.05418	2.80841	0	0.059835	0.120477	0.008874	0.431588	0.007197	0.02396	0.01028	0.094821	0.053578	1.2408	0	0	0.029207	0	0	0.009078	0.009009	3.9065	0.007162	0.382535	0	0.056885	0.023594	0.056356	0	0	0	0.783738	0.028819	0.011812	0	0.011884	0.05695	0.019212	0.017461	0.024762	2.7571	0.115673	0.021159	0	0.094471	0.008642
g__Clostridiales_Family_XIV._Incertae_Sedis_unclassified	0.2736	0.5731	0	0	0	0	0.150725	0	0	0	0.058323	0	0	0.027414	0	0	0	0	0.058789	0.052573	0	0	0	0	0	0	0	0	0	0	0.036923	0	0	0	0	0.055837	0	0	0	0	0	0	0	0	0	0.02539	0.095043	0	0
g__Bacteroidota_unclassified	0.2774	0.5731	0	0.006009	0.016555	0	0	0	0.282573	0.017747	0.073875	0.005758	0	0	0.042367	0	0.182253	0.03776	0.047902	0	0.030007	0	0.014265	0.014414	0.021572	0.03008	0	0	0	0.014746	0.046639	0.040663	0.012335	0.003553	0.017162	0.005404	0.010124	0.097678	0.007428	0.028475	0.003493	0.029684	0.012381	0.022613	0.029377	0.040201	0.057385	0.353802	0.058766
g__Epulopiscium	0.2971	0.5731	0	0	0	0	0	0	0.258477	0	0	0.066216	0	0.008567	0	0	0	0	0	0	0	0	0	0	0	0	0	0	0	0	0	0	0	0	0	0	0	0	0	0	0	0	0	0	0	0	0	0	0
g__CAG-56	0.2988	0.5731	0	0	0	0	0	0	0	0	0	0	0	0	0	0.317498	0.11782	0.02832	0.100159	0	0.01286	0	0	0.012612	0	0	0	0	0	0.008848	0.258458	0	0	0	0	0	0.113055	0.364415	0	0	0.010479	0	0.311997	0.019134	0	0.129068	0	0	0
g__Eggerthella	0.2999	0.5731	0.274984	0.037558	0.016555	0.024051	0.384793	0.376107	7.84413	0.035494	0	0.063337	0	0.145635	0	0.013891	0.022091	16.567	0.04137	0.070098	0.05144	0.019676	0.014265	0.064861	0	0	0.048367	0	0.020316	0.042765	0.015546	0.020332	0.007709	0.03908	0	0.037825	0.013499	0.099557	0.002971	0.020339	0.013972	0.069845	0.004952	0.017395	0	0.02539	0.008966	0.018524	0.041482
g__Oxalobacter	0.3062	0.5731	0	0	0	0.00925	0	0	0	0.145527	0	0	0	0.906365	0	0	0	0	0	0	0	0	0.011671	0.059456	0	0	0	0	0	0	0.038866	0	0	0	0	0	0.03881	0.065745	0	0	0	0	0	0	0	0	0.188294	0	0
g__Actinoplanes	0.3095	0.5731	0.005769	0	0	0.00925	0.003546	0	0	0	0	0	0	0	0	0	0	0	0	0	0.015003	0	0	0	0	0.010027	0	0.00274	0.008126	0	0	0	0	0	0	0	0	0	0	0	0.012226	0.012223	0.019809	0	0.016525	0.010579	0.01076	0.014819	0
g__Mitsuokella	0.3132	0.5731	0	0	0	0	0	0	0	0	0	0.007197	0	0	0	0	0	0	1.52198	0	0	0	0	0	0	0.007162	0	0	0	0	0	0	0	0.047962	0	0	0	0	0	0	0	0	0	0	0	0	0	0	0
g__Leuconostoc	0.3132	0.5731	0	0	0	0	0	0	0.409621	0	0	0	0	0	0	0	0	0	0.019596	0	0	0	0	0	0	0	0.021985	0	0	0	0	0	0	0	0	0	0	0	0	0	0	0	0	0	0	0	0	0	0
g__Shuttleworthia	0.3173	0.5731	1.35761	0	0	0	0	0	0	0	0	0	0	0	0	0	0	0	0	0	0	0	0	0	0	0	0	0	0	0	0	0	0	0	0	0	0	0	0	0	0	0	0	0	0	0	0	0	0
g__Prevotellaceae_UCG-003	0.3173	0.5731	0	0	0	0	0	0	0	0	0	0	0	0	0	0.380998	0	0	0	0	0	0	0	0	0	0	0	0	0	0	0	0	0	0	0	0	0	0	0	0	0	0	0	0	0	0	0	0	0
g__Gammaproteobacteria_unclassified	0.3173	0.5731	0	0	0	0	0	0	0	0.333647	0	0	0	0	0	0	0	0	0	0	0	0	0	0	0	0	0	0	0	0	0	0	0	0	0	0	0	0	0	0	0	0	0	0	0	0	0	0	0
g__Peptoclostridium	0.3173	0.5731	0	0	0	0	0	0	0	0	0	0	0	0	0	0	0	0	0	0	0	0	0	0	0	0	0	0	0	0	0	0	0	0	0	0	0	0	0	0	0	0	0	0	0	0	0	0	0
g__Enorma	0.3173	0.5731	0	0	0	0	0	0	0	0	0	0	0	0	0	0	0	0	0	0	0	0	0	0	0	0	0	0	0	0	0	0	0	0	0	0	0	0	0	0	0.302152	0	0	0	0	0	0	0	0
g__Glucerabacter	0.3173	0.5731	0	0	0	0	0	0	0	0	0	0	0	0	0	0	0	0	0	0	0	0	0	0	0	0	0	0	0	0.249215	0	0	0	0	0	0	0	0	0	0	0	0	0	0	0	0	0	0	0
g__Lelliottia	0.3173	0.5731	0	0	0	0	0	0	0	0	0	0	0	0	0	0	0	0	0	0	0	0	0	0	0	0	0	0	0	0	0	0	0	0	0.225015	0	0	0	0	0	0	0	0	0	0	0	0	0	0
g__Prevotellaceae_unclassified	0.3173	0.5731	0	0	0	0	0	0	0	0	0	0	0	0	0	0	0	0	0	0	0	0	0	0	0	0	0	0	0	0	0	0	0	0	0	0	0	0	0	0	0	0	0	0	0	0	0	0	0
g__Butyricicoccaceae_unclassified	0.3173	0.5731	0.146145	0	0	0	0	0	0	0	0	0	0	0	0	0	0	0	0	0	0	0	0	0	0	0	0	0	0	0	0	0	0	0	0	0	0	0	0	0	0	0	0	0	0	0	0	0	0
g__Lachnospiraceae_NC2004_group	0.3173	0.5731	0	0	0	0	0	0.133347	0	0	0	0	0	0	0	0	0	0	0	0	0	0	0	0	0	0	0	0	0	0	0	0	0	0	0	0	0	0	0	0	0	0	0	0	0	0	0	0	0
g__Fructilactobacillus	0.3173	0.5731	0	0	0	0	0	0	0	0	0	0	0	0	0	0	0	0	0	0	0	0	0	0	0	0	0	0	0	0	0	0	0	0	0	0	0	0	0	0	0	0	0	0	0	0	0	0	0
g__Enterobacterales_unclassified	0.3173	0.5731	0	0	0	0	0	0	0	0	0	0	0	0	0	0	0	0	0	0	0	0	0	0	0	0	0.120916	0	0	0	0	0	0	0	0	0	0	0	0	0	0	0	0	0	0	0	0	0	0
g__Faecalicatena	0.3173	0.5731	0	0	0	0	0	0	0	0	0	0	0	0	0	0	0	0	0	0	0	0	0	0	0	0	0	0	0	0	0.120484	0	0	0	0	0	0	0	0	0	0	0	0	0	0	0	0	0	0
g__Leclercia	0.3173	0.5731	0	0	0	0	0	0	0	0	0	0	0	0	0	0	0	0	0	0	0	0	0	0	0	0	0	0	0	0	0	0	0	0	0.114414	0	0	0	0	0	0	0	0	0	0	0	0	0	0
g__Vibrio	0.3173	0.5731	0	0	0	0	0	0	0.113905	0	0	0	0	0	0	0	0	0	0	0	0	0	0	0	0	0	0	0	0	0	0	0	0	0	0	0	0	0	0	0	0	0	0	0	0	0	0	0	0
g__Peptococcus	0.3173	0.5731	0	0	0	0	0	0	0	0	0	0	0	0	0	0	0	0	0	0	0	0	0	0.106301	0	0	0	0	0	0	0	0	0	0	0	0	0	0	0	0	0	0	0	0	0	0	0	0	0
g__Faecalibaculum	0.3219	0.5778	0.046151	0.3245	0.606517	0.78073	0.748307	0.413718	0.777622	0.237812	0.48019	0.220239	0.259334	0.27071	0.464018	0.303608	0.281664	0.182505	0.328783	0.539362	0.58299	0.395313	0.216565	0.246834	0.527534	0.227751	0.668338	0.250699	0.652147	0.231519	0.411978	0.206026	0.004625	0.156319	0.339429	0.295394	0.264921	0.373807	0.317899	0.386446	0.23229	0.288109	0.623994	0.314848	0.418625	0.421057	0.442938	0.288969	0.155556
g__Candidatus_Arthromitus	0.3247	0.5792	0	0	0	0	0	0	0	0.003549	0	0	0	0	0	0	0	0.050346	0.076208	0.036996	0.0643	0.067972	0.038904	0.003603	0	0	0	0	0	0	0.00583	0.002711	0.004625	0.003553	0	0.003602	0.003375	0	0	0	0	0	0	0	0	0	0	0	0
g__CAG-352	0.3267	0.5792	0	0	0	0.053652	0	0	0	0.090511	0	0.010076	0	0.200463	0	0.013891	0	0.066079	0	2.37553	0.053584	0	0	0.068465	0	0	0.032977	0.015069	0	0	0	0.085392	0	0.076383	0	0	0.028686	0	0	0	0.092567	0.092544	0.916182	0	0	0.636875	0	0	0.084692
g__Erysipelatoclostridium	0.3292	0.5801	1.273	0.060093	0.02107	0.042552	0.182644	0.051287	0.819241	0.031945	0.00972	1.45099	0.076109	0.114795	0.036314	0.013891	0.031296	2.07992	0.108868	0.011683	0.192901	0.019676	0.010374	2.49356	0.092171	0.042972	0.054962	0.012329	0.199098	0.011797	0.015546	0.018976	0.180394	0.859757	0.013348	0.007205	0.00675	0.022541	0.02971	0.187121	0.054143	0.052383	0.022286	0.015655	0.06059	0.012695	0.023313	0.009262	0.046667
g__Clostridioides	0.3343	0.5854	0.344211	0	0.03612	0	0.040784	0	0	0	0	0	0.062015	0	0	0	0	0	0	0	0	0	0	0	0	0	0	0	0	0	0	0	0	0	0	0	0	0	0.031196	0	0	0	0	0	0	0	0	0.011114	0
g__Trichococcus	0.3363	0.5854	0	0.040562	0	0.031451	0.164911	0.061545	0.006571	0	0	0	0	0.059967	0.01614	0	0.060751	0	0.019596	0.077886	0	0	0	0.203593	0	0	0	0	0.154403	0.005899	0.013603	0	0	0.017764	0.114414	0.010807	0	0	0	0.008136	0.012226	0	0.012381	0.038269	0.020197	0.016927	0.073524	0.074095	0
g__Paludicola	0.3383	0.5854	0	0	0.00301	0	0	0.013677	0.107334	0.005324	0	0.120916	0	0	0	0.039687	0.011046	0	0	0.299862	0	0	0	0.014414	0	0	0	0	0.020316	0	0.009716	0	0	0	0	0.055837	0	0	0	0.01017	0.082087	0	0.012381	0	0	0	0	0	0
g__Methylobacterium-Methylorubrum	0.3487	0.5998	0	0	0	0	0	0	0	0.035494	0	0	0	0	0	0	0	0.039333	0	0	0	0	0	0.028827	0	0	0	0	0	0	0	0.017621	0	0.015987	0	0	0	0	0	0	0	0	0	0	0	0	0	0	0.024198
g__Incertae_Sedis	0.3515	0.6011	1.34223	0.003005	0.03311	0.062902	0.095755	0.109413	0.258477	0.299927	0.075819	0.428962	0.016913	0.938919	0.221922	0.123031	0.049705	0.0236	1.01248	0.366065	0.023577	0.803148	0.014265	0.196386	0.01765	0	0.054962	0.00548	0.008126	0.051613	0.114654	0	0.103303	1.11378	0.059114	0.275581	0.148491	0.103314	0.011884	0.144409	0.174654	2.07788	0.242664	0.029571	0.108328	0.03597	0.401693	0	0.012099
g__Tyzzerella	0.3567	0.6032	0.042305	0.021032	0.02408	0.033301	0	0	0.026286	0	0.019441	0.018713	0.026779	0	0.02421	0.011906	0	0	0.019596	0.033102	0	0.016099	0	0.018017	0.023533	0.017189	0.048367	0	0.024379	0.028018	0.196273	0.036597	0.03392	0.021316	0.013348	0.03062	0.03881	0.03569	0.016341	0.01017	0	0.013969	0	0	0.016525	0	0.007173	0	0
g__UCG-005	0.3571	0.6032	0	0	0.00903	0.018501	0	0.006838	0.015333	0	0	0.012955	0	0.042834	0	1.44065	1.04566	0	0.087095	1.26954	0.010717	0	0.005187	0.019819	0	0	0	0	0.052822	0	1.12128	0.002711	0	0.213163	0	0	0.00675	0.328725	0	0.602042	0.193866	0.092544	0.049523	0.838436	0	0.203123	0.030486	0.003705	0
g__Odoribacter	0.3593	0.6032	0.153837	0.01953	0.052675	0.055502	0.062063	0.063254	0.083238	0.161499	0.069987	0.031668	0.018323	0.101088	0.149293	0.121046	0.095729	0.125865	0.069676	0.126565	0.066444	0.050085	0.053169	0.057655	0.147082	0.022918	0.061557	0.034248	0.227541	0.035391	0.511086	0.060995	0.097135	0.055067	0.102973	0.041427	0.192363	0.046961	0.053478	0.374242	0.010479	1.41959	0.143618	0.020874	0.198296	0.02539	0.353275	0.022228	0.01037
g__Gracilibacter	0.3611	0.6032	0	0	0	0	0	0.085479	0	0	0	0	0	0	0	0.009922	0	0	0	0.064256	0	0	0	0.07387	0	0	0	0	0.071106	0	0	0	0	0	0	0	0	0	0	0	0.003493	0	0	0	0	0	0	0	0
g__Tundrisphaera	0.3635	0.6037	0	0.066102	0	0	0	0	0	0	0	0.041745	0	0	0	0	0	0	0.054434	0	0	0	0	0	0	0.024351	0	0	0	0	0	0	0	0	0	0	0	0	0	0	0.033184	0	0	0	0	0	0	0	0
g__Defluviitaleaceae_UCG-011	0.3787	0.6254	0	0	0	0	0	0	0.098572	0	0	0	0	0	0	0	0	0	0	0	0	0	0	0	0	0	0	0	0.006095	0	0	0	0	0	0	0	0	0	0	0	0.008733	0	0	0	0.062427	0	0	0	0
g__Lachnoclostridium	0.3831	0.6291	5.1074	0.132204	0.501166	0.575372	0.608221	1.7848	0.153334	0.145527	3.56546	0.558514	0.128258	0.431766	0.762604	0.539747	0.427099	0.193518	0.790385	1.20334	1.44033	0.035775	0.055762	0.479253	0.531456	0.075917	2.00721	0.041098	0.37788	0.49548	0.635457	0.028464	0.63215	0.479616	0.36994	1.45896	0.254796	0.217898	0.815544	0.827808	0.150203	1.12799	0.230284	0.810604	0.165247	0.24544	0.572054	0.564972	1.9963
g__Holdemanella	0.3857	0.6298	0	0.018028	0	0.035151	0.007093	0.013677	0.006571	0.042593	0	0.005758	0.002819	0.011993	0.00807	0.011906	0.46944	0.02832	0.008709	0	0.02572	0.021465	0	0.003603	0	0	0	0.01096	0	0.007373	0	0	0	1.52056	0.8009	0	1.46972	0.015027	0	0.012204	0.006986	0.019207	0	0	0	0.019043	0	0.003705	0
g__Holdemania	0.3899	0.6303	0	0	0	0	0	0	0.109524	0.031945	0	0	0	0.027414	0.044384	0.039687	0.009205	0.007867	0.032661	0	0.010717	0	0	0.113507	0.013728	0	0	0	0.093454	0	0	0	0	0	0	0.072047	0.008437	0.007514	0	0	0.012226	0.082067	0.004952	0	0	0.126952	0.034072	0	0.005185
g__Eubacterium]_eligens_group	0.3904	0.6303	0	0	0	0.190557	0	0.035901	0.050381	0.431256	0.013609	0.061897	0.015504	0.188469	0.110961	1.30968	1.22054	0.025173	0.624905	0.377748	2.67918	0.010732	0.012968	0	0.758943	0.015756	0.032977	0.016439	0.351469	0.016221	1.70427	0	0	0.285993	0.162087	0.079252	0.082682	0.06011	0.005942	0.026441	0.18688	0.03143	0.869135	2.63533	0.130361	2.2005	0.095043	0.03149	0.013827
g__Pseudonocardia	0.3943	0.6331	0	0.022535	0	0	0	0	0	0	0	0.014395	0	0	0	0	0	0	0.019596	0	0	0	0	0	0	0.025783	0	0	0	0	0	0	0	0	0	0	0	0	0	0	0.033184	0	0	0	0	0	0	0	0
g__Parabacteroides	0.3994	0.6377	0.053843	0.085632	0.334111	0.135055	4.1742	0.706055	0.162096	0.369141	0.1808	0.578667	0.014094	2.39527	1.2468	0.299639	1.38071	0.097546	0.733773	1.31628	8.00755	1.42206	0.022046	2.49896	0.806009	0.011459	0.655147	0.030139	0.548535	0.120921	1.7956	0.017621	0.03392	0.184741	0.724624	1.33468	0.334104	0.185964	2.5937	3.81361	0.066369	0.703684	0.708184	0.045227	0.605905	1.54246	0.514669	0.107437	0.105432
g__Senegalimassilia	0.4102	0.6466	0	0.009014	0	0	0	0	0	0.003549	0	0	0	0	0	0	0	0	0.592244	0	0	0	0	0.417995	0	0	0	0	0	0	0	0	0	0	0	0	0	0	0	0.370175	0	0	0	0	0	0	0	0	0
g__Parasegetibacter	0.4102	0.6466	0	0.036056	0	0	0	0	0	0	0	0.02591	0	0	0	0	0	0	0.023951	0	0	0	0	0	0	0.020054	0	0	0	0	0	0	0	0	0	0	0	0	0	0	0.029691	0	0	0	0	0	0	0	0
g__Coprococcus	0.4117	0.6466	0	0.01953	0.025585	0.107304	0.051424	0.078641	0.092	1.55643	0.297445	0.02735	0.014094	1.835	0.498315	2.49633	0.659057	0.26589	2.89372	0.29402	0.04501	0.026831	0.037607	0.13693	0.0353	0.020054	0.006595	0.019179	0.276299	0.036866	0.674323	0.027109	0	0.348166	0.196411	0.428682	1.21661	3.77	0.023768	1.2712	0.071608	1.50341	2.7114	0.440092	0.016525	0.939444	3.05932	0.003705	0.198766
g__Leifsonia	0.4161	0.65	0	0.009014	0	0	0	0	0.074476	0	0	0.015834	0	0	0	0	0	0.00472	0	0	0	0	0	0	0	0.012892	0	0	0	0	0	0	0.009251	0	0	0	0	0	0	0	0	0	0	0	0	0.006348	0	0.011114	0
g__Anaerotruncus	0.4245	0.6596	0.049997	0.024037	0.06321	0.044402	0.030145	0.063254	0.164286	0.055016	0.027217	0.024471	0.02396	0.022274	0.02421	0.043656	0.023932	0.02832	0.08274	0.089569	0.0643	0.005366	0.009078	0.02162	0.039222	0.022918	0.050565	0	0.052822	0.025069	0.066072	0	0.063215	0.198952	0.013348	0.205335	0.00675	0.011271	0.011884	0.012204	0.029691	0.012223	0.03219	0	0.100984	0	0.136289	0.003705	0.017284
g__Sutterella	0.429	0.663	0	0.006009	0.013545	0.00925	0.012413	0.011967	0.041619	0.007099	0.013609	0.018713	0	0.006853	0.611294	0.011906	0.073638	0	0.019596	0	0	0.012521	0	0.005405	0.109821	0	0.004397	0	0	0	0.402262	0	0	0.007105	0	0.016211	0.010124	0	0.004457	0.541024	0	0.010477	0	0	0.190952	0.071939	0	0	0
g__Coriobacteriaceae_UCG-002	0.4485	0.6894	0.009615	0.036056	0.01505	0.022201	0.063837	0.073512	0.015333	0	0.00972	0.023032	0	0.011993	0.066577	0.053578	0	0.006293	0.037015	0.011683	0.017147	0.039352	0.040201	0.005405	0.013728	0.025783	0	0.00959	0.056885	0.045714	0	0.009488	0	0	0	0	0.011812	0.037569	0.020797	0.01017	0.052396	0.033176	0.094094	0.012176	0.003672	0.012695	0.037659	0.005557	0
g__Clostridia_vadinBB60_group_unclassified	0.4546	0.6951	0.017307	0	0	0.025901	0	0	2.3701	0	0	0	0	0.018847	0	0	0.007364	0	0	0.015577	0.030007	0	0	0	0	0	0	0.013699	0	0	0.019433	0.010843	0.018502	0	0	0	0.008437	0	0	0.01017	0	0.057622	0	0	0	0.02539	0	0	0
g__Pygmaiobacter	0.4603	0.7001	0	0	0	0	0	0	0	0	0	0	0	0	0	0	0	0	0	0	0	0	0	0.075672	0	0	0	0	0.040632	0	0	0	0	0.008882	0	0	0	0	0	0.008136	0	0	0	0	0	0	0	0	0
g__Ruminococcus]_torques_group	0.4825	0.7301	0	0.291449	0.499661	0.062902	0.446856	0.208568	0.595812	3.67899	7.15619	0.559954	0.042283	0.25529	0.645591	1.03385	0.325847	27.2939	2.03584	1.95105	0.100737	0.089437	0.134867	3.04488	0.851114	0.197671	0.206657	0.028769	2.77315	0.1047	5.77936	0.193827	0	2.74447	0.339429	6.70221	0.602399	0.231047	0.080217	1.92206	1.08635	0.469705	1.16132	1.57424	0.626102	4.03072	5.65777	0.064833	0.757039
g__Barnesiella	0.4885	0.7353	0	0	0.00301	0.0074	0	0.280371	0	0	0	0	0	0.00514	0.619364	0.200421	0.016568	0	0	0.17135	0	0	0	0	0.015689	0	0	0.00411	0	0	0.231252	0	0	0	0	0	0.327354	0	0	0	0.008733	1.28514	0.168379	0	0.334166	0.004232	0	0	0
g__Eubacterium]_brachy_group	0.4916	0.7361	0	0	0	0	0	0	0	0	0	0	0	0	0.014122	0	0	0	0	0	0	0	0	0.315298	0.015689	0	0	0	0.006095	0.007373	0	0	0	0	0	0	0.018561	0.020663	0	0	0	0.012223	0	0	0.012853	0	0	0	0.012099
g__Anaerofilum	0.4962	0.7392	0	0	0	0	0.198603	0	0	0	0	0	0	0.039407	0	0	0	0	0	0.044785	0	0.003577	0	0.01081	0	0	0	0	0	0.322947	0	0	0	0	0	0	0	0.007514	0	0	0	0	0	0	0.012853	0	0	0	0
g__Bilophila	0.5248	0.7584	0.149991	0.031549	0.031605	0.098054	0.296131	0.117961	0.028476	0.046143	0.019441	0.037426	0.021141	0.041121	0.040349	0.097234	0.165685	0.00472	0.594422	0.025313	0.015003	0.017887	0.007781	0.668432	0.100016	0.027216	0.024183	0.019179	0.097517	0.166635	1.22233	0.031175	0.101761	0.270006	0	0.234154	0.254796	0.129612	0	0.083391	0	0.005238	0.113904	0	0.10282	0.088866	0.216986	0.107437	0.017284
g__Ruminococcus]_gnavus_group	0.525	0.7584	0	0.151734	0.392806	3.07112	1.98425	0.196601	2.97249	0.166823	0.229402	0.413128	0.326986	0.548274	0.284463	0.152796	0.220913	5.22813	0.137174	0.116829	0.520833	0.423933	0.084292	4.83037	0.705993	0.136078	4.4805	0.041098	2.22462	7.05175	0.137974	0.119278	1.73148	0.122569	0.133483	0.189124	0.096181	0.214141	0.473877	0.120002	0.344069	0.607648	0.65866	0.13742	0.984136	0.25602	1.05803	0.470501	16.1
g__Lawsonella	0.5311	0.7584	0	0	0	0	0	0	0.598002	0	0	0	0	0	0	0	0	0	0	0	0	0	0.005187	0	0	0	0	0	0	0	0	0	0	0	0	0	0	0	0	0.004068	0	0	0	0	0	0	0	0	0
g__Kineothrix	0.5311	0.7584	0	0	0	0	0	0	0	0	0	0	0	0	0	0.125015	0	0	0	0	0	0	0	0	0	0	0	0	0	0	0	0	0	0	0	0	0	0	0	0	0	0	0	0	0	0.198891	0	0	0
g__Prevotellaceae_NK3B31_group	0.5311	0.7584	0	0	0	0	0	0	0	0	0	0	0	0	0	0.095249	0	0	0	0	0	0	0	0	0	0	0	0	0	0	0	0	0	0	0	0	0	0	0	0	0	0	0	0	0	0	0	0	0
g__Christensenella	0.5311	0.7584	0	0	0	0	0	0	0.219048	0	0	0	0	0	0	0	0	0	0	0	0	0	0	0.036034	0	0	0	0	0	0	0	0	0	0	0	0	0	0	0	0	0	0	0	0	0	0	0	0	0
g__Atopobiaceae_unclassified	0.5311	0.7584	0	0	0	0	0	0	0	0	0	0	0	0	0	0	0	0	0.006532	0	0	0	0	0	0	0	0	0	0	0	0	0	0	0	0	0.090059	0	0	0	0	0	0	0	0	0	0	0	0	0
g__Rikenellaceae_RC9_gut_group	0.5318	0.7584	0.136531	0	0.013545	0.024051	0	0	0	0.003549	0	0	0.004228	0.01542	0	0.801683	0.007364	0.00472	0.008709	0	0.03858	0.012521	0	0	0.011767	0	0.010992	0.028769	0.018285	0.008848	0.009716	0.043374	0.094052	0.014211	0.011441	0.021614	0.023624	0.033812	0.028225	0.105764	0.003493	0.013969	0.012381	0	0.012853	0.010579	0	0	0
g__Clostridium]_innocuum_group	0.5327	0.7584	0	0	0.016555	0.020351	0.031918	0.176086	0.941908	0.012423	0.011665	0.069095	0.074699	0	0	0	0	0.119572	0	0.005841	0.023577	0	0	0.086482	0.007844	0	0.081344	0	0	0.016221	0	0	0.009251	0.021316	0	0.012608	0.005062	0	0	0	0.003493	0.017461	0	0.022613	0.029377	0.010579	0.014346	0.024081	0.050124
g__Clostridium_sensu_stricto_2	0.5571	0.7833	10.3821	0	0	0	0	0	0	0	0	0	0	0	0	0	0	0	0	0	0	0	0	0	0	0	0	0	0	0	0	0.008133	0.026211	0	0	0	0	0	0	0	0	0	0	0	0	0	0	0	0
g__Methylophilus	0.5664	0.7833	0	0	0	0.014801	0	0	0	0.005324	0	0.004318	0	0.003427	0	0	0	0.007867	0.006532	0.005841	0	0	0	0.003603	0	0	0.008794	0	0.006095	0.004424	0	0	0	0.005329	0.011441	0	0	0	0	0	0.003493	0.010477	0.009905	0	0.005508	0	0.007173	0	0
g__Rhodococcus	0.567	0.7833	0.013461	0.022535	0.013545	0	0.007093	0	0.004381	0.008874	0	0.011516	0.005638	0	0.004035	0.011906	0.009205	0.007867	0.013064	0.005841	0	0	0.006484	0	0.009805	0	0.006595	0.00411	0.006095	0.007373	0.003887	0.006777	0	0.007105	0	0	0	0	0	0.004068	0.006986	0.010477	0	0.191344	0.334166	0.279294	0.29051	0.194498	0.300741
g__Christensenellaceae_R-7_group	0.569	0.7833	0.005769	0.129199	0.016555	0.059202	0.010639	0.015386	0.219048	1.24763	0.015553	0.174176	0	0.654502	0	0.041672	4.48269	0.00944	0.751192	0.640614	0.017147	0.046507	0.009078	0.171162	0	0.038675	0.006595	0.00411	0.010158	0.026544	0.145747	0.006777	0	0.641265	0	0.057638	3.12674	0.050718	0.004457	5.47533	0.069862	0.015715	0.014857	0.045227	0.049574	0.24544	0.812352	0.007409	0.012099
g__UBA1819	0.5741	0.7833	6.02465	0.05859	0.007525	0.111004	5.05018	0.352173	0.008762	0.179246	0.029161	0.394415	0.007047	0.26557	0.139206	0.027781	0.012887	0.594714	0.054434	0.169402	0.743741	0.04293	0	0.9513	0.029416	0	0.015389	0.00274	0.117833	0.116497	0.237082	0.01491	0.026211	0.031974	0.005721	0.18192	0.366164	0.110827	0	0.030509	0.064622	0.302078	0.108951	0	0.194624	0.031738	0.069938	0	0.017284
g__Neobitarella	0.5752	0.7833	0	0	0	0	0.014186	0.022225	0	0.005324	0.013609	0	0	0	0	0	0	0.129012	0	0	0	0	0	0	0	0	0	0	0.008126	0.005899	0	0	0	0.008882	0.003814	0	0	0	0	0.01017	0.017465	0.022699	0	0	0	0.008463	0.019726	0	0.089877
g__Gordonibacter	0.5765	0.7833	0	0	0	0	0	0.006838	0.212477	0	0	0	0	0	0	0.005953	0	0	0.017419	0.05452	0	0	0	0.016215	0	0	0	0	0.006095	0	0.00583	0	0	0	0	0	0	0.015027	0	0	0	0	0	0.006958	0	0	0	0	0
g__Family_XIII_AD3011_group	0.5767	0.7833	0	0	0	0	0	0.307724	0.346097	0.008874	0.021385	0.074852	0	0.078814	0.030262	0.081359	0.011046	0.01888	0.034838	0.110988	0	0.025042	0	0.205394	0.005883	0	0	0	0.093454	0	0.136031	0	0	0.067502	0	0.059439	0.008437	0	0	0.061018	0.05065	0.104767	0	0.003479	0	0	0.356861	0	0
g__Megasphaera	0.5829	0.7833	0.273061	0	0	0.135055	0.06561	0	0	0.019522	0.005832	0.061897	0	1.47691	0.609276	0	0	0.051919	1.67222	0.046732	7.28738	19.0323	0.024639	0.014414	0.351035	0.00573	0.105527	0.019179	0.07517	0.066359	0	0.024398	0.013876	0.010658	0.26506	0.190926	1.61652	0.045082	0.256993	0	0.006986	2.93696	0.071809	0.015655	0.007344	0.057128	0.645578	0.003705	0.019012
g__Fournierella	0.5837	0.7833	0	0	0	0	0	0.141895	0	0	0.005832	0	0	0	0	0	0	0	0	0	0	0	0	0	0	0	0	0	0	0	0	0	0	0	0	0	0	0	0.710073	0	0	0	0	0	0	0	0	0	0
g__Lachnospiraceae_UCG-003	0.5837	0.7833	0	0	0	0	0	0	0	0	0	0.020153	0	0	0	0	0	0	0	0.011683	0	0	0	0	0	0	0	0	0	0	0	0	0	0	0	0	0	0	0	0	0	0	0	0.085235	0	0	0	0	0
g__Caproiciproducens	0.5846	0.7833	0	0	0	0	0	0	0	0	0	0	0	0.022274	0	0	0	0	0	0.007789	0	0.023254	0	0	0	0	0	0	0.008126	0.004424	0.029149	0	0	0.056843	0	0	0	0.084529	0	0	0.012226	0	0	0	0	0	0	0	0
g__Parvimonas	0.5862	0.7833	0	0	0	0.0074	0	0	2.45772	0.014198	0	0	0	0.00514	0	0	0.007364	0.056639	0	0	0	0	0	0.012612	0	0	0	0	0	0	0.01166	0	0	0	0	0	0.008437	0	0	0	0	0	0	0	0	0	0	0.007409	0
g__Lactococcus	0.5902	0.7833	0	0	0.007525	0	0	0.018805	0	0.015972	0	0	0.005638	0	0.01614	0	0	0	0	0	0	0	0	0.01081	0	0	0.151695	0	0	0	0	0.013554	0.200438	0.01954	0	0	0	0	0.014855	0.008136	0	0.012223	0	0	0	0	0	0	0.012099
g__Salinivibrio	0.5909	0.7833	0	0.007512	0	0	0	0.006838	0.286953	0	0	0	0	0	0	0	0	0.034613	0	0	0	0.007155	0	0.01081	0	0.024351	0	0	0	0.002949	0	0.025753	0	0.003553	0	0	0	0	0	0	0	0	0	0.019134	0.018361	0	0.012553	0.024081	0.022469
g__Prevotella_9	0.6046	0.7973	0	0	0.031605	0.053652	0.012413	0.011967	0.070096	0.88026	5.96835	0.018713	0.016913	0.022274	1.00268	2.40902	0.027614	0.031466	8.03884	0.101252	0.07073	0.254002	0.041498	0.027026	13.7296	0.022918	0.052763	0.016439	0	0.016221	0.029149	0	0	0.005329	12.7686	0.016211	0.016874	0.022541	3.73457	3.77293	0.211332	0.015715	0.024762	0.086975	0.48656	1.49592	1.93673	0.018524	0.019012
g__Tannerellaceae_unclassified	0.6103	0.7973	0.03269	0.037558	0	0.00925	0	0.017096	0.021905	0.007099	0.005832	0.084929	0	0	0.018157	0.126999	0	0.007867	0.047902	0.003894	0.330075	0.008944	0.016858	0.036034	0.007844	0.022918	0	0.00274	0.121897	0.016221	0.056356	0.016265	0.021586	0.008882	0	0.140492	0.048934	0.011271	0	0	0.027945	0	0.052	0.017395	0	0	0.016139	0	0
g__Klebsiella	0.6152	0.7973	0.399977	0.264407	77.7771	32.8165	0.248253	0.417137	0.427144	12.2118	21.5308	0.152584	0.383363	9.34636	0.131136	0.273842	0.066274	0.062933	0.130642	0.391378	0.139318	0.032197	0.066137	0.722483	0.086288	0.094538	5.38847	0.109595	0.123928	0.089953	0.052469	0.079971	0.021586	0.410338	0.474819	0.309804	0.086057	0.07138	0.558551	0.122036	4.16201	0.132705	0.136189	1.73428	16.9194	0.258135	19.0912	0.053719	0.176297
g__Colidextribacter	0.6171	0.7973	0.059612	0.037558	0.0301	0	0.063837	0	0.028476	0.015972	0.019441	0.035987	0	0.011993	0.026227	0.03175	0.027614	0.017306	0.052257	0	0.267918	0	0	0.027026	0.074521	0.028648	0.063756	0	0.083296	0.017696	0.025263	0.028464	0.066299	0	0.022883	0.023415	0.050622	0.056353	0.063877	0.081357	0	0.075083	0.076761	0	0.033049	0	0	0	0.051852
g__Raoultibacter	0.6172	0.7973	0	0	0	0	0	0.073512	0.107334	0	0	0	0	0	0	0	0	0	0	0.01363	0	0	0	0.019819	0	0	0	0	0.010158	0	0	0	0	0.007105	0	0	0.003375	0	0	0	0	0.003492	0	0	0	0	0	0	0
g__Sphingobium	0.618	0.7973	0.007692	0.004507	0	0	0	0	0	0	0	0	0	0	0	0	0	0.00944	0	0.005841	0	0	0	0	0	0.011459	0	0	0	0	0	0.021687	0.006167	0.003553	0	0	0	0.003757	0.010399	0	0.00524	0	0	0.008697	0	0.010579	0	0	0
g__Bacteroidales_unclassified	0.6217	0.7985	0	0	0	0	0	0	0	0.138428	0	0	0	0	0	0	0.265096	0	0	0	0	0.198551	0	0	0	0	0	0	0	0	0	0	0	0	0	0	0	0	0	0	0	0	0	0	0	0	0	0	0
g__Prevotella	0.6331	0.8096	0	0	0	0	0	0	0	0	0	0	0	0	0	0	0.263255	0	0	0.009736	0	0	0	0.163955	0	0	0.008794	0	0	0	0	0	0	0	0	0	0	0	0.002971	0.256275	0	0	0	0	0	0	0	0	0
g__Clostridia_unclassified	0.6398	0.8122	0	0.009014	0	0	0.008866	0.013677	0.118286	0.145527	0	0	0	0.092521	0.012105	0.04564	0.040501	0	0.154593	0.072045	0.604424	0.203917	0	0.019819	0.029416	0	0	0	0.028443	0	0	0	0	0	0.017162	0.291792	0.143428	0.108949	0	0	0	0	0.022286	0.010437	0.132197	0.095214	0.091457	0	0
g__Eubacterium]_ruminantium_group	0.6411	0.8122	0	0.004507	0	0.01295	0	0.032482	0.008762	0	0.015553	0.004318	0	0.01028	0	2.69278	0.495214	0	0.374507	0	0.015003	0	0.009078	0.003603	0.054911	0.00573	0	0.00411	0	0.008848	0	0	0	0	0.003814	0	1.23011	0	0	0.083391	1.45138	0	0	0.024353	0.108328	0.503576	0.007173	0	0
g__Terrimonas	0.6436	0.8122	0	0	0	0	0	0	0.037238	0	0	0	0	0	0	0	0	0	0	0	0	0	0	0	0	0.012892	0	0	0	0	0	0.006777	0.004625	0	0	0	0	0	0	0	0	0	0	0	0	0	0	0	0
g__Alistipes	0.6467	0.8126	0.203834	0.303467	0.317556	0.503219	0.358194	6.9802	0.534478	1.42155	0.22357	0.13531	0.04933	0.772723	0.68594	2.05778	0.638807	0.184078	0.627082	5.45203	0.111454	0.069761	0.077808	2.98362	0.280436	0.094538	0.180275	0.087676	1.26569	0.16516	1.64403	0.065061	0.101761	0.330402	0.169715	1.5148	3.05587	1.51777	0.025254	0.402717	0.32835	1.73913	0.596756	0.019134	1.08696	0.395667	1.71437	0.066685	0.47531
g__Scardovia	0.6511	0.8136	0.053843	0.003005	0	0	0	0	0.030667	0	0	0	0	0	0	0	0	0.106986	0	0	0	0	0	0.113507	0	0	0	0	0	0	0	0	0	0	0	0	0	0	0	0	0	0	0	0	0	0	0	0	0
g__Eisenbergiella	0.6612	0.8136	0.048074	0	0.08729	0.01295	0.271305	0.112832	0	0.012423	0	0	0.005638	0.041121	0.006052	0.04564	0.007364	0.011013	0	0.673715	0.034294	0	0	0.24323	0.009805	0	0	0	0.05079	0.109124	0.025263	0.027109	0.268278	0.023093	0.009535	0.24316	0	0.003757	0.005942	0	0	0.033176	0	0	0.012853	0.090982	0	0	0.006914
g__Coprobacillus	0.6613	0.8136	0	0	0	0	0	0	0	0	0	0.044624	0.076109	0.017134	0	0.015875	0	0	0	0	0.030007	0	0	0	0	0	0	0	0	0.004424	0	0	0	0	0	0.38005	0.005062	0	0	0	0	0	0	0	0	0	0.01076	0	0
g__Granulicatella	0.6616	0.8136	0	0	0	0	0	0.054706	0	0.042593	0.073875	0.070534	0.056377	0	0	0	0	0	0	0.038943	0	0	0	0	0.011767	0	0.032977	0	0	0	0	0	0.018502	0	0	0	0	0.005635	0.01337	0	0	0.017461	0	0	0	0	0	0.053719	0.046667
g__Sellimonas	0.6616	0.8136	0	0	0	0.0037	0.014186	0.013677	1.3362	0	0	0.002879	0	0	0	0	0.023932	0	0	0	0.068587	0	0	0.53871	0	0	0	0	0.024379	0.004424	0	0	0	0	0	0	0	0.007514	0	0	0	0.003492	0	0	0.022033	0	0	0	0
g__Butyricicoccus	0.6784	0.8308	0	0.010516	0	0.018501	0.117034	0.029063	0.008762	0.101159	0.064155	0.057579	0.015504	0.039407	0	0.053578	0.05891	6.6394	0.076208	0.038943	0.139318	0.02862	0.011671	0.070266	0.172576	0	0	0.00822	0.067043	0.079631	0.357566	0.033886	0.003084	0.202505	0.064835	0	0.057371	0.462093	0	0.01017	0.017465	0.221757	0.022286	0.100891	0.016525	0.080403	0.407073	0	0.095062
g__RF39_unclassified	0.6858	0.8332	0	0.021032	0	0	0	0	0	0	0	0.015834	0	0	0	0	0	0	0.008709	0	0	0	0	0	0	0.010027	0	0	0	0	0	0	0	0	0	0	0	0	0	0	0	0	0	0	0	0	0.025106	0	0
g__Clostridium_sensu_stricto_1	0.6895	0.8332	0.27883	0.033051	0.013545	0.210908	0.030145	0.030772	8.05441	4.63024	0.081652	2.56945	0.005638	0.455753	0	0.041672	0.39028	0.02832	0.283058	0.015577	0.042867	0.010732	0.010374	0.02162	0.403985	0.017189	0.019786	0	0.034537	0.011797	0.040809	0.004066	0	0.104805	0.019069	0.016211	0.011812	0.552258	0	0.050848	0.026198	0.015715	0.014857	0.066101	0.031213	0.038086	0.129116	0.037047	0.019012
g__Dubosiella	0.6898	0.8332	0.069227	0.159245	0.12341	0.186857	0.24648	0.136766	0.319811	0.097609	0.305222	0.115158	0.046511	0.078814	0.193677	0.126999	0.143594	0.053493	0.154593	0.087622	0.105024	0.152044	0.080401	0.072068	0.321619	0.063026	0.112122	0.083566	0.207224	0.087004	0.155464	0.054217	0.004625	0.072831	0.223108	0.052234	0.050622	0.144639	0.254022	0.150511	0.143216	0.120482	0.262474	0.227874	0.086296	0.095214	0.145255	0.114847	0.07605
g__Gemella	0.6919	0.8332	0.007692	0	0	0.027751	0	0	0	0.019522	0.021385	0.011516	0	0.003427	0	0	0.040501	0	0.010887	0	0	0.005366	0	0	0	0	0.04397	0	0.274268	0	0.009716	0	0	0	0.032417	0	0.008437	0	0	0	0	0.020953	0	0.017395	0.007344	0	0	0	0.006914
g__Faecalicoccus	0.6967	0.8355	0	0	0	0	0.00532	0.003419	1.82467	0	0	0	0	0	0.014122	0	0.007364	0	0	0	0	0	0	0.025224	0	0	0	0	0	0	0.00583	0	0	0	0	0	0	0	0	0	0.026198	0	0	0	0	0.004232	0	0.007409	0
g__Catabacter	0.7104	0.8484	0	0	0	0	0	0.010257	0.096381	0	0	0.008637	0	0	0	0	0	0	0	0	0	0	0	0	0	0	0	0	0	0	0.00583	0	0	0	0	0	0.013499	0.007514	0	0	0	0	0	0	0	0	0	0	0
g__Clostridia_UCG-014_unclassified	0.7214	0.858	0.01923	0.063097	0.091805	0.098054	0.109941	0.078641	0.072286	0.047917	0	0	0.015504	0.013707	0.038332	0.90487	0	0	0.350556	0.57441	0.030007	0.037564	0.018155	0.08468	0	0.025783	0.02858	0	0.442891	0.005899	0.244855	0	0.037004	0.015987	0.015255	0.021614	2.87363	12.9179	0	0.746451	2.49406	0.073337	0.079237	0.146117	0.011016	0.812492	0.035865	0.003705	0
g__Catenisphaera	0.739	0.8753	0	0	0	0	0	0	1.71296	0	0	0	0	0	0	0	0.005523	0	0	0	0	0	0	0.938688	0	0	0	0	0	0	0.003887	0	0	0.010658	0	0	0	0	0	0.004068	0	0	0	0	0	0	0	0.009262	0
g__Turicibacter	0.7427	0.8761	0	0	0	0	0	0	0.335144	0	0	0.096445	0	0.061681	0	0	0.025773	0	0.004355	0.011683	0	0	0	0	0.003922	0	0	0	0	0	0	0	0	0	0	0	0	0	0	0	0	0	0	0.116546	0	0	0	0	0
g__NK4A214_group	0.7668	0.9008	0	0.021032	0.01204	0.040702	0.017732	0.022225	0.024095	0.141977	0.011665	0.418886	0.008457	0.320397	0.110961	0.053578	0.244845	0.044053	0.350556	0.118776	0.435099	0.003577	0	0.261247	0.007844	0	0.006595	0	0.158466	0	0.740395	0	0	0.214939	0.087718	0.097264	0.086057	0.413254	0	0.111866	0.171161	0.015715	0.14857	0.006958	0	0.069824	0.910982	0	0.03284
g__Eubacterium]_siraeum_group	0.774	0.9056	0.130762	0.004507	0.00903	0.00555	0	0.023934	0.015333	0.010648	0	0	0	0	0.014122	0.025797	0.092047	0	0	1.61419	0	0.016099	0.006484	0	0.009805	0.011459	0	0.00274	0.877656	0.002949	0	0.058284	0.151099	1.57918	0	0.588988	0	0.388835	0	0	0.496018	0.017461	0.03219	0.874965	0.005508	0.423173	0.003587	0.003705	0.003457
g__Intestinibacter	0.7823	0.9102	0.463435	0	0	0.014801	0.019506	0.141895	0.118286	0	0.019441	0.037426	0	0.380365	0	0.005953	0.022091	0	0.052257	0.06815	0.137174	0	0.012968	0	0.047066	0	0	0	0	0.016221	0	0.006777	0	0.005329	0.038138	0.03062	0	0	0	0	0	0	0.039619	0	0.012853	0.078287	0	0	0.013827
g__Ruminococcaceae_unclassified	0.7842	0.9102	0.003846	0	0.046655	0.018501	0	0.229083	0.006571	0.005324	0.097204	0.060458	0.009866	0.056541	0.201747	0.013891	0.154639	0.00944	0.008709	1.28512	0.145748	0.003577	0	0.48646	0.023533	0	0.046168	0	0.018285	0.032442	0.231252	0.002711	0	0.031974	0.007628	0.225148	0.00675	0.176572	0.010399	0.181019	0.071608	0.309062	0.054476	0.006958	0.033049	0.010579	0.060971	0	0.005185
g__Lachnospiraceae_unclassified	0.7901	0.9134	2.01719	0.5198	1.2928	2.22933	0.696883	8.48292	1.53115	0.606953	1.46779	1.23363	0.078928	1.01259	0.280429	0.712386	1.26289	0.209251	1.34126	1.18192	2.34268	0.110902	0.147835	0.826982	0.41379	0.191941	1.13441	0.173982	3.2587	0.097326	1.23205	0.237201	0.892719	3.85114	0.221201	0.671842	0.399912	1.08385	0.060906	0.49221	0.489032	1.44753	0.190665	0.881923	0.302952	1.47264	0.616885	0.027785	0.231606
g__Muribaculaceae_unclassified	0.813	0.9324	1.08263	0.755664	0.826247	1.31355	0.829876	1.03259	1.46324	0.489822	0.468525	0.328199	0.231145	0.354665	0.425686	3.05989	1.51878	0.267464	0.457247	0.523784	0.59585	0.423933	0.334574	0.347729	0.329463	0.309398	0.444093	0.209601	0.495713	0.296403	0.468334	0.364612	0.681489	6.68621	0.198318	0.183721	8.46903	0.328725	0.144094	0.496278	0.544921	0.330016	0.64628	0.280058	0.422297	0.52685	1.17459	0.633509	0.297285
g__Allisonella	0.813	0.9324	0	0.007512	0.007525	0.01295	0.012413	0	0	0	0.007776	0.008637	0.007047	0.011993	0	0	0.081001	0	0.060966	0	0.008573	0	0.00389	0	0.005883	0	0	0	0	0	0	0	0	0	0	0	0.489344	0.011271	0	0	0	0	0	0.003479	0	0	0.494943	0	0.190124
g__Helicobacter	0.8302	0.9483	0.284599	0.064599	0.064715	0.074003	0.097528	0.083769	0.056953	0.010648	0.00972	0.015834	0.007047	0	0.010087	0.017859	0.003682	0.007867	0.019596	0.023366	0.023577	0.016099	0.007781	0.036034	0.023533	0.025783	0.030779	0.016439	0.040632	0.016221	0.027206	0.042019	0.157267	0.067502	0.087718	0.082855	0.072558	0.075137	0.019312	0.014237	0.017465	0.019207	0.024762	0.008697	0.016525	0	0.00538	0	0
g__Veillonella	0.8475	0.9643	3.84978	0.05859	0.03311	1.26915	1.70585	0.023934	0.138001	0.028395	0.466581	0.040305	0.624375	0.01542	0.088769	0.035719	2.91605	0	0.4137	0.023366	0.655864	0.017887	0	0.019819	7.61688	0.038675	2.38535	0.017809	0.68059	0.020645	0.093278	0	0.007709	0.079936	4.8054	0	0.015187	0.03569	0.025254	0.026441	0.204345	0.137943	0.08419	0.085235	0.370887	0.019043	0.055591	0.03149	0.105432
g__Dialister	0.8591	0.9717	3.34788	0.085632	0.09632	0.159106	0.085115	0.061545	0.105143	0.088736	0.069987	0.968763	0.053558	1.32785	0.117013	0.075406	0.095729	0.02832	10.4252	0.072045	0.094307	1.66532	0.02853	0.014414	0.023533	0.054431	0.068153	0.019179	0.036569	0.013272	0.033036	0.01491	0.01696	2.13518	0.24027	0.189124	0.011812	1.39755	0	0	0.020959	0	0.056952	1.68557	0.071607	0.02539	6.8503	0	0.153828
g__Acetanaerobacterium	0.861	0.9717	0	0	0	0	0	0.03932	0	0	0	0	0	0	0	0	0	0.045626	0	0.009736	0.01929	0	0	0	0	0	0	0	0	0	0	0	0	0.003553	0	0	0	0.007514	0	0	0	0	0	0	0.005508	0	0	0	0
g__TM7x	0.8656	0.9717	0.003846	0	0	0	0	0	0	0	0	0	0.002819	0	0	0.005953	0.007364	0	0	0	0	0	0	0	0.013728	0	0	0	0.006095	0	0	0	0	0	0.005721	0	0	0	0.008913	0	0	0	0	0	0	0	0	0.003705	0
g__Acidaminococcus	0.8688	0.9717	0	0	0	0	0.015959	0	0	0	0	0.011516	0.038054	0.154202	0.042367	0	0	0.00472	0.126287	0	0.01929	6.06565	0.007781	1.1603	0.013728	0	0	0	0.014221	0	0	0	0	0.007105	0.154459	0.066644	0	0.007514	0	0	0	0.319539	0	0	0	0	0.026899	0	0
g__UCG-002	0.8708	0.9717	0.865335	0.072111	0.07525	0.131355	0.056744	1.51981	0.326382	5.84592	0.178856	5.34044	0.040873	3.64602	0.661731	4.22868	1.46539	0.127439	3.89749	4.6498	1.55393	0.041141	0.079105	0.208998	0.629511	0.058728	0.083542	0.038358	1.25351	0.085529	6.58194	0.067772	0.007709	0.952127	0.158273	2.53967	1.47984	2.93035	0.026739	1.07798	1.28022	0.226995	0.935991	0.459226	3.42979	0.702467	2.20931	0.055571	0.081235
g__Lachnospiraceae_UCG-001	0.899	0.9887	0	0	0.061705	0	0	0	0	0	0	0.011516	0	0.03084	0	0	0	0	0.259107	0	0	0	0	0	0.007844	0	0	0	0	0	0.071902	0	0	0	0	0.03062	0.013499	0	0	0.006102	0	0	0	0	0.016525	0	0	0	0
g__Anaerotignum	0.8994	0.9887	0	0	0.07525	0.105454	0.05497	0.056416	0.065715	0	0	0.011516	0	0	0	0.007937	0	0.00944	0.021774	0.036996	0.079304	0	0	0	0	0	0.013191	0.012329	0	0	0	0.009488	0.044713	0	0	0	0.011812	0.015027	0.011884	0.016271	0	0.012223	0.027238	0	0	0.010579	0	0	0
g__Rothia	0.9176	0.9887	0.134608	0.790217	0.016555	1.4079	0.556797	0.023934	0.138001	0.237812	0.316886	0.397294	0.029598	0.753876	0.49428	0	0.073638	0	0	0.04089	0.034294	0.019676	0.00389	0.576545	0.052949	0.031513	0.699116	0.049318	2.4359	0.054562	0.34202	0	0.012335	0.035527	1.01829	0.007205	0.021936	0.016906	0.026739	0.115934	1.60332	0.221757	0.103999	0.156554	1.11082	0.010579	0.014346	0.79837	0.117531
g__Terrisporobacter	0.9182	0.9887	0	0	0.007525	0.018501	0.010639	0.008548	0.107334	0	0.019441	0	0	0.008567	0	0.007937	0.018409	0	0.115401	0	0	0	0	0	0.047066	0	0	0	0	0.004424	0	0	0	0	0.009535	0	0	0	0	0	0	0	0	0.026092	0	0.027506	0	0	0
g__Christensenellaceae_unclassified	0.9183	0.9887	0	0	0	0	0	0	0.635241	0	0	0	0	0.131928	0	0.011906	0.046024	0	0.039193	0	0	0	0	0	0	0	0	0	0	0	0.046639	0	0	0	0	0.03062	0.104618	0	0	0.058984	0.012226	0	0	0	0	0	0	0	0
g__Escherichia-Shigella	0.9293	0.9887	1.06532	1.58644	0.383776	0.201658	22.1885	3.33539	1.64724	30.1241	0.571562	62.1319	3.53201	3.04635	25.3536	0.543716	0.861561	0.182505	4.54417	0.183032	4.16452	0.10017	0.115415	0.40178	0.364763	0.640282	1.61149	0.124664	0.404291	2.0881	1.24954	0.230424	2.67508	17.5202	0.352777	44.1633	0.31048	0.450823	46.1176	0.713908	52.8696	0.115244	0.886468	1.35506	1.38991	0.630528	0.5864	0.863203	0.646421
g__Weissella	0.9346	0.9887	0	0	0	0	0	0	0	0	0.071931	0.010076	0.004228	0	0	0	0	0.00472	0.015242	0	0.015003	0	0	0.003603	0	0.007162	1.59829	0	0	0	0	0	0	0	0.009535	0.036024	0.008437	0	0	0	0	0	0	0	0.007344	0	0	0	0.003457
g__Lachnospiraceae_UCG-010	0.935	0.9887	0	0.007512	0.091805	0.027751	0.07093	0.056416	0.015333	0.12423	0.124422	0.018713	0.007047	0.087381	0.139206	0.246061	0.03866	0.102266	0.034838	0.017524	0.008573	0	0	0.045043	0.068638	0	0.019786	0.012329	0.355532	0.013272	1.37002	0	0	0	0.019069	0.018012	0.025311	0.033812	0	0.150511	0.171161	0.944648	0.14857	0.012176	0.088132	0.090982	0.638405	0.009262	0.006914
g__Eubacterium]_xylanophilum_group	0.9365	0.9887	0	0	0	0	0	0.017096	0	0	0	0	0	0	0	0	0.255891	0	0.08274	0	0	0	0	0	0	0	0	0	0.144244	0	0.126314	0	0	0	0	0	0	0	0	0	0	0	0	0.024353	0	0.338538	0	0	0
g__Eubacterium	0.9411	0.9887	1.41338	0.004507	0.204681	0.020351	0.010639	0.353882	0.087619	0.149076	0.066099	0.1094	0.018323	0.02056	1.93476	0.428622	0.082842	0.03776	0.681516	0.058415	0.062157	0.10017	0.040201	0.09549	0.074521	0.018621	0.030779	0.012329	0.190972	0.058986	0.143804	0.010843	0.672238	0.198952	0.047673	0.073849	0.043872	0.06011	0.062391	0.128137	0.073355	0.330016	0.133713	0.059143	0	0.787102	0.066351	0.198203	0.060494
g__Eubacterium]_fissicatena_group	0.9468	0.9887	0	0	0.076755	0	0	0.246179	0	0.062115	0	0.024471	0	0.018847	0	0.019844	0	0	0	0.021419	0.158608	0.012521	0	0.01081	0	0	0	0	0.032506	0.135667	0	0	0	0	0	0.072047	0.018561	0.020663	0	0	0	0.036668	0.017333	0	0.012853	0	0.034072	0	0
g__Actinobacillus	0.9727	0.9887	0.074996	0	0.004515	0	0	0	0	0	0	0	0	0	0	0	0	0	0	0	0	0	0	0	0	0	0	0	0	0	0	0	0.351537	0	0	0	0	0	0	0	0	0	0	0	0	0	0	0	0
g__Lachnospiraceae_FCS020_group	0.9727	0.9887	0	0	0	0	0	0	0	0.021297	0	0	0	0	0	0	0.003682	0	0	0.01363	0	0.012521	0	0	0	0	0	0	0.010158	0	0	0	0	0	0	0	0.013499	0	0	0.012204	0	0	0	0	0	0	0.012553	0	0
g__Fusobacterium	0.9761	0.9887	0.511509	0.093143	0.365716	0.25716	1.71295	0.027353	0	0.019522	0.027217	0.038866	0	0	0.19973	0.017859	0	0.022026	0.039193	0.003894	0	0	0.011671	0.016215	0.045105	0.038675	2.36556	0	0	0	0	0.01491	0.279071	0.014211	0.013348	0	0	0	0.01337	0	0.064622	0	0	0.036529	0.034885	0.541661	0.043039	0.011114	0.038025
g__Ureaplasma	0.981	0.9887	0.565352	0	0	0	0	0	0	0	0	0	0	0	0	0	0	0	0	0	0	0	0	0	0	0	0	0	0	0	0	0	0.044713	0	0	0	0	0	0	0	0	0	0	0	0	0	0	0	0
g__Mycoplasma	0.981	0.9887	0.398054	0	0	0	0	0	0	0	0	0	0	0	0	0	0	0	0	0	0	0	0	0	0	0	0	0	0	0	0	0	0.111012	0	0	0	0	0	0	0	0	0	0	0	0	0	0	0	0
g__Streptobacillus	0.981	0.9887	0.119224	0	0	0	0	0	0	0	0	0	0	0	0	0	0	0	0	0	0	0	0	0	0	0	0	0	0	0	0	0	0.32841	0	0	0	0	0	0	0	0	0	0	0	0	0	0	0	0
g__Porphyromonas	0.981	0.9887	0.171144	0	0	0	0	0	0	0	0	0	0	0	0	0	0	0	0	0	0	0	0	0	0	0	0	0	0	0	0	0	0.095593	0	0	0	0	0	0	0	0	0	0	0	0	0	0	0	0
g__unclassified	0.981	0.9887	0	0	0	0	0	0	0	0	0	0.005758	0	0	0	0	0	0	0	0	0	0	0	0	0	0	0	0	0	0	0	0	0	0	0	0	0	0	0	0	0	0	0	0	0	0	0	0	0
g__Cetobacterium	0.981	0.9887	0.234602	0	0	0	0	0	0	0	0	0	0	0	0	0	0	0	0	0	0	0	0	0	0	0	0	0	0	0	0	0	0	0	0.003814	0	0	0	0	0	0	0	0	0	0	0	0	0	0
g__Paeniclostridium	0.981	0.9887	0	0	0	0	0	0	0	0	0	0	0	0	0	0	0	0	0	0	0	0	0	0	0.09021	0	0	0	0	0	0	0	0	0	0	0	0	0	0	0	0	0	0	0	0	0	0	0	0
g__Anaerococcus	0.981	0.9887	0.063458	0	0	0	0	0	0	0	0	0	0	0	0	0	0	0	0	0	0	0	0	0	0	0	0	0	0	0	0	0	0.081717	0	0	0	0	0	0	0	0	0	0	0	0	0	0	0	0
g__Peptostreptococcus	0.981	0.9887	0.111532	0	0	0	0	0	0	0	0	0	0	0	0	0	0	0	0	0	0	0	0	0	0	0	0	0	0	0	0	0	0.020044	0	0	0	0	0	0	0	0	0	0	0	0	0	0	0	0
g__Oceanivirga	0.981	0.9887	0.03269	0	0	0	0	0	0	0	0	0	0	0	0	0	0	0	0	0	0	0	0	0	0	0	0	0	0	0	0	0	0.094052	0	0	0	0	0	0	0	0	0	0	0	0	0	0	0	0
g__Trueperella	0.981	0.9887	0.038459	0	0	0	0	0	0	0	0	0	0	0	0	0	0	0	0	0	0	0	0	0	0	0	0	0	0	0	0	0	0.083259	0	0	0	0	0	0	0	0	0	0	0	0	0	0	0	0
g__Phascolarctobacterium	0.9823	0.9887	0	0.049576	0.708857	0.728928	0.037238	3.57985	0.085429	0.427707	0.487966	0.084929	0.046511	0.066821	0.657696	2.07564	1.1782	0.026746	2.96993	1.11377	0.047154	0.026831	0.057059	2.0125	0.95113	0.037242	1.78077	0.039728	0.511966	0.135667	3.7525	0.010843	0	0.021316	1.67045	1.74175	1.18118	0.016906	0.02971	0.48204	0.366774	0.195565	3.10511	0.017395	0.481052	3.07012	0.012553	0.016671	0.04321
g__Faecalitalea	0.9845	0.9887	0	0	0	0.136905	0	0	3.09516	0	0	0	0	0	0	0	0.011046	0	0	0	0.01929	0	0	0.005405	0	0	0.222046	0	0	0	0.007773	0	0	0	0	0.003602	0	0	0	0	0.00524	0	0	0.005218	0	0	0	0.011114	0
g__Pantoea	0.9848	0.9887	0.03269	0	0	1.2044	0	0	0	0	0.038882	0	0	0	0	0	0	0	0	0	0	0	0	0	0.027455	0.018621	0.685925	0	0	0.025069	0.033036	0	0	0.138556	0	0	0.047247	0	0.041594	0.1139	0.017465	0.013969	0	0.06784	0	0	0	0	0
g__Citrobacter	0.9872	0.9887	0.049997	0	0.204681	7.47983	0	0	0	1.17486	0.023329	0	0.078928	0.01028	0	0	0	0.031466	0	0.128512	0.03215	0	0	0.050448	0	0	2.71512	0.019179	0	0	0	0.035241	0	3.51186	0.026697	0.120679	0	0	0.109928	0.105764	0	0.03143	0.03219	0.292235	0.172591	0	0	0	0
g__Dielma	0.9887	0.9887	0	0	0	0	0	0.003419	0	0	0	0	0	0	0	0	0	0	0	0.003894	0	0	0	0.091887	0	0	0	0	0	0	0	0	0	0	0	0.014409	0	0	0	0	0	0.003492	0	0	0	0	0	0	0
[truncated: 13 more columns]

## Sheet: 7_Species
Table S1-7 ASV feature sequences of samples at Species level
Species	q_value	A1	A2	A3	A4	A5	A6	A7	A8	A9	A10	A11	A12	A13	A14	A15	A16	A17	A18	A19	A20	A21	A22	A23	A24	A25	A26	A27	A28	A29	A30	A31	A32	A33	A34	A35	A36	A37	A38	A39	A40	A41	A42	A43	A44	A45	A46	A47	A48
s__Lachnospiraceae_NK4A136_group_unclassified	0	1.2557	0.549847	0.573407	0.886184	0.672057	0.748795	0.808289	0.246686	0.262452	0.249028	0.200138	0.23473	0.236044	0.331389	0.281664	0.358716	0.516036	0.572463	0.567987	0.382792	0.378665	0.446823	0.494195	0.329452	0.685925	0.246589	0.637926	0.381933	0.386716	0.555729	1.02532	0.271783	0.244084	0.208937	0.296981	0.326846	0.108442	0.095595	0.165921	0.096036	0.215427	0.046966	0.075279	0.027506	0.059178	0.0389	0.036296	0.044625
s__Acetatifactor_sp.	0	0.017307	0.018028	0.02107	0.025901	0.028372	0.027353	0.019714	0.007099	0.011665	0.008637	0.012685	0.011993	0.014122	0.015875	0.016568	0.00472	0.008709	0.015577	0.008573	0.008944	0	0.009009	0.011767	0	0.026382	0	0.016253	0.013272	0.013603	0.009488	0.027753	0	0.011441	0.007205	0.008437	0.005635	0	0.006102	0	0	0	0	0	0	0	0	0	0
s__Enterococcus_faecium	0.0078	1.51722	78.8384	0.254346	0.980537	0.420257	7.59223	6.0545	0.864287	0.153583	0.617533	1.76319	0.322111	0	0.357185	0.047865	12.2058	0.984171	0.190821	6.11068	0.146677	93.1827	0.987334	0.362802	88.3116	0.492459	93.5257	0.408354	0.626723	0.227365	89.5252	0.161892	0.390798	0.040045	0.012608	0.242985	0	0.087645	0.040679	0.581598	0.277632	0	0.055664	0.027541	0.366045	0.014346	6.51107	4.9052	0.094829
s__Clostridiales_unclassified	0.0078	0.532662	0.253891	0.270901	0.345963	0.301451	0.32311	0.339525	0.131329	0.246899	0.123794	0.090203	0.104515	0.215869	0.156765	0.106775	2.10038	0.357088	0.284285	0.250772	0.152044	0.110228	0.100895	0.113743	0.07162	0.12971	0.031509	0.136118	0.106174	0.106881	0.238557	0.491844	0.033751	0.059114	0.039626	0.065808	0.061988	0.044565	0.109832	0.211332	0.413829	0.03219	0.041748	0.044066	0.012695	0.216986	0	0	0.044625
s__Phreatobacter_unclassified	0.0078	0.030767	0	0	0	0	0	0	0	0	0	0	0	0	0	0	0	0	0	0	0	0.002594	0	0	0.00573	0	0	0	0	0	0.020332	0.015418	0.005329	0	0.005404	0	0	0.019312	0.030509	0.020959	0.020953	0.009905	0.041748	0.055082	0.040201	0.059178	0.059276	0.01037	0.009297
s__Rikenella_unclassified	0.0078	0	0	0	0	0	0	0	0	0	0	0	0	0	0	0	0	0	0	0	0	0	0	0	0	0	0	0	0	0	0	0	0	0	0	0	0	0.005942	0.008136	0	0	0	0	0	0	0	0.005557	0.005185	0.009297
s__Collinsella_intestinalis	0.0134	0.011538	0	0.070735	0.690076	0	0	0	0.023071	0	0	0	0	0	0	0	2.94682	0.113223	0.007789	0.008573	0.003577	0.002594	10.2445	0	0.010027	0.021985	0.01096	0	0.010323	0.009716	0.035241	3.7744	0.007105	0	0	0	0	0	0	0	0	0	0	0	0	0	0	0.01037	0
s__Aquabacterium_unclassified	0.0176	0	0	0	0	0	0	0	0	0	0	0	0	0	0	0	0	0	0	0	0	0	0	0	0	0	0	0	0	0	0	0.004625	0	0	0	0	0	0.01337	0.012204	0.022705	0.027938	0.027238	0.019134	0.029377	0.023275	0.026899	0.025933	0	0
s__Akkermansia_unclassified	0.0208	1.50761	2.36314	1.76988	2.31999	2.31408	3.46873	3.42373	0.87671	0.497687	0.724054	0.294569	0.335818	8.30189	1.1172	0.471281	0.932977	1.56553	0.852854	0.936643	0.733387	1.11136	15.8118	0.694227	0.790684	0.912369	0.395912	0.975174	61.7271	0.711246	0.639766	72.5708	0.337508	0.225015	0.140492	0.167052	0.264858	0.044565	0.138307	0.178147	1.15942	0.113904	0.121765	0.09364	0.308916	0.184707	5.48856	0.499507	0.256596
s__UCG-010_unclassified	0.0234	0.021153	0.010516	0.010535	0.0111	0.012413	0.010257	0.006571	0	0.011665	0.005758	0.007047	0.058254	0.010087	0.027781	0.022091	0.003147	0	0.25313	0.00643	0.005366	0.00389	1.25219	0.013728	0.008594	0.008794	0.01096	0	0.007373	0.075788	0	0.006167	0.012434	0.009535	0.043228	0	0	0.002971	0	0	0.003492	0	0	0	0	0	0	0	0.009297
s__Faecalibacterium_unclassified	0.0255	0.026922	0.108167	0.319061	0.283061	0.200376	0.270113	1.11496	1.1163	11.8589	0.574349	0.091613	0.704189	10.398	18.6748	6.14691	0.072373	9.42583	1.09625	0.147891	0.280834	0.095963	2.95119	4.71054	0.095971	10.2009	0.071237	2.53748	0.504328	4.36853	0.090814	0.015418	15.6373	2.6506	1.24102	3.00019	5.75926	0.157464	27.2973	1.43391	6.54619	3.52606	27.2405	1.83607	6.88502	5.67212	2.26359	11.1776	16.1879
s__Prevotellaceae_UCG-001_unclassified	0.0351	0.157683	0.012019	0.004515	0.014801	0.003546	0.005129	0.015333	0	0.00972	0	0	0.006853	0.004035	0.003969	0.007364	0	0.008709	0.031154	0.027864	0.019676	0.012968	0.01081	0.007844	0.007162	0.02858	0.00822	0.008126	0.005899	0.013603	0.005422	0.010793	0.003553	0.007628	0.003602	0	0	0.004457	0.008136	0	0	0	0.003479	0.003672	0.004232	0.016139	0.007409	0	0.007438
s__Stenotrophomonas_maltophilia	0.0468	0	0	0	0	0	0	0	0	0	0	0	0	0	0	0	0	0	0	0	0	0	0	0	0	0	0	0	0	0	0	0	0.017764	0.022883	0.019813	0.011812	0.020663	0.007428	0	0.013972	0.020953	0.044571	0	0	0	0	0	0	0
s__Phocea_unclassified	0.0568	0	0	0.004515	0	0.007093	0	0	0.008874	0	0	0.002819	0	0	0	0.007364	0	0.023951	0	0	0	0	0	0	0	0	0	0.004063	0	0.01749	0	0	0	0	0	0	0	0	0.052882	0.003493	0.019207	0.029714	0.006958	0	0.031738	0.01076	0	0.164198	0.120861
s__Jeotgalicoccus_unclassified	0.0842	0	0	0	0	0	0	0	0	0	0	0	0	0	0	0	0	0	0	0	0	0	0	0	0	0	0	0	0	0	0	0	0	0	0	0	0	0	0	0	0	0	0.008697	0	0.008463	0.008966	0.003705	0.038025	0.022313
s__Sedimenticola_unclassified	0.0907	0.005769	0	0	0	0	0	0	0	0	0	0	0	0	0	0	0	0	0	0	0	0	0.007207	0.009805	0.010027	0.015389	0.00548	0.016253	0.005899	0.01749	0.002711	0.009251	0	0	0	0	0	0	0	0	0	0	0	0	0	0	0	0	0
s__Clostridium_sp._Culture-41	0.0914	0.044228	0.006009	0.00903	0.0037	0	0	0	0.015972	0.007776	0.005758	0.007047	0	0	0.055562	0	0.044053	0.015242	0.015577	0.021433	0.005366	0.002594	0.045043	0.01765	0	0.015389	0	0.026411	0	0.02332	0.052862	0.018502	0.007105	0.019069	0	0.00675	0.016906	0.004457	0	0	0	0	0	0	0	0	0	0.015556	0
s__Methylophaga_unclassified	0.0914	0.055766	0	0	0	0	0	0	0	0	0	0	0	0	0	0	0	0	0	0	0	0	0.012612	0.021572	0.032945	0.048367	0.012329	0.042664	0.029493	0.02332	0.02982	0.043171	0	0	0	0	0	0	0	0	0	0	0	0	0	0	0	0	0
s__Lachnoclostridium_sp.	0.0914	0.29806	0.027042	0	0.040702	0	0	0.004381	0	0	0.012955	0.011275	0.013707	0	0	0.009205	0.015733	0.026128	0.017524	0.03215	0	0	0.02162	0	0.010027	0	0.012329	0.016253	0	0	0.012199	0	0.007105	0	0.019813	0.016874	0.011271	0	0.008136	0	0	0	0	0	0	0	0.003705	0.008642	0.005578
s__Marinobacter_unclassified	0.0914	0.213449	0	0	0	0	0	0	0	0	0	0	0	0	0	0	0	0	0	0	0	0	0.070266	0.096094	0.070188	0.136306	0.042468	0.11377	0.047189	0.108825	0.123345	0.188103	0	0	0	0	0	0	0	0	0	0	0	0	0	0	0	0	0
s__Shewanella_unclassified	0.0914	0.101917	0	0	0	0	0	0	0	0	0	0	0	0	0	0	0	0	0	0	0	0	0.02162	0.027455	0.022918	0.04397	0.020549	0.038601	0.011797	0.040809	0.04744	0.077091	0	0	0	0	0	0	0	0	0	0	0	0	0	0	0	0	0
s__Brevundimonas_sp.	0.1078	0.013461	0.015023	0.01505	0.0111	0	0	0.203715	0	0	0.018713	0	0.006853	0	0	0	0.011013	0	0.005841	0.00643	0	0.009078	0.007207	0.009805	0.028648	0.006595	0	0	0	0	0.06235	0.020044	0	0.020976	0	0	0	0.037138	0.052882	0.034931	0.033176	0.037143	0.081756	0.077115	0.082519	0.084284	0.07039	0.024198	0.033469
s__Alistipes_inops	0.1078	0.005769	0.021032	0.010535	0.01295	0.012413	0.011967	0.013143	0	0.011665	0.011516	0.009866	0.011993	0	0.009922	0.007364	0	0.017419	0.01363	0.017147	0	0.009078	0	0.007844	0.00573	0.015389	0.00822	0	0.014746	0.007773	0.005422	0	0	0	0	0.005062	0	0	0.008136	0.013972	0.005238	0	0.006958	0	0	0	0	0	0.003719
s__Rodentibacter_unclassified	0.1127	0.015384	0	0	0.00555	0	0	0	0.023071	0.023329	0.021592	0.011275	0.018847	0.02421	0.049609	0.023932	0	0	0	0.004287	0	0.002594	0	0	0	0	0.00411	0	0	0	0.009488	0.009251	0	0	0	0.005062	0	0	0	0	0.006984	0	0	0	0.006348	0	0	0	0
s__Mucispirillum_unclassified	0.1127	0.17499	0.109669	0.061705	0.079553	0.062063	0.145314	0.094191	0.035494	0.021385	0.047503	0.021141	0.018847	0.044384	0.075406	0.022091	0.02832	0.091449	0.036996	0.049297	0.019676	0.076511	0.046844	0.027455	0.070188	0.068153	0.021919	0.07517	0.073732	0.042752	0.037952	0.047797	0.087041	0.064835	0.077451	0.072558	0.122098	0.010399	0.026441	0.052396	0.015715	0.044571	0	0	0.014811	0	0.020376	0.008642	0
s__Enterorhabdus_unclassified	0.1127	0.053843	0.021032	0.02408	0.046252	0.030145	0.027353	0.04381	0.008874	0.003888	0.010076	0.009866	0.011993	0.014122	0.144859	0.003682	0.00472	0	0.009736	0.015003	0	0	0.012612	0	0	0.013191	0	0.01219	0	0.00583	0	0.032378	0	0	0	0	0	0	0	0	0.045399	0.004952	0.003479	0	0	0	0	0.003457	0.005578
s__GCA-900066575_unclassified	0.1127	0	0	0	0	0	0	0	0.017747	0.036938	0.021592	0.009866	0.017134	0.022192	0.023812	0.029455	0.01888	0.028306	0	0.021433	0.012521	0.015562	0	0.015689	0.008594	0	0	0	0	0	0	0	0	0	0	0.021936	0	0	0.022373	0	0.024446	0	0	0	0	0	0	0	0
s__Janibacter_anophelis	0.127	0	0	0	0	0	0	0	0.015972	0.019441	0.015834	0.021141	0.01028	0.020175	0.013891	0	0	0	0	0	0	0	0	0	0	0	0	0	0	0	0	0.007709	0.085265	0.087718	0.095463	0.067496	0.080772	0.060906	0.081357	0.104793	0.061114	0.113904	0	0.014689	0	0.016139	0.009262	0	0
s__Rhodobacterales_unclassified	0.1305	0.021153	0	0	0	0	0	0	0	0	0	0	0	0	0	0	0	0	0	0	0	0	0.012612	0.011767	0.00573	0.015389	0.00548	0.010158	0	0.007773	0.013554	0.027753	0	0	0	0	0	0	0	0	0	0	0	0	0	0	0	0	0
s__Caulobacter_sp._NW-2013-Rh15	0.1305	0.034613	0	0	0.0037	0	0	0.094191	0.005324	0	0.004318	0	0.003427	0	0	0	0.034613	0	0.007789	0	0	0.006484	0	0.007844	0.027216	0	0	0	0	0	0.065061	0.032378	0.007105	0	0	0	0.009392	0.056449	0.071187	0.068115	0.045399	0.061904	0.053924	0.095476	0.084635	0.10939	0.096323	0.025926	0.013016
s__Verticiella_unclassified	0.1305	0	0.007512	0	0.0074	0	0.005129	0	0	0	0	0	0	0	0	0	0	0	0	0	0	0	0	0	0	0	0	0	0	0	0	0	0.008882	0.011441	0.018012	0	0.013149	0.007428	0.014237	0.026198	0.010477	0.014857	0	0	0	0	0	0	0
s__Lactobacillus_sp._L-YJ	0.1305	4.34206	0.24037	0.270901	0.690076	1.24304	0.979588	2.33287	0.424157	0.338271	0.178494	0.140942	0.364945	0.932072	0.773902	0.684831	0.366583	0.198141	0.210293	0.4994	0.660048	0.52261	0.336919	0.454973	0.651741	0.266016	0.256178	1.028	0.522024	0.68987	0.924407	0.215856	0.236255	0.169715	0.160305	0.251422	0.678113	0.184203	0.589839	0.151949	0.218264	1.07961	0.168731	0.190952	0.330075	0.697583	0.457535	0.245433	0.21383
s__Clostridium_sp._Clone-17	0.1305	0.015384	0.015023	0.01505	0.055502	0	0.013677	0.030667	0.056791	0.019441	0.008637	0.019732	0.03084	0	0	0.023932	0.034613	0.032661	0.017524	0.0643	0.033986	0	0.055853	0.009805	0.017189	0.04397	0.021919	0.026411	0.011797	0.021376	0.075904	0.010793	0.03908	0.017162	0	0.03206	0.022541	0.008913	0.012204	0.013972	0.013969	0.017333	0.005218	0.014689	0.027506	0.014346	0	0.025926	0.007438
s__Muribaculum_intestinale	0.1305	0.028844	0.016525	0	0.024051	0	0.013677	0.013143	0	0.011665	0.017274	0	0	0.018157	0.007937	0.007364	0.006293	0.015242	0.009736	0	0	0.007781	0	0.011767	0	0.013191	0	0	0	0	0.008133	0.015418	0	0	0	0	0	0	0	0.008733	0	0	0	0.011016	0	0	0	0	0
s__Megamonas_unclassified	0.1305	0.005769	0	0	0	0	0	0	0.007099	0.099148	0	0	0	0	0	0	0	0	0	0	0.005366	0	0	0.092171	0	0	0	0.008126	0	0	0	0.055506	0.053291	0.741786	0	0.460658	0	37.1303	0.508481	0.00524	0	0	0.071319	0	0	1.08672	0	0	0.890649
s__Klebsiella_sp.	0.1305	0	0	0	0.099904	0	0	0	2.8573	7.9241	0	0	0	0.048419	0.035719	0	0	0	0	0	0	0	0	0	0	0	0	0	0	0	0.024398	0	0	0	0	0	0	0	0	0	0	0	0	0	0	0	0	0	0
s__Comamonas_unclassified	0.1305	0	0	0	0	0	0	0	0	0	0	0	0	0	0	0	0	0	0	0	0	0	0	0	0	0	0	0	0	0	0	0	0.204281	0	0	0	0	0	0	0	0	0	0.008697	0	0.006348	0.01076	0.007409	0	0
s__UC5-1-2E3_unclassified	0.1305	0	0	0	0	0	0	0	0	0	0	0	0	0	0	0	0	0	0	0	0	0	0	0	0	0	0	0	0	0	0	0	0	0	0.014409	0	0.011271	0	0	0	0.099529	0	0	0	0	0	0	0.082963	0
s__Subdoligranulum_unclassified	0.1462	0.023076	0.072111	0.067725	0.088803	0.06561	0.140185	0.192763	1.7481	3.06194	0.112279	0.014094	0.704189	0.050437	1.72243	2.8461	11.4506	3.33355	0.163561	0.085734	0.45792	0.077808	0.353134	0.154926	0.063026	0.07255	0.021919	2.76299	0.032442	2.15706	0.088103	0.018502	2.49578	3.08919	0.199932	2.90907	7.23195	0.028225	7.19603	0.069862	0.88528	0.279807	3.93995	1.70388	0.672845	0.593573	1.38186	6.37606	1.37595
s__Stenotrophomonas_sp._1-2004	0.1462	0	0.010516	0	0	0	0	0	0	0	0	0	0	0	0	0	0	0.008709	0	0	0	0	0	0	0	0	0	0	0	0	0	0	0	0	0	0	0.015027	0.022283	0.040679	0.019212	0	0	0.017395	0.014689	0.016927	0.023313	0.020376	0	0
s__Eubacterium]_nodatum_group_unclassified	0.1638	0.026922	0	0.00602	0.018501	0	0	0.072286	0.019522	0.013609	0.031668	0	0.027414	0.014122	0	0.022091	0.006293	0.006532	0.420585	0.042867	0.110902	0	0.030629	0.007844	0	0.017588	0.00959	0.034537	0.010323	0	0.008133	0.018502	0.003553	0	0	0.00675	0	0	0	0	0	0	0.010437	0.007344	0	0	0	0.012099	0.009297
s__Corynebacterium_unclassified	0.1638	0	0.007512	0.00602	0.016651	0.019506	0.013677	0.013143	0.021297	0	0	0	0	0	0	0	0.015733	0	0	0	0	0	0.009009	0	0	0	0	0	0	0	0.018976	0	0	0	0	0	0	0	0	0	0	0	0	0	0	0	0	0.019012	0
s__Actinomyces_unclassified	0.1638	1.27685	0.063097	0.05418	0.175757	0.349328	0.263275	3.85525	0.055016	0.083596	0.16266	0.088794	0.027414	0.119031	0.152796	0.843152	0.050346	0.08274	0.469264	0.604424	0	0	7.0861	0.145121	2.2417	0.193466	1.66721	1.02596	0.033917	0.099108	1.01929	0.038546	0.042633	0.543468	0.021614	0.050622	0.112706	0.095073	0.016271	0.054143	0.017461	0.029714	0.142638	0.273575	0.014811	0	0.377883	0.155556	0.171064
s__Bittarella_massiliensis	0.1638	0	0	0	0	0.00532	0	0.028476	0	0	0	0	0	0	0	0	0	0	0.005841	0	0	0	0	0	0	0	0	0	0	0	0	0	0.010658	0	0	0	0	0	0	0	0.034922	0.004952	0	0	0	0.048418	0	0.005185	0
s__Flavonifractor_unclassified	0.1677	0.003846	0.027042	0.03913	0.051802	1.63315	0	0.013143	0.012423	0.373265	0.028789	0.036645	0.032554	0.129118	0.027781	0.023932	0.119572	0.04137	0.077886	0.46082	0.051874	0.005187	0.032431	0.043144	0.008594	0.4331	0	0.085328	0.442393	0.027206	0.006777	0.172685	0.023093	0.013348	0.122481	0.131617	0.386956	0	0.124069	0.059382	0.661778	0.076761	0.024353	0.174427	0.065592	0.715515	0.046309	0.661977	0.202674
s__Cloacibacillus_evryensis	0.1677	0	0	0	0	0	0	0.098572	0	0	0.451994	0	0.555127	0	0.053578	0	0	0	0	0	0	0.019452	0.392772	0	0.002865	0	0.00411	0.028443	0	0	0	0	0	0	0.032421	0	0	0	0	0.003493	0	0	0	0	0	0	0	0	0
s__Sphingomonas_unclassified	0.1677	0.017307	0.010516	0.025585	0.0074	0	0	0.983528	0.007099	0.007776	0.011516	0.012685	0.037694	0	0	0.005523	0.006293	0.008709	0.019472	0	0	0.015562	0	0	0.027216	0.024183	0.00274	0.004063	0.007373	0.00583	0.024398	0.095593	0.008882	0.007628	0.012608	0.008437	0.009392	0.046051	0.095595	0.057636	0.034922	0.054476	0.029571	0.071607	0.071939	0.064558	0.066685	0.024198	0.018594
s__Mitochondria_unclassified	0.1677	0	0	0	0	0	0	0	0	0	0	0	0	0	0	0	0.125865	0	0.011683	0.008573	0	0	0	0	0	0	0	0	0	0	0	0.009251	0	0	0	0	0	0	0	0	0	0	0.066101	0.091804	0.059244	0.084284	0.075947	0	0.016735
s__Eubacterium]_hallii_group_unclassified	0.1691	0	0.004507	0	0	0	0	0	0	0.062211	0	0	0.01542	0	0.04564	0	0.084959	0.032661	0	0	0	0	0.14774	0	0	0	0	0.024379	0	0.034979	0	0.027753	0.062172	0.019069	0.048632	0.018561	0.135247	0	0	0	0.092544	0.012381	0.013916	0.036722	0.019043	0.048418	0	0	0.094829
s__Pseudomonas_sp._N3SF33	0.1806	0	0	0	0	0	0	0	0	0	0	0	0	0	0	0	0	0.006532	0	0	0	0	0	0	0	0	0	0	0	0	0	0	0.026645	0	0	0.021936	0.026298	0	0	0	0	0.022286	0	0	0	0	0	0.01037	0
s__Butyricicoccus_pullicaecorum	0.182	0	0	0	0	0	0	0	0.023071	0	0	0	0	0	0	0	4.84739	0.013064	0.019472	0.00643	0.005366	0.011671	0.036034	0	0	0	0	0	0	0	0.021687	0	0.014211	0	0	0	0	0	0	0	0	0	0	0	0	0	0	0.017284	0
s__Brevundimonas_aurantiaca	0.182	0.01923	0	0	0	0	0.006838	0.173048	0.023071	0.015553	0	0	0	0	0	0	0.015733	0	0	0	0	0	0.019819	0	0.012892	0	0	0	0	0	0.03253	0.007709	0.01954	0	0	0	0	0.026739	0.052882	0.020959	0.010477	0.019809	0.062622	0.080787	0.067708	0.062765	0.075947	0.019012	0.018594
s__Sporosarcina_pasteurii	0.182	0	0	0	0	0	0	0	0	0	0	0	0	0	0	0	0	0	0	0	0	0	0	0	0	0	0	0	0	0	0	0	0	0	0	0	0	0	0	0	0	0	0.008697	0	0	0	0	0.024198	0.035328
s__Bacteroides_sp._HGA0251	0.182	0	0	0.02408	0	0	0.059835	0	0	0	0	0	0	0	0	0	0.015733	0.145884	0	0.096451	0	0	0	0	0	0	0	0.172687	0	0	0	0	2.12275	0.081997	0	0.015187	0	0.090616	0	0.034931	0	1.1638	0	0	1.21874	0	0	0.095062	0.537364
s__Romboutsia_unclassified	0.1847	0.024999	0.040562	0.079765	1.08599	0.05497	0.061545	1.4742	0.078088	0.060267	0.73413	0.038054	4.57809	0.046402	0.10914	0.115979	0.034613	0.241688	0.08178	0.055727	0.023254	0.03242	0.02162	0.100016	0.03008	0.050565	0.035618	0.058917	0.042765	0.056356	0.017621	0.149557	0.13145	0.091531	0.706065	0.143428	0.229168	0.02971	0.04678	0.047157	0.169373	0.277331	0.048706	0.080787	0.452795	0.521842	0.050014	0.65852	0.040907
s__Alistipes_ihumii	0.1847	0	0	0	0.00555	0	0.005129	0	0	0	0	0	0	0	0.107156	0.036819	0	0	0.539362	0	0	0	0	0	0	0	0	0	0	0	0	0	0.037303	0	0.172914	0	0	0	0.111866	0	0.200803	0	0	0	0	0.064558	0	0	0
s__Kluyvera_intermedia	0.1864	0	0	0	0	0	0	0	0	0.054434	0	0	0	0	0	0	0	0	0	0	0	0	0	0.041183	0	0	0	0	0	0	0	0	0	0.041952	0	0	0	0.026739	0	0	0	0	12.2321	0	0.03597	0.035865	0.011114	0	0.066938
s__Hydrogenophaga_unclassified	0.1896	0.098071	0.013521	0.082775	0.00925	0	0.006838	0.657145	0.079862	0.031105	0.008637	0.035236	0.01542	0	0	0	0.102266	0.004355	0.064256	0	0	0.012968	0.075672	0.015689	0.077349	0.063756	0	0	0	0	0.131477	0.107928	0.035527	0.022883	0.039626	0.005062	0.005635	0.181232	0.309157	0.153696	0.11699	0.23276	0.320067	0.427806	0.300453	0.356861	0.361211	0.089877	0.052063
s__Streptococcus_mitis	0.192	0.315366	0	0.022575	0.062902	0	0.059835	0	0.40996	1.67192	0.214481	0	0	0.020175	0.037703	0.35162	0.0236	0	1.70181	0	0.041141	0.027233	0.839594	1.6787	0.015756	0.065954	0	1.20271	0.023594	0.202103	0	0	0	0.551096	0.037825	0	0	0	0	0	0.019207	0	0.207	0.616921	0	0.021519	0	0	0
s__Lachnospiraceae_ND3007_group_unclassified	0.2061	0	0.003005	0	0.0074	0	0	0.004381	0	0.013609	0.079171	0	0.006853	0	0	0.106775	0	0.095804	0	0.180041	0.008944	0	0	0.005883	0	0	0	0	0	0.046639	0	0	0.264677	0.032417	0	0.016874	0	0	0.048814	0.006986	0.013969	0	0.012176	0.071607	0.031738	0.053798	0	0	0.124579
s__Streptococcus_danieliae	0.2061	0.024999	0.006009	0	0	0.015959	0	0.030667	0	0.011665	0	0	0.013707	0	0	0	0	0.013064	0	0	0	0	0.009009	0	0.010027	0	0	0.018285	0.010323	0.015546	0	0	0	0	0	0	0	0	0	0	0	0	0	0	0	0	0	0	0
s__Nocardioides_unclassified	0.2061	0	0	0	0	0	0.010257	0	0.014198	0	0.007197	0.009866	0.01028	0.010087	0.011906	0.009205	0	0	0	0.008573	0	0	0	0	0.00573	0	0	0	0	0.00583	0	0.004625	0	0.005721	0.007205	0.013499	0	0.010399	0.016271	0.008733	0.013969	0.012381	0.005218	0.007344	0.010579	0.01076	0	0.008642	0.003719
s__Tuzzerella_unclassified	0.2117	0	0	0	0.484718	0	0	0	0	0	0.198647	0	0	0	0	0	0	0	0	0	0	0	0	0	0	0	0	0	0	0	0	0.018502	0	0	0	0	0	0	0	0.008733	0	0	0	0	0	0	0.007409	0	0.342128
s__GCA-900066755_unclassified	0.2131	0	0	0	0	0	0	0	0	0	0.002879	0	0.006853	0	0	0	0	0	0.009736	0	0	0	0	0	0	0	0	0	0	0.01166	0	0	0	0	0.005404	0	0	0	0	0.00524	0.010477	0.007429	0	0.011016	0	0.012553	0	0	0
s__Streptococcus_anginosus	0.2131	0.038459	0	0	1.02679	0	0	0	0.276856	1.65442	0.120916	0	0	0	0	0.184094	0	0	0.149931	0	0	0	0.208998	0.119627	0	0.048367	0	0.375848	0	0.936668	0	0.020044	0	0.026697	0	0	0	0	0	0	0	0	0	2.2547	0	0	0	0	0
s__Bacteroides_unclassified	0.2361	6.43809	0.130701	0.749492	5.61126	10.4763	1.07874	0.129239	1.81199	4.33143	0.181373	5.42346	8.64388	5.98382	3.90523	1.41569	0.067653	0.191608	1.97636	3.09071	0.218227	0.055762	6.30056	6.60496	0.040107	15.097	0.073977	1.83251	0.179907	6.81125	0.044729	0.223565	2.71427	1.96602	0.832148	20.0985	1.9423	0.276305	6.9845	1.12477	10.9988	42.5554	11.7868	0.861119	13.6008	5.16104	2.91192	5.28545	15.0555
s__Monoglobus_unclassified	0.2581	0	0.013521	0.931598	0.014801	0.019506	0.04103	0.015333	0.081637	0.019441	0.106521	0.016913	0.097661	1.63415	0.013891	0.165685	0.00472	0.894898	0	0	0.017887	0.010374	1.87557	0	0.011459	0.006595	0	0.123928	0.01917	1.16015	0.017621	0.140307	1.81899	0.007628	0.03062	0.118118	2.88902	0.005942	0.061018	0.993782	0.020953	0.368949	0.593167	0.040394	0.209471	0.769314	0.018524	0.063951	0.524349
s__Roseburia_unclassified	0.2581	0.011538	0.070609	0.344646	0.131355	0.058517	0.172667	0.177429	1.23343	0.587115	0.142508	0.019732	1.94294	0.080699	3.33373	1.25	0.044053	1.36739	0.08178	0.162894	0.030409	0.063543	0.162153	3.13775	0.060161	0.032977	0.038358	0.956889	0.072258	0.274005	0.024398	0.746246	0.445866	0.051486	3.54653	0.133304	0.740101	0.01337	0.296953	1.57014	0.071591	2.09236	0.544461	2.46034	7.75888	3.89499	0.072242	0.025926	0.167345
s__Blautia_unclassified	0.2581	0.038459	0.067604	0.496651	0.490269	0.725254	0.297466	0.223429	1.20326	0.783467	1.2034	0.042283	0.873811	0.324813	0.736199	0.673785	0.558527	0.357088	0.46537	7.25523	0.101959	0.050575	0.493667	0.135315	0.034378	1.35426	0.023289	0.644021	0.215298	0.781204	0.031175	0.633692	1.42464	0.232642	0.378249	0.572026	2.66925	0.01337	1.15527	0.88899	0.761306	0.368949	0.89236	0.554495	0.52685	1.30371	0.124109	1.37753	1.53214
s__Caenimonas_unclassified	0.2581	0	0	0	0	0	0	0	0	0	0	0	0	0	0	0	0	0	0	0	0	0	0.018017	0.025494	0	0.024183	0	0.020316	0.013272	0.013603	0	0	0	0	0	0	0	0	0	0	0	0	0	0	0	0	0	0	0
s__Streptococcus_australis	0.2606	0	0	0	0	0	0	0	0	0.114701	0	0	0	0	0	0	0	0	0.136301	0	0	0	0	0	0	0.087939	0	0.12596	0	0	0	0	0	0	0	0	0	0	0	0	0	0	0	0	0	0	0	0	0
s__Adlercreutzia_unclassified	0.2606	0	0.012019	0	0	0	0	0	0	0.00972	0.015834	0	0	0	0	0.023932	0.062933	0	0.019472	0	0	0	0	0	0	0.006595	0	0	0	0.141861	0	0	0	0	0	0	0.108949	0	0	0	0	0	0	0	0	0	0	0	0
s__uncultured_Atopobium_sp.	0.2606	0.417284	0	0	0	0	0	0.085429	0	0.005832	0	0	0	0	0	0.012887	0.00472	0	0	0	0.005366	0	0.15855	0	0.015756	0	0	0	0	0	0.021687	0	0	0	0	0	0	0	0	0	0	0	0	0	0	0	0	0	0
s__Frisingicoccus_unclassified	0.2606	0	0	0	0	0	0	0	0	0	0	0	0	0	0	0	0	0	0	0	0	0	0.01081	0	0	0	0	0	0	0	0	0	0	0	0	0	0	0	0	0.122258	0	0	0.003479	0.168919	0	0	0	0	0
s__Bacteroides_sp._B2	0.2814	1.29031	0.042065	0.028595	0.185007	2.41515	0.186344	0.061334	0.159725	0.824293	0.046063	0	0.094235	0.244114	0.073421	0.034978	0.044053	0.074031	0.023366	6.65938	0.019676	0.016858	0.94049	0.078444	0.020054	0.426505	0.024659	0.115802	0.050138	0.402262	0.016265	0.057048	0.110134	0.18497	0.039626	0.128242	0.069502	0.782863	1.17561	0.054143	0.134451	0.34914	0.161773	0.482888	0.994456	0.808766	4.82541	1.9047	1.13423
s__Bacteroides_finegoldii	0.2964	0	0	0	0	0	0	0	0	0.054434	0	0	0	0.340953	0.039687	0	0	0	0	0	0	0	0	0	0	0	0	0.083296	0	0	0	0	0.042633	0	0	0.124867	0	0	2.18037	0	0	0.136189	0	0	0	0.527222	1.27258	0.368149	0
s__Erysipelotrichaceae_UCG-003_unclassified	0.2964	0	0.021032	0.273911	0.160956	0.076249	0.070093	0.030667	1.93799	0.307166	0.777314	0.016913	0.998886	0.086751	7.69735	0.2743	0.067653	0.960219	0.317386	0.062157	0.101959	0.03242	0.13693	0.023533	0.113159	0.017588	0.042468	8.59778	0.02212	0.425582	0.079971	0.428629	0.069278	1.84588	0.360237	1.28579	5.77617	0.031196	0.449498	0.04541	0.693208	2.26569	2.24047	0.178099	3.38115	3.5704	0.035195	0.217778	0.197096
s__uncultured_Alistipes_sp.	0.2964	0.021153	0.003005	0.00301	0.00925	0	0	0.008762	0	0.005832	0	0	0.003427	0	0	0.003682	0	0	0	0	0.010732	0	0	0	0	0	0.00411	0	0	0	0	0.010793	0	0	0	0	0	0	0	0	0.003492	0	0	0	0	0	0.007409	0	0.003719
s__Fusicatenibacter_unclassified	0.3021	0	0.01953	0.558357	0.249759	0.113487	0.061545	0.046	0.59808	0.336327	0.037426	0.022551	0.339244	0.915932	5.25459	0.563328	0.039333	1.48279	0.200557	0.145748	0.112691	0.033717	0.030629	0.162771	0.012892	0	0.057537	0.235667	0.030968	0.66072	0.016265	0.129514	1.98774	0.627372	0.039626	1.40729	2.62041	0.026739	0.158646	0.286433	1.14545	5.43023	0.111328	0.962103	4.4941	1.56373	0.014819	0.05358	1.08031
s__uncultured_Anaerovorax_sp.	0.31	0	0.010516	0.00903	0.014801	0	0.003419	0.006571	0	0	0	0	0.00514	0	0	0.005523	0	0	0	0.00643	0.003577	0	0	0.005883	0.010027	0	0	0.010158	0	0	0.004066	0	0	0	0	0.00675	0.007514	0	0	0	0	0	0	0.003672	0	0	0	0	0
s__Collinsella_unclassified	0.3101	0	0.027042	0.02408	0.051802	0.030145	0.044449	0.015333	0.211191	0.054434	0.017274	0.007047	1.66024	0.254201	1.46248	0.357143	0.015733	1.92262	0.02726	0.03215	3.18934	0.027233	0.199989	0.021572	0.03008	0.026382	0.01096	1.36524	0.020645	0.097165	0.005422	0	1.12443	0.785645	1.6661	0.305418	0.016906	0.087645	0.085425	0.029691	4.51021	1.12418	0.013916	0.123017	0.334307	0.749588	0.007409	0.100247	3.48822
s__Pyramidobacter_piscolens	0.3101	0	0	0	0.022201	0	0	0.035048	0	0	0.002879	0	2.76193	0	0.041672	0	0	0	0	0.010717	0	0	0	0	0	0	0	0	0	0	0	0.003084	0	0	0.023415	0.00675	0	0	0	0	0.012223	0	0	0.025705	0.004232	0	0	0	0
s__uncultured_Phenylobacterium_sp.	0.3101	0.065381	0	0.01204	0.0037	0	0	0.324192	0.008874	0.013609	0.005758	0	0.008567	0	0	0	0.025173	0.010887	0.009736	0	0	0.010374	0.012612	0	0.025783	0.021985	0	0.004063	0.002949	0	0.084037	0.047797	0	0.009535	0.019813	0	0.005635	0.049022	0.077289	0.033184	0.036668	0.052	0.074798	0.117509	0.118488	0.107596	0.079652	0.03284	0.018594
s__Bacteroides_acidifaciens	0.3133	0.119224	0.133706	0.15351	0.210908	0.156045	0.111123	0.173048	0.053242	0.031105	0.024471	0.002819	0.006853	0	0	0.033137	0.015733	0.043547	0.097358	0.143604	0.055451	0.063543	0.036034	0.060794	0.067323	0.061557	0.083566	0.079233	0.048663	0.097165	0.069127	0.100219	0.044409	0.061021	0.048632	0.072558	0.080772	0.004457	0.018305	0.027945	0.024446	0.004952	0	0.016525	0.033854	0.014346	0.0389	0.006914	0.042766
s__Mediterraneibacter_sp._KCTC_15684	0.3133	0	0	0	0	0	0	0	0.023071	0	0	0	0	0	0	0	0	0	0	0	0	0	0	0	0	0	0	0.01219	0	0	0	0	0.023093	0	0.019813	0	0.082651	0	0	0	0	0.024762	0.017395	0	0	0	0	0	0
s__Streptococcus_thermophilus	0.3423	0.223064	0.021032	0	0	0	0.005129	0.070096	0	0.120533	0	0	0	0	0	0	0.034613	0	0.060362	0	0	0	0.106301	0.009805	0	0	0	0.01219	0	0.099108	0	0	0.008882	0.007628	0	0	0	0	0	0	0	0	0	0.011016	0	0	0	0.006914	0
s__Lachnospira_unclassified	0.3497	0	0	0.058695	0.736328	0	0.017096	0	0.168598	0	0.051821	0	0.119935	0	0.28178	0.401325	0.007867	0.711999	0	0	0	0	0.003603	0.092171	0	1.25753	0	0.221446	0	0.029149	0	0	0.127898	0.274594	0.041427	0.023624	0.285521	0	0.018305	0.480299	0.015715	0.643803	0.394865	0.174427	0.575515	0.405279	0	0.003457	0
s__uncultured_Bacteroides_sp.	0.353	0.082688	0.087134	0.076755	0.77888	4.78774	1.93182	0.295715	1.86878	0.254676	0.064776	0.183225	2.67797	0.978474	4.13343	1.46907	0.108559	1.15836	4.89709	6.35717	0.130579	0.042794	0.664829	3.21031	0.032945	3.36367	0.050688	1.73906	0.06046	6.15053	0.046085	0.015418	4.31832	0.307012	0.824943	6.38678	1.90285	0.941813	6.97026	0.523963	0.209534	8.91915	0.394865	0.894169	12.1324	1.31626	38.1032	26.0936	2.53063
s__Lachnospiraceae_UCG-004_unclassified	0.353	0	0	0	0	0	0	0	0	0	0	0	0	0	0.043656	0	0	0	0	0	0	0	0	0	0	0	0	0	0	0.042752	0	0	0	0.072462	0	0	0	0	0	0.031438	0.048891	0	0.017395	0.016525	0	0	0	0	0.055782
s__Howardella_unclassified	0.353	0.176913	0	0	0	0	0.174377	0	0	0	0	0	0	0	0	0.051546	0.5837	0	0	0	0	0.002594	0.003603	0	0	0	0	0	0	0	0.004066	0	0	0	0	0	0	0	0.136273	0	0	0	0	0	0	0	0	0	0
s__Phascolarctobacterium_sp.	0.353	0	0	0	0	0	0	0	0	0	0	0	0	0	0	0.005523	0	0	0	0	0	0	0	0	0	0	0	0	0	0	0	0	0	0	0	0	0	0	0	0	0.012223	0	0	0	0.414709	0	0	0	0
s__Enterococcus_faecalis	0.353	0.515355	0.821766	0	0.014801	0	7.91705	0.13581	0	0	0.184252	0	0	0	0.027781	0	0.01416	0	0.046732	0	0	0.26325	0.030629	0	0	0.026382	0	0	0.014746	0	0.008133	0	0.222045	0	0	0	0	0	0	0	0	0	0	0	0	0.66889	0	0	0.007438
s__Streptococcus_sinensis	0.353	0	0.028544	0	1.12484	0.109941	0	0	0.056791	0	0.021592	0	0	0	0	0	0	0	0	0	0	0	0	0	0	0.120916	0	0.097517	0	0	0	0	0	0	0	0	0	0	0	0	0	0	0	0	0	0	0	0	0
s__Lactobacillus_delbrueckii	0.353	0	0	0	0	0	0	0	0	0	0	0	0	0	0	0	0	0	0	0	0	0	0	0	0	0	0	0	0	0	0	0	0	0	0	0	0	0	0	0.389479	0	0	0	0.077115	0	0	0	0	0
s__Parabacteroides_johnsonii	0.353	0	0.004507	0	0	0.280172	0	0	0	0	0	0	0	0	0	0	0	0	0.19861	0	0	0	0	0	0	0	0	0	0	0	0	0	0	0	0	0	0	0	0	0	0	0	0	0	0	0	0	0	0
s__Enterococcus_sp._V13	0.353	0.157683	0	0	0	0	0	0	0	0	0	0.229736	0	0	0	0	0	0	0	0	0	0	0	0	0	0	0	0	0.044239	0	0	0	0	0	0	0	0	0	0	0	0	0	0	0	0	0	0	0	0
s__Streptococcus_porcorum	0.353	0	0	0	0	0	0	0	0.019522	0.200241	0	0	0	0	0	0	0	0	0	0	0	0	0	0	0	0.186871	0	0	0	0	0	0	0	0	0	0	0	0	0	0	0	0	0	0	0	0	0	0	0
s__Clostridium]_clostridioforme	0.353	0.184605	0	0	0	0	0	0	0	0	0	0	0	0	0	0	0	0	0.04089	0.066444	0	0	0	0	0	0	0	0	0	0	0	0	0	0	0	0	0	0	0	0	0	0	0	0	0	0	0	0	0
s__Lactobacillus_oris	0.353	0.180759	0.01953	0	0	0	0	0	0	0	0	0	0	0	0	0	0.03304	0	0	0	0	0	0	0	0	0	0	0	0	0	0	0	0	0	0	0	0	0	0	0	0	0	0	0	0	0	0	0	0
s__Massilia_unclassified	0.353	0	0	0	0	0	0	0	0	0	0	0	0	0	0	0	0	0	0	0	0	0	0	0	0	0	0	0	0	0	0	0	0	0	0	0	0	0	0	0.029691	0.033176	0.047047	0	0	0	0	0	0	0
s__Eubacterium]_coprostanoligenes_group_unclassified	0.353	0.824952	0.121687	0.145985	0.345963	0.141859	23.652	0.240953	1.74455	0.069987	1.30128	0.032417	0.471173	0.034297	1.00012	1.331	0.072373	1.50021	0.479	0.778035	0.046507	0.103744	1.42155	0.021572	0.045837	0.05716	0.068497	1.11942	0.100276	2.88579	0.048796	0.043171	3.12816	1.59036	1.5166	4.3636	1.32617	0.037138	0.49221	0.9344	0.698446	1.18856	1.43682	0.106492	0.833651	1.59063	0.048162	0.126173	1.83336
s__Robinsoniella_sp.	0.353	0.046151	0.012019	0.019565	0	0.015959	0.008548	0	0.007099	0	0	0	0.011993	0	0.009922	0	0.00472	0	0.025313	0.00643	0.007155	0.002594	0	0	0	0.024183	0.00959	0	0	0.009716	0.012199	0.021586	0.010658	0	0.014409	0.00675	0.009392	0	0.006102	0	0	0	0.005218	0.007344	0	0	0	0	0
s__Anaerostipes_unclassified	0.353	0	0.007512	0	0.049952	0.026599	0	0.010952	0.023071	0.00972	0.038866	0	0.101088	0.274376	0.311545	0.071797	0.039333	0.043547	0	0.03858	0.019676	0	0.023422	0	0.004297	0	0.00822	0.093454	0	0.066072	0	0.009251	1.96287	0.043859	0.014409	0.094494	0.326846	0	0	0.085581	0.190327	0.056952	0.231353	0	0.057128	0.048418	0	0.105432	0.046485
s__Candidatus_Saccharimonas_unclassified	0.353	0.117301	0.022535	0.025585	0.027751	0.040784	0.035901	0.030667	0.028395	0.034994	0.017274	0.026779	0.022274	0.020175	0.019844	0.012887	0.040906	0.026128	0.025313	0.030007	0	0.015562	0.037836	0.037261	0.017189	0.04397	0.013699	0.042664	0.02212	0.027206	0.006777	0.063215	0.035527	0.022883	0	0.037123	0.030055	0.034167	0.036611	0.020959	0	0	0.015655	0	0	0	0.011114	0.031111	0.027891
s__Klebsiella_quasipneumoniae	0.353	0	0.060093	29.4304	0.088803	0.140086	0.071802	0.072286	0	0.106925	0	0.066243	0	0	0	0	0	0	0.101252	0	0	0	0	0	0	0.127512	0	0	0	0	0	0	0	0	0.084656	0	0	0	0	0	0	0	0	0.255214	0	0	0	0	0.076235
s__Ruminococcus]_gauvreauii_group_unclassified	0.3648	0	0	0	0	0	0	0	0.026621	0.542401	0	0	0	0	0	0.012887	0	0.058789	0	0	0	0	0	0	0	0	0	0	0	0	0	0	0.031974	0	0	0	0.078894	0	0.577635	0.026198	0	0	0	0.055082	0.008463	0.127322	0	0.024198	0
s__Burkholderia-Caballeronia-Paraburkholderia_unclassified	0.3648	0.023076	0.076618	0	0.01295	0.019506	0.049578	1.45667	0.005324	0.044714	0.008637	0.035236	0.017134	0	0	0	0.242291	0.015242	0.021419	0.021433	0.005366	0.03242	0.066663	0.041183	0.097403	0	0.013699	0	0.005899	0.013603	0.178918	0.004625	0.037303	0.017162	0.009006	0.011812	0.022541	0.025254	0.024407	0.003493	0.006984	0.012381	0.163512	0.168919	0.175617	0.20802	0.177827	0.088148	0.083673
s__Hungatella_unclassified	0.3764	12.7896	0.013521	0.313041	0.164656	0.99124	0.288919	0	0.663744	0.08554	0.079171	0.353765	2.54433	0.038332	0.283764	0	0.179358	0.028306	3.9722	11.812	0.025042	0.015562	0.156748	0.0353	0	0.512246	0.031509	0.032506	0.008848	0	0.020332	0.348454	0.030198	0	5.44498	0.040497	0.231047	0.14558	0	0.020959	0.066352	0.06438	0	0.130361	0.040201	0.014346	0.018524	0.04321	0.02975
s__Lachnoclostridium_edouardi	0.3764	0	0.066102	0.02107	0.079553	0.051424	0.090608	0.067905	0.102934	1.54749	0.151144	0.02537	0.042834	0.619364	0.34131	0.320324	0	0.409345	0.033102	0.145748	0	0.02853	0.025224	0.384374	0.042972	0.068153	0	0.146276	0.042765	0.497483	0	0.453298	0.310862	0.299384	0.027018	0.106306	0.054474	0	0.526787	0.111779	0.523834	0.158475	0.283537	0.069771	0.150226	0.49315	0	0.101976	0.780945
s__Streptococcus_sobrinus	0.3764	0.01923	0	0	0.0111	0	0.003419	3.7983	0	0	0	0	0.00514	0	0	0.007364	0.32253	0	0	0.010717	0	0	0.079275	0	0	0	0	0	0	0.013603	0	0	0	0	0	0	0	0.004457	0	0	0	0	0	0	0	0	0.011114	0	0
s__Eubacterium_sp._Marseille-P3202	0.3764	0	0	0	0	0	0	0	0	0	0	0	0	0	0	0	0	0	0	0	0.032197	0	0	0	0	0	0	0	0	0	0	0	0	0	0	0	0	0	0	0	0.005238	0	0	0	0	0	0.198203	0.057037	0
s__Clostridiales_Family_IV._Incertae_Sedis_unclassified	0.3764	0	0	0	0	0	0	0	0	0	0	0	0	0	0	0	0	0	0	0	0	0	0	0	0	0	0	0.010158	0	0	0	0	0	0	0	0	0.007514	0	0	0.013972	0.005238	0	0	0	0	0	0	0	0
s__Negativibacillus_unclassified	0.3764	0	0	0.007525	0.0111	0	0.018805	0	0.039044	0	0	0	0.011993	0	0.029765	0.075479	0.007867	0.894898	0.112935	0	0.005366	0.014265	0.007207	0.088249	0	0	0.00685	0	0.014746	0.058299	0	0	0.033751	0.003814	0.207136	0.776201	0	0	0.012204	0.14671	0	0.009905	0.264403	0.119345	0.071939	0.505703	0.072242	0.281729	0
s__Lachnospiraceae_UCG-006_unclassified	0.3764	0.046151	0	0	0.024051	0	0	0.050381	0.03372	0.036938	0.02591	0.026779	0.023987	0.03228	0	0.046024	0.01888	0	0.029207	0.02572	0.01431	0.016858	0.027026	0.015689	0.014324	0.037374	0	0	0	0.027206	0.033886	0.035462	0.023093	0.017162	0.027018	0.026998	0	0.017826	0.036611	0	0.015715	0.017333	0.012176	0	0.014811	0	0.014819	0	0
s__Eubacterium_unclassified	0.3764	1.25762	0.004507	0	0	0	0.196601	0.065715	0	0	0.079171	0	0	0	0	0	0	0	0	0	0.02862	0	0.061258	0.0353	0	0	0	0	0.023594	0	0	0.004625	0	0	0	0	0	0	0	0	0	0	0	0	0	0	0	0.003457	0
s__Veillonellaceae_unclassified	0.3861	0	0.003005	0	0	0.008866	0	0.017524	0	0.021385	0.010076	0.009866	0.011993	0.010087	0.015875	0.007364	0	0	0	0	0	0	0.003603	0	0	0.015389	0	0	0	0	0	0	0	0	0	0	0	0	0	0	0	0	0	0	0	0	0	0.005185	0.007438
s__Nitratireductor_unclassified	0.3868	0.10384	0	0	0	0	0	0	0	0	0	0	0	0	0	0	0	0	0	0	0	0	0.009009	0	0	0	0.00411	0.01219	0	0	0.040663	0.05859	0	0	0	0	0	0	0	0	0	0	0	0	0	0	0	0	0
s__Ligilactobacillus_unclassified	0.3998	4.23629	0.389099	0.431936	0.562421	0.507146	0.36243	4.17287	0.205867	0.233291	0.171297	0.181816	0.195323	0.262271	0.222249	0.2338	0.223411	0.339669	29.1762	1.85828	2.15723	0.136164	0.236023	3.6692	0.153267	0.338566	0.120555	0.253951	0.10175	0.439185	0.256177	0.536557	0.071054	0.318453	0.10627	0.134991	0.13149	0.123297	0.219664	0.200852	0.207788	0.386282	1.13763	18.8308	0.395667	0.432178	0.296379	0.155556	0.150611
s__Citrobacter_sp._ST8D	0.4031	0	0	0	0	0	0	0	0.239587	0	0	0	0	0	0	0	0	0	0	0	0	0	0	0	0	0	0	0	0	0	0	0	0	0	0	0	0	0.008913	0	0	0.006984	0.03219	0	0	0	0	0	0	0
s__Bifidobacterium_unclassified	0.4052	1.84797	0.501773	0.653172	0.651225	11.6342	2.51137	13.7847	0.472075	0.647381	1.39053	82.0158	20.8138	21.9158	2.34949	23.2272	0.283197	1.46972	3.2128	0.53155	43.3611	0.26714	0.293678	1.12763	0.123186	0.980521	0.157543	0.609484	19.6437	0.287608	0.054217	1.37685	0.103029	1.51027	3.38083	15.9307	0.182208	0.153007	0.138307	0.230544	34.8664	0.450662	0.168731	1.39909	0.279294	0.351481	0.155599	0.210865	14.1332
s__Clostridium_sp._AT4	0.4108	0	0	0.815712	0.307112	0	0	0	0	0	0	0	0	0.074646	0	0	0	0	0	0	0	0	0	0.186304	0	0	0	0	0	0	0	0	0	0	0.036024	0.03881	0	0	0	0.033184	0.202549	0	0.022613	0	0.069824	0	0	0	0.15247
s__Staphylococcaceae_unclassified	0.413	0	0	0	0	0	0	0	0.003549	0.003888	0	0.002819	0	0	0	0	0	0	0	0	0	0	0	0	0	0	0	0	0	0	0	0	0	0	0	0	0	0	0	0	0	0	0.010437	0.011016	0	0	0.009262	0.048395	0.052063
s__Parasutterella_unclassified	0.413	0.057689	0.007512	0.01505	0.014801	0.014186	0.152152	0.041619	0.044368	0.033049	0.024471	0.026779	0.022274	0.022192	0.073421	0.023932	0	0.283058	0	0.010717	0	0.007781	0.059456	0.145121	0	0	0	0.091423	0	0.02332	0.013554	0.044713	0.014211	0.005721	0.010807	0.018561	0.146517	0.011884	0	0.031438	0.013969	0.024762	0.066101	0.130361	0.02539	0.10939	0.494582	0.535804	4.41234
s__Lacticaseibacillus_unclassified	0.413	0.148068	0	0	0.0037	0	0	0.006571	0	0.007776	0	0	0	0	0	0	0.022026	0	0	0	0	0	0	0.009805	0.047269	0	0	0	0	0	0.016265	0	0	0	0	0	0	0	0	0	0	0	0.008697	0	0	0	0	0	0
s__Desulfovibrio_unclassified	0.413	0.121147	0.268914	0.314546	0.52912	0.148952	0.182925	0.188382	0.525316	0.209962	0.240392	0.166312	0.889232	0.219904	0.121046	0.305596	0.415356	0.339669	0.527679	1.0138	0.40068	0.102447	0.171162	0.529495	0.200536	0.345161	0.173982	0.144244	0.087004	0.51303	0.149098	0.066299	0.088818	0.1106	1.88944	2.95125	0.097678	0.133696	0.453565	0.167668	0.213026	0.108951	0.142638	0.178099	0.279294	0.080697	0.06298	0.095062	0.12272
s__Alistipes_shahii	0.4186	0	0	0	0.014801	0	0.12309	0	0	0	0	0	0	0.084734	0	0	0	0	0.109041	0	0	0	0	0.074521	0.00573	0	0	0.097517	0.01917	0	0	0	0	0	0	0.303731	0	0	0.065086	0.143216	0.186834	0.113904	0	0.165247	0	0	0	0	0.139454
s__Bacteroides_salyersiae	0.4234	0	0	0	0	0	0	0	0	0	0	0	0	0.050437	0	0	0	0	0	0	0	0	0.009009	0	0	0	0	0	0	0	0	0	0	0	0	0	0	0	0	0	0	0	0	0	0	0.156015	0	0.050124	0.578271
s__Oscillibacter_unclassified	0.4281	0.080765	0.025539	0	0.062902	0.044331	0.020515	0.065715	0.012423	0.034994	0.141068	0.012685	0.205603	0.060524	0.085328	0.106775	0.00944	0.465957	0.095411	0.366512	0.037564	0.015562	0.090085	0.041183	0.022918	0.244031	0	0.087359	0.084055	0.073845	0.023042	0.086342	0.015987	0.019069	0.277383	0.273358	0.07138	0.031196	0.964081	0.073355	0.30557	0.18076	0.005218	0.212985	0.334307	0.025106	0.057423	0.236791	0.011156
s__uncultured_Abiotrophia_sp.	0.4292	0	0	0	0.0111	0	0.029063	0	0	0.066099	0	0	0	0	0	0	0	0	0.015577	0	0	0	0	0.049027	0	0	0.012329	0	0	0	0	0	0	0.034324	0	0	0	0.038623	0	0	0	0	0.041748	0	0	0	0	0	0.033469
s__Streptococcus_constellatus	0.4338	0	0.067604	0.103845	6.6399	0.078022	0.029063	0.151143	2.39054	6.47187	0.174176	0.064833	0.046261	0.044384	0.037703	1.11193	0.133732	0.039193	3.95272	0.047154	0.025042	0.014265	0.490064	3.57899	0.083079	1.32568	0.019179	5.23343	0.026544	0	0.013554	0	0.060396	0.047673	0.036024	0.025311	0	0.037138	0.024407	0.04541	0.033176	0.019809	0.048706	11.1542	0.069824	0.034072	0.029638	0.031111	0.094829
s__Firmicutes_unclassified	0.4471	1.78836	0.025539	0.01204	0.390365	0.014186	0.066674	0.096381	0.915754	0.324663	0.030229	0	1.27645	0.114996	3.23054	0.826583	0.022026	0.855706	0.249236	0.055727	0.508005	0.025936	0.439616	0.211798	0.061593	0	0.052058	2.25915	0.191704	3.51542	0.025753	0.342286	0.140332	0.087718	0.749293	0.296981	1.07822	0	1.02713	0.351055	0.342239	1.07713	0.469663	0.356199	2.93682	0.365827	0.014819	0.103704	0.803258
s__HT002_unclassified	0.4471	0.315366	0.031549	0.0301	0.046252	0.049651	0.049578	0.081048	0.03372	0.033049	0.023032	0.018323	0.051401	0.044384	0.041672	0.036819	0.144745	0	0.04089	0.040724	0.048296	0.029826	0.018017	0.278475	0.010027	0.024183	0.019179	0.052822	0.029493	0.040809	0.016265	0.175769	0.015987	0.02479	0	0.033748	0.02442	0.010399	0.058984	0.104793	0.033176	0.074285	0.022613	0	0.042317	0.028692	0.040752	0.015556	0.018594
s__Staphylococcus_unclassified	0.4471	0	0	0	0	0	0	0.124858	0	0	0	0	0	0	0	0	0	0	0.033102	0	0	0	0	0	0.130348	0	0	0	0	0	0.21687	0	0	0	0	0	0	0	0	0	0	0	0.019134	0.023869	0.033854	0.044832	0.016671	0.024198	0.027891
s__Paraprevotella_unclassified	0.4471	0	0	0	0.018501	0.007093	0	0.004381	0.003549	0	0	0	0	0	0	0	0	0	0	0	0	0	0	0	0	0	0.00411	0	0	0	0	0.009251	0	0	0	0.003375	0	0	0	0	0.576218	0	0	0	0.008463	0.555914	0.396406	0.523705	0
s__Eubacterium]_ventriosum_group_unclassified	0.4471	0	0	0.215216	0.016651	0	0.003419	0.013143	0.09406	0	0	0	0.013707	0	0.291701	0	0	0.080563	0	0.023577	0	0	0.470245	0	0.00573	0.008794	0	0.044695	0	0.291494	0.005422	0.044713	0.332179	0.034324	0	0.011812	0.137125	0	1.139	0.020959	0.104767	0.272378	0	0.040394	2.23859	0.017933	0	0.006914	0
s__Allobaculum_unclassified	0.4471	0	0.022535	0.05418	0.048102	0.076249	0.052997	0.035048	0.017747	0.021385	0	0.018323	0	0.054472	0.033734	0	0	0.028306	0.029207	0	0.039352	0.031123	0.025224	0.01765	0.010027	0.030779	0.015069	0	0.026544	0.021376	0.009488	0	0	0.009535	0.005404	0.018561	0.039447	0.01337	0.014237	0.017465	0.019207	0.061904	0.012176	0.027541	0.014811	0.041245	0.018524	0	0
s__Proteus_mirabilis	0.4471	0.023076	0	0	0	0	0	0	0	0	0	0	0	0	0	0	0	0	0	0	0	0	0	0	0.007162	0.021985	0	0	0.010323	0.007773	0	0.09251	0	0	0	0	0	0	0	0	0	0	0.019134	0.031213	0.012695	0.030486	0.011114	0.03284	0.024172
s__Desulfovibrionaceae_unclassified	0.4471	0.042305	0.081125	0.06923	0.105454	0.072703	0.078641	0.096381	0.021297	0.021385	0.010076	0.004228	0	0	0.009922	0.007364	0.012587	0.015242	0.033102	0.034294	0.035775	0.011671	0.027026	0.019611	0.022918	0.02858	0.016439	0.038601	0.016221	0.013603	0.01491	0.041629	0.049738	0.057207	0.055837	0.062434	0.069502	0.057935	0.085425	0.055889	0.043653	0.074285	0	0	0.004232	0.003587	0.003705	0	0
s__uncultured_Parabacteroides_sp.	0.4471	0	0.021032	0	0	0.581622	0	0	0.047917	0	0	0	0	0.490246	0	0	0	0	0.044785	0	0	0	0	0	0	0	0	0	0	0	0	0.012335	0.056843	0	0.129685	0	0.129612	0	0.164748	0	0.099529	0	0	0	0	0	0	0	0
s__Pseudomonas_fluorescens	0.4471	0.011538	0	0	0	0	0	0.113905	0	0	0.011516	0	0.006853	0	0	0.005523	0.012587	0	0	0.03215	0	0.015562	0	0	0.008594	0.019786	0.00548	0	0	0	0	0	0.035527	0.036231	0.032421	0.040497	0.054474	0	0	0.038424	0	0	0.019134	0.012853	0.029622	0.016139	0.020376	0	0
s__Actinobacteriota_unclassified	0.4471	0	0	0	0	0	0	0.006571	0	0	0	0	0	0	0	0	0	0	0	0.030007	0	0	0	0	0.615931	0	0	0	0	0	0.325305	0	0	0	0	0	0	0.002971	0	0	0	0	0	0	0	0	0	0	0
s__Dorea_unclassified	0.4471	0	0.120185	0.07525	0.212758	0.079796	0.066674	0.04381	0.583882	0.968156	0.428962	0.028188	2.05089	1.37188	1.7899	0.322165	0.157332	4.46361	0.364118	0.105024	0.223594	0.040201	0.133326	0.129432	0.083079	0.070351	0.063017	0.219414	0.032442	0.448901	0.028464	0.120263	0.950351	0.922942	1.59765	0.51128	3.25344	0.025254	0.126103	0.253249	2.63838	1.09694	0.424436	1.52027	0.935212	3.18306	0.020376	0.573829	2.24986
s__Ralstonia_unclassified	0.4471	0	0.013521	0	0	0	0	0	0	0.011665	0.004318	0	0	0	0	0	0	0.006532	0	0	0	0	0	0	0.008594	0	0	0	0	0	0	0.010793	0	0	0	0	0	0.008913	0	0.00524	0	0	0.006958	0	0.010579	0.008966	0.005557	0	0
s__SWB02_unclassified	0.4471	0.003846	0	0.013545	0	0	0	0	0.003549	0	0	0.007047	0.008567	0	0	0	0	0	0	0	0	0	0.003603	0	0.03008	0	0.00274	0	0	0	0.027109	0	0	0	0.010807	0	0	0	0	0	0	0	0	0.00918	0	0	0	0	0
s__Klebsiella_sp._enrichment_culture_clone_PS10.53	0.4471	0	0	0	0	0	0	0	1.00626	1.98686	0	0	0	0	0	0	0	0	0	0	0	0	0	0	0	0	0	0	0	0	0	0	0	0	0	0	0	0	0	0	0	0	0	0	0	0	0	0	0
s__Blautia_caecimuris	0.4471	0	0	0	0	0.021279	0	0	0	0	0	0	0	0	0	0	0	0	0	0.713735	0	0	0	0	0	0	0	0	0	0	0	0	0	0	0	0	0	0	0	0	0	0	0	0	0	0	0	0	0
s__Merdibacter_unclassified	0.4471	0.686499	0	0	0	0.019506	0	0	0	0	0	0	0	0	0	0	0	0	0	0	0	0	0	0	0	0	0	0	0	0	0	0	0	0	0	0	0	0	0	0	0	0	0	0	0	0	0	0	0
s__Parabacteroides_sp._S229	0.4471	0	0	0	0	0	0	0	0	0	0	0	0	0	0	0	0	0	0	0	0	0	0	0	0	0	0	0	0	0	0	0	0	0	0	0	0	0.649167	0	0	0	0	0	0	0	0	0	0	0
s__Raoultella_unclassified	0.4471	0	0	0	0	0	0	0	0	0	0	0	0	0	0	0	0	0	0	0	0	0	0	0	0	0	0	0	0	0	0	0	0.104805	0.573978	0	0	0	0	0	0	0	0	0	0	0	0	0	0	0
s__Roseburia_sp._831b	0.4471	0	0	0	0	0	0	0	0	0	0	0	0	0	0	0	0	0	0	0	0	0	0	0	0	0	0	0	0	0	0	0	0	0	0	0	0	0	0	0	0	0	0	0	0	0.156015	0	0	0
s__Enterococcus_avium	0.4471	0	0	0	0	0	0	0	0	0	0	0.377725	0	0	0	0	0.031466	0	0	0	0	0	0	0	0	0	0	0	0	0	0	0	0	0	0	0	0	0	0	0	0	0	0	0	0	0	0	0	0
s__Mordavella_sp._Marseille-P3756	0.4471	0	0	0	0	0	0	0	0	0	0	0	0.155915	0	0	0	0	0	0	0	0	0	0.218006	0	0	0	0	0	0	0	0	0	0	0	0	0	0	0	0	0	0	0	0	0	0	0	0	0	0
s__Cellulosilyticum_unclassified	0.4471	0	0	0	0	0	0	0.284763	0	0	0.021592	0	0	0	0	0	0	0	0	0	0	0	0	0	0	0	0	0	0	0	0	0	0	0	0	0	0	0	0	0	0	0	0	0	0	0	0	0	0
s__Alistipes_senegalensis	0.4471	0	0	0	0	0	0	0	0.212966	0.04277	0	0	0	0	0	0	0	0	0	0	0	0	0	0	0	0	0	0	0	0	0	0	0	0	0	0	0	0	0	0	0	0	0	0	0	0	0	0	0
s__Enterococcus_gallinarum	0.4471	0	0.033051	0	0	0	0	0	0	0	0	0.190272	0	0	0	0	0	0	0	0	0	0	0	0	0	0	0	0	0	0	0	0	0	0	0	0	0	0	0	0	0	0	0	0	0	0	0	0	0
s__Klebsiella_sp._enrichment_culture_clone_SRC_DSB16	0.4471	0	0	0	0	0	0	0	0	0	0	0	0	0	0	0	0	0	0	0	0	0	0	0	0	0	0	0	0	0	0	0	0	0	0	0	0	0	0	0	0	0	0	0	0	0	0	0	0.12272
s__Clostridium]_bolteae	0.4471	0	0	0	0	0	0	0	0	0	0	0	0	0	0	0	0	0	0	0	0	0	0	0	0	0	0	0	0	0	0	0	0	0	0	0	0	0	0	0	0	0	0	0	0	0	0	0.031111	0
s__Bacteroides_stercoris	0.4471	0	0	0	0	0	0	0	0	0	0	0	0	0	0	0	0	0	0	0	0	0	0	0	0	0	0	0	0	0	0	0	0	0	0	0	0	0	0	0	0	0	0	0	0	0	0.053719	0.069136	0
s__Streptococcus_sp._I-G5	0.4471	0	0	0	0	0	0	0	0	0.069987	0	0	0	0	0	0	0	0	0	0	0	0	0	0	0	0.046168	0	0	0	0	0	0	0	0	0	0	0	0	0	0	0	0	0	0	0	0	0	0	0
s__Streptococcus_sp._KG2b	0.4471	0	0	0	0	0	0	0	0	0.071931	0	0	0	0	0	0	0	0	0	0	0	0	0	0	0	0.041771	0	0	0	0	0	0	0	0	0	0	0	0	0	0	0	0	0	0	0	0	0	0	0
s__Clostridium]_aerotolerans	0.4471	0.074996	0	0	0	0	0.034192	0	0	0	0	0	0	0	0	0	0	0	0	0	0	0	0	0	0	0	0	0	0	0	0	0	0	0	0	0	0	0	0	0	0	0	0	0	0	0	0	0	0
s__Raoultella_ornithinolytica	0.4772	0	0	0	0	0	0.047868	0	0	0	0	0	0	0	0	0	0	0	0	0	0	0	0	0	0	0	0	0	0	0	0	0	0.26823	3.84241	0	0	0.015027	0	0	0	0	0	0	0	0	0	0	0	0
s__Phascolarctobacterium_unclassified	0.4928	0	0	0	0.014801	0	0	0.021905	0.047917	0.087484	0	0	0	0	0.420685	0	0	0	0	0.010717	0	0	0.347729	0	0	0	0	0	0	0	0	0	0	0	0	0.207549	0	0	0.203393	0	0	0	0	0	2.61521	0	0	0	0
s__Butyricimonas_unclassified	0.4928	0.005769	0	0	0.00555	0.193283	0.010257	0	0.122455	0.017497	0	0	0.114795	0.117013	0.162718	0.025773	0	0.117578	0.118776	0	0	0	0.014414	0	0	0	0	0.01219	0.020645	0.239025	0.002711	0	0	0	0.248564	0.242985	0.663085	0.004457	0	0.22705	0.103021	0.044571	0.026092	0.029377	0.006348	0	0.059276	0.155556	0.159908
s__Enterobacteriaceae_unclassified	0.4928	0	0	0	0.891734	0	0	0	0	0	0	0	0	0	0	0	0	0	0	0	0	0	0	0	0	0	0	0	0	0	0	0	0.17053	1.22995	0	0	0	0	0	0	0	0.009905	0.123504	0	0	0	0	0	0
s__Lactiplantibacillus_unclassified	0.4928	0	0	0	0	0	0	0	0	0.019441	0	0	0	0	0	0	0	0	0	0	0	0	0	0	0	0	0	0	0	0	0	0	0	0	0	0	0	0.008913	0	0	0	0	0.003479	0	0	0	0	0	0
s__Prevotella_7_unclassified	0.4943	0	0	0	0.01295	0	0.003419	0	0	0	0	0	0.00514	0	1.19657	0.692194	0	0	0	0.00643	0	0	0	0	0	0	0	0	0	0	0	0	0	0	0	0	0	0	0	0	0	0	0	0	0	0	0	0	0
s__DTU089_unclassified	0.4943	0	0	0	0	0	0	0	0.005324	0	0	0.002819	0.051401	0	0	0	0	0	0	0	0	0	0.016215	0	0	0	0	0	0	0.007773	0	0	0	0	0	0	0.045082	0	0	0.006986	0.006984	0.009905	0	0	0	0	0	0.008642	0
s__Agathobacter_unclassified	0.4943	0.059612	0.316988	0.073745	0.177607	0.134766	0.058126	0.107334	0.262658	0.104981	0.205844	0.018323	0.082241	0.673835	2.68484	2.17231	0	5.09504	0.05452	0.124314	0.089437	0.038904	1.25939	0.351035	0.176185	0.063756	0.057537	0.13815	0.048663	1.66346	0.010843	0.049339	0.882849	4.80921	0.043228	0.064121	0.150274	0.114384	0.237969	0.23229	6.5165	0.604185	3.17979	4.72973	3.07012	3.67262	0.050014	0.739755	1.53958
s__Eisenbergiella_sp.	0.4987	0.048074	0	0	0.01295	0	0.010257	0	0.005324	0	0	0.005638	0.006853	0.006052	0.005953	0.007364	0.011013	0	0	0.01929	0	0	0	0.009805	0	0	0	0	0.007373	0	0.027109	0.035462	0.008882	0.009535	0.016211	0	0	0.005942	0	0	0	0	0	0	0	0	0	0	0.003719
s__Bradyrhizobium_japonicum	0.4987	0.007692	0	0	0	0	0	0.083238	0.005324	0	0	0	0	0	0	0	0	0	0.003894	0	0	0	0	0	0	0	0	0	0	0	0	0.009251	0	0	0	0.005062	0	0	0	0	0	0.014857	0	0	0.012695	0.014346	0.003705	0	0
s__Olsenella_sp._DNF00959	0.4987	0.01923	0.112674	0.305516	0.53652	0.211015	0.306014	0.107334	0.083412	0.089428	0.074852	0.128258	0.236443	0.15938	0.130968	0.084683	0.053493	0.132819	0.262866	0.349366	0.121635	0.136164	0.075672	0.123549	0.063026	0.316581	0.147953	0.170655	0.150414	0.097165	0.055573	0	0.053291	0.076276	0.135089	0.214299	0.103314	0.087645	0.093561	0.097806	0.237472	0.203046	0.062622	0.240526	0.239093	0.09863	0.072242	0.05358	0.096688
s__Luteimonas_aestuarii	0.4997	0	0.007512	0	0.00555	0.017732	0	0.008762	0	0.003888	0	0	0	0	0	0	0	0	0	0	0	0	0	0	0	0	0	0	0	0	0	0	0	0.005721	0	0.011812	0.011271	0.004457	0.014237	0.010479	0.013969	0.019809	0	0	0	0	0	0	0
s__Paramuribaculum_intestinale	0.5196	0.086533	0.033051	0.025585	0.025901	0.044331	0.056416	0.087619	0.051467	0.025273	0.011516	0.021141	0.011993	0.042367	0.04564	0.036819	0.020453	0.010887	0.015577	0.004287	0.032197	0.016858	0.028827	0.009805	0.00573	0.019786	0	0.024379	0.010323	0.019433	0.025753	0.041629	0.01954	0.02479	0.027018	0.013499	0.028176	0.025254	0.044746	0.029691	0	0.047047	0.022613	0.023869	0.019043	0.044832	0.044457	0.027654	0
s__Arthrobacter_sp._Z63zhy	0.53	0	0	0.025585	0.042552	0.010639	0.037611	0.030667	0	0	0.02735	0.009866	0.032554	0	0	0	0.056639	0	0	0.0643	0.05724	0	0.050448	0	0	0	0	0.046727	0.051613	0.031093	0	0	0.065725	0.064835	0.066644	0.070871	0.07138	0.053478	0.032543	0.038424	0.073337	0.128761	0	0	0	0.044832	0.027785	0.039753	0
s__Streptococcus_cristatus	0.5367	0	0	0	0.066603	0.062063	0	0	0	0	0	0	0	0	0	0.046024	0	0	0	0	0	0	0	0	0	0.710109	0	0.111739	0	0	0	0	0	0	0	0	0	0	0	0	0	0	0	0	0	0	0	0	0
s__uncultured_Olsenella_sp.	0.5367	0.105763	0.021032	0	0	0	0.003419	0	0	0	0.014395	0	0	0	0	0	0.031466	0	0	0	0	0	0	0	0	0	0	0	0	0	0	0	0	0	0	0	0	0	0	0	0	0	0	0	0	0	0	0	0
s__Bacteroides_stercorirosoris	0.5377	0.034613	0	0	0	0	0	0	0	0	0	0	0	0	0	0	0	0.026128	0.015577	0.023577	0	0.006484	0	0.013728	0	0.019786	0	0.020316	0	0.021376	0.017621	0.086342	0	0	0	0	0	0	0	0	0	0	0.045227	0.055082	0.076171	0.068144	0.048162	0.008642	0.007438
s__Anaeromassilibacillus_senegalensis	0.5551	0	0	0	0	0	0	0	0	0	0	0	0	0	0	0.003682	0	0	0	0	0	0	0.030629	0	0	0	0	0	0	0	0	0	0	0	0	0	0.0958	0	0	0	0	0	0	0	0	0	0	0	0
s__UCG-003_unclassified	0.5551	0	0.006009	0.016555	0.0111	0	0.011967	0.015333	0.102934	0.126366	0.010076	0	0.101088	0.266306	0.377029	0.099411	0	0.298299	0	0	0	0.006484	0.019819	0.01765	0	0	0.00959	0	0	0.476107	0	0	0.037303	0.032417	0.041427	0.08437	0.093921	0.002971	0.534923	0.103046	0.331762	0.163427	0.024353	0.003672	0.044433	0.319202	0.009262	0.003457	0
s__Ruminococcus_bromii	0.5646	0.009615	0.013521	0.994808	0	0.083342	0.064964	0.151143	0.044368	0.023329	0	0.02537	0.03084	0.036314	0.049609	1.41569	0.015733	0.222092	0	0.021433	0.021465	0.035014	0	0.417713	0	0.026382	0	0.121897	0.030968	1.98022	0.027109	2.09381	1.4051	0	0.262973	1.77514	1.18341	0.017826	0.042712	0	0.013969	0	1.42986	0.056918	0.057128	0.417832	0.06298	0.022469	0.022313
s__Olsenella_unclassified	0.5646	0.042305	0	0	0	0	0	0	0	0	0	0	0	0.00807	0	0	0	0.028306	0	0.008573	1.20741	0	0	0	0	0	0	0	0	0	0	0	0.126121	0	0	0	0	0	0	0	0	0	0	0	0	0	0	0	0
s__Coriobacteriales_Incertae_Sedis_unclassified	0.5646	0	0	0	0	0	0	0.006571	0	0	0	0	0	0	0	0	0	0	0.124618	0	0	0	0	0	0	0	0	0	0	0	0	0	0	0	0.196329	0	0	0	0	0	0.010477	0	0	0	0	0	0	0	0
s__Bacteroides_intestinalis	0.5646	0	0.012019	0	0.014801	0	5.20908	0	0.023071	0	0	0	0	0	0.019844	0	0	0.019596	0.175244	0	0	0.011671	1.33686	0	0	0	0	0	0.017696	0.151577	0.009488	0	0.01954	0	0	0	0	0	0	0	0	0.08419	0	0.00918	0	0	0.368621	5.26989	0
s__Oscillospiraceae_unclassified	0.5646	0.053843	0.012019	0	0.029601	0.015959	0.005129	0.015333	0.212966	0.027217	0.033108	0.028188	0	0.018157	0.029765	0.011046	0.02832	0.056612	0.206398	0.154321	0.008944	0.007781	0.019819	0.015689	0.012892	0.048367	0	0.071106	0.016221	0.015546	0.02982	0.03392	0.069278	0.017162	0.019813	0.060746	0.033812	0.008913	0.01017	0.054143	0.078575	0.009905	0.006958	0.018361	0.069824	0.068144	0	0.005185	0.053922
s__Promicromonospora_unclassified	0.5646	0	0.034553	0	0	0	0	0	0	0	0.023032	0	0	0	0	0	0	0.015242	0	0	0	0	0	0	0	0	0	0	0	0	0	0	0.003553	0	0	0	0	0.004457	0	0.029691	0.003492	0	0	0	0	0	0	0.006914	0
s__Enterobacter_cancerogenus	0.5646	0	0	0	0.551321	0	0	0.024095	0	0.033049	0	0	0	0	0	0	0	0	0	0	0	0	0.646812	0.049027	0	0	0	0	0	0	0	0	0.021316	10.1104	0	0.026998	0	0	0	0	0	0	0.128723	0	0	0.277957	0	0	0.167345
s__Family_XIII_UCG-001_unclassified	0.5646	0	0	0	0	0	0	0	0	0	0	0	0	0	0	0.031296	0.003147	0.047902	0	0	0	0	0	0	0	0	0	0.004063	0.005899	0.015546	0	0	0.191847	0	0	0.086057	0	0	0.04678	0.006986	0.03143	0.042095	0	0	0	0	0	0	0
s__Lactonifactor_unclassified	0.5646	0	0	0	0	0	0	0	0.012423	0	0	0	0	0	0	0	0.011013	0	0	0.062157	0	0	0	0	0	0	0	0	0	0	0	0.006167	0	0	0	0	0	0	0	0	0.05413	0	0	0	0	0	0	0	0
s__Methyloversatilis_unclassified	0.5646	0	0.004507	0.03612	0	0	0	0.31762	0	0	0	0.016913	0	0	0	0	0	0	0.023366	0	0	0.006484	0	0	0.011459	0.024183	0	0	0	0	0	0.010793	0.005329	0.003814	0.016211	0	0	0.019312	0.016271	0	0	0	0.008697	0.025705	0.008463	0.008966	0.007409	0	0.005578
s__Slackia_unclassified	0.5646	0	0	0	0	0	0	0	0.211191	0.056379	0	0	0	0	0	0.012887	0	0	0	0	0	0	0	0	0	0	0	0	0	0	0	0	0	0.091531	0	0	0	0	0.148477	0	0	0	0	0	0	0	0.261184	0.221235	0
s__Limosilactobacillus_unclassified	0.5646	1.77682	0.057088	0.00903	0.033301	0.145406	0	0.048191	0	0	0.02591	0.094431	0.03598	0.020175	0.021828	0	0.086532	0.272171	1.29486	0.092164	11.3442	0.020749	0	0.009805	0.048702	1.63127	0.00411	0.060948	0.008848	0.019433	0.084037	0.043171	0	0.095345	0	0	0.041325	0.002971	0	5.21517	0.019207	0.042095	0	0.150558	0	0.025106	0.011114	0.017284	0.007438
s__Intestinimonas_unclassified	0.5646	0.638425	0	0	0	0	0.111123	0	0.03017	0.248843	0	0	0.316971	0	0.07739	0	0	0.137174	0.107093	0	0	0	0	0	0	0	0	0.016253	0.017696	0.040809	0	0	0	0	0	0.069183	0.13149	0	0.10373	0.048903	0.139689	0.074285	0	0.044066	0.105793	0	0	0.09679	0
s__Bacteroides_clarus	0.5646	0	0	0	0	0	0	0	0	0	0.021592	0	0	0	0	0	0	0	0.048679	0	0	0	0	0	0	0	0	0	0	0	0	0	0	0	0	0.028686	0	0	0	0	0	0.012381	0	0	0.027506	0	0	0	0
s__Haemophilus_unclassified	0.5646	0	0.006009	0.05418	2.80841	0	0.059835	0.120477	0.008874	0.431588	0.007197	0.02396	0.01028	0.094821	0.053578	1.2408	0	0	0.029207	0	0	0.009078	0.009009	3.9065	0.007162	0.382535	0	0.056885	0.023594	0.056356	0	0	0	0.783738	0.028819	0.011812	0	0.011884	0.05695	0.019212	0.017461	0.024762	2.7571	0.115673	0.021159	0	0.094471	0.008642	0.079954
s__Candidatus_Dorea_massiliensis	0.5646	0	0.01953	0	0	0	0	0	0	0	0.012955	0	0	0	0	0	0	0.026128	0	0	0	0	0	0	0	0	0	0	0	0	0	0	0	0	0.014409	0.023624	0	0.01337	0	1.82164	0	0	0	0	0	0	0	0	0
s__Clostridiales_Family_XIV._Incertae_Sedis_unclassified	0.5646	0	0	0	0	0.150725	0	0	0	0.058323	0	0	0.027414	0	0	0	0	0.058789	0.052573	0	0	0	0	0	0	0	0	0	0	0.036923	0	0	0	0	0.055837	0	0	0	0	0	0	0	0	0	0.02539	0.095043	0	0	0
s__Bacteroidota_unclassified	0.5646	0	0.006009	0.016555	0	0	0	0.282573	0.017747	0.073875	0.005758	0	0	0.042367	0	0.182253	0.03776	0.047902	0	0.030007	0	0.014265	0.014414	0.021572	0.03008	0	0	0	0.014746	0.046639	0.040663	0.012335	0.003553	0.017162	0.005404	0.010124	0.097678	0.007428	0.028475	0.003493	0.029684	0.012381	0.022613	0.029377	0.040201	0.057385	0.353802	0.058766	0.014875
s__uncultured_Alloprevotella_sp.	0.5646	0	0	0	0	0	0	0	0	0	0	0	0	0	0	0.003682	0	0	0	0	0	0	0	0	0	0	0	0	0	0	0	0	0	0	0	0	0	0	0	0	0	0	0	0	0	0	0.005557	0	0
s__Citrobacter_sp._SL-DB7	0.5646	0.01923	0	0	0	0	0	0	0.770227	0.023329	0	0	0	0	0	0	0	0	0	0	0	0	0	0	0	0	0	0	0	0	0	0	0	0	0	0	0	0	0	0	0	0	0	0	0	0	0	0	0
s__Bacteroides_sp._G25	0.5646	0.080765	0	0	0	0	0	0	0	0	0	0	0	0	0	0	0	0	0	0.203618	0	0	0	0	0	0.087939	0	0	0	0	0	0	0	0	0	0	0	0	0	0	0	0	0	0	0	0	0.012967	0	0
s__Tyzzerella_sp.	0.5646	0.042305	0.021032	0.02408	0.033301	0	0	0.026286	0	0.019441	0.018713	0.026779	0	0.02421	0	0	0	0.019596	0.033102	0	0.016099	0	0.018017	0.023533	0.017189	0.048367	0	0.024379	0.028018	0.019433	0.036597	0.03392	0.021316	0.013348	0.03062	0.025311	0.03569	0.016341	0.01017	0	0.013969	0	0	0.016525	0	0	0	0	0.013016
s__Ruminococcus_sp.	0.5646	0	0	0	0.0074	0	0	0	0	0	0	0	0	0	0	0	0	0	0	0	0	0	0	0	0	0	0	0	0	0	0	0	0	0	0	0	0	0	0	0	0	0	0	0	0.469722	0	0	0	0
s__Epulopiscium_unclassified	0.5646	0	0	0	0	0	0	0.258477	0	0	0.066216	0	0.008567	0	0	0	0	0	0	0	0	0	0	0	0	0	0	0	0	0	0	0	0	0	0	0	0	0	0	0	0	0	0	0	0	0	0	0	0
s__CAG-56_unclassified	0.5646	0	0	0	0	0	0	0	0	0	0	0	0	0	0.317498	0.11782	0.02832	0.100159	0	0.01286	0	0	0.012612	0	0	0	0	0	0.008848	0.258458	0	0	0	0	0	0.113055	0.364415	0	0	0.010479	0	0.311997	0.019134	0	0.129068	0	0	0	0.236143
s__Klebsiella_aerogenes	0.5646	0.049997	0	0	0.101754	0	0.218826	0.015333	0.101159	0	0	0	0	0	0.164702	0	0	0.037015	0	0	0	0.066137	0.657622	0	0.051566	4.81467	0.021919	0.067043	0.089953	0.033036	0	0	0.135003	0.413798	0	0	0	0	0	0	0	0.037143	0	0	0	0.028692	0	0.088148	0.06136
s__Eggerthella_unclassified	0.5646	0.274984	0.037558	0.016555	0.024051	0.384793	0.376107	7.84413	0.035494	0	0.063337	0	0.145635	0	0.013891	0.022091	16.567	0.04137	0.070098	0.05144	0.019676	0.014265	0.064861	0	0	0.048367	0	0.020316	0.042765	0.015546	0.020332	0.007709	0.03908	0	0.037825	0.013499	0.099557	0.002971	0.020339	0.013972	0.069845	0.004952	0.017395	0	0.02539	0.008966	0.018524	0.041482	0.027891
s__Streptococcus_unclassified	0.5646	1.78067	5.14092	0.249831	0.107304	1.04266	0.374397	0.786384	2.80228	4.60749	3.8693	0.169131	1.06057	0.16745	0.507997	16.3347	0.572687	1.33037	3.72685	0.075017	0.093015	0.094666	3.95294	16.7713	0.739117	8.20032	0.057537	12.5127	0.179907	7.94224	0.906787	0	0.319744	17.7895	0.147697	0.047247	0.056353	0.231739	0.347801	3.35685	0.118736	0.5299	0.843654	3.32146	0.080403	0.423212	3.31388	2.71704	0.546661
s__Streptococcus_sp.	0.5646	0	0.091641	0.0602	4.31621	0.111714	0.097446	0.070096	0.120681	0.7893	0.123794	0	0	0.187625	0	0.07732	0	0	0.529626	0.040724	0	0.033717	0	0.278475	0.081647	1.27512	0.042468	4.89619	0.030968	0	0	0.047797	0	0.154459	0	0.04556	0.02442	0.118841	0	0	0.06286	0.091618	0.17221	0.045902	0.052897	0	0	0	0.632194
s__Bacteroides_sp.	0.5646	0.084611	0	0	0	0.104621	0.03932	0	0.070989	0.26634	0	0	0	0	0	0.044183	0.01888	0.115401	0.112935	0.400806	0	0	0.02162	0	0	0.367146	0	0.26411	0	0.169067	0	0	0.047962	0	0.007205	0.072558	0.020663	0.046051	1.24273	0	0	0.386282	0.113067	0	0.291989	0.026899	0.839122	0.373334	0
s__Oxalobacter_unclassified	0.5646	0	0	0	0.00925	0	0	0	0.145527	0	0	0	0.906365	0	0	0	0	0	0	0	0	0.011671	0.059456	0	0	0	0	0	0	0.038866	0	0	0	0	0	0.03881	0.065745	0	0	0	0	0	0	0	0	0.188294	0	0	0
s__Alloprevotella_unclassified	0.5646	0.026922	0.031549	0.03913	0.038851	0.030145	0.015386	0.048191	0.015972	0.038882	0.018713	0.012685	0.013707	0.010087	0.019844	0.022091	0.015733	0.032661	0.04089	0.010717	0.01431	0.010374	0	0.031377	0.014324	0.02858	0	0.008126	0.007373	0.029149	0.010843	0.021586	0	0.019069	0.010807	0.003375	0	0.014855	0.034577	0.013972	0.008731	0.027238	0.031311	0.036722	0.010579	0.028692	0.07039	0.027654	0.035328
s__Actinoplanes_sp._HBUM_84231	0.5646	0.005769	0	0	0.00925	0.003546	0	0	0	0	0	0	0	0	0	0	0	0	0	0.015003	0	0	0	0	0.010027	0	0.00274	0.008126	0	0	0	0	0	0	0	0	0	0	0	0.012226	0.012223	0.019809	0	0.016525	0.010579	0.01076	0.014819	0	0
s__uncultured_Phascolarctobacterium_sp.	0.5646	0	0.049576	0.708857	0.695626	0.037238	3.55421	0.063524	0.079862	0.089428	0.084929	0.046511	0.066821	0.657696	0.093265	1.17268	0.026746	2.96993	1.11377	0.036437	0.026831	0.03631	1.51163	0.041183	0.037242	1.78077	0.034248	0.511966	0.135667	3.7525	0.010843	0	0.021316	1.67045	1.38511	0.973626	0.016906	0.019312	0.024407	0.366774	0.183342	3.10511	0.017395	0.481052	0.040201	0.012553	0.011114	0.031111	3.44174
s__Mitsuokella_unclassified	0.5646	0	0	0	0	0	0	0	0	0	0.007197	0	0	0	0	0	0	1.52198	0	0	0	0	0	0	0.007162	0	0	0	0	0	0	0	0.047962	0	0	0	0	0	0	0	0	0	0	0	0	0	0	0	0
s__Olsenella_scatoligenes	0.5646	0	0	0	0.0037	0	0	0	0	0	0	0	0.611668	0	0	0.011046	0	0	0	0	0	0	0	0	0	0	0	0	0	0	0	0	0	0	0	0.035435	0	0	0	0	0	0	0	0	0	0	0	0	0
s__Leuconostoc_unclassified	0.5646	0	0	0	0	0	0	0.409621	0	0	0	0	0	0	0	0	0	0.019596	0	0	0	0	0	0	0	0.021985	0	0	0	0	0	0	0	0	0	0	0	0	0	0	0	0	0	0	0	0	0	0	0
s__Streptococcus_salivarius	0.5646	0	0	0	0	0	0	0	0	0	0	0	0	0	0	0	0	0	0	0	0	0	0	6.39316	0	0	0	0	0	0	0	0	0	0	0	0	0	0	0	0	0	0	0	0	0	0	0	0	0
s__Citrobacter_murliniae	0.5646	0	0	0	0	0	0	0	0	0	0	0	0	0	0	0	0	0	0	0	0	0	0	0	0	2.41173	0	0	0	0	0	0	0	0	0	0	0	0	0	0	0	0	0	0	0	0	0	0	0
s__Enterobacter_sp._Fm48(3)	0.5646	0	0	0	0	0	0	0	0	0	0	0	0	0	0	0	0	0	0	0	0	0	0	0	0	0	0	0	0	0	0	0	0	0	0	0	0	0	0	0	0	0	1.89431	0	0	0	0	0	0
s__Shuttleworthia_unclassified	0.5646	1.35761	0	0	0	0	0	0	0	0	0	0	0	0	0	0	0	0	0	0	0	0	0	0	0	0	0	0	0	0	0	0	0	0	0	0	0	0	0	0	0	0	0	0	0	0	0	0	0
s__Raoultella_sp._UIWRF1041	0.5646	0	0	0	0	0	0	0	0	0	0	0	0	0	0	0	0	0	0	0	0	0	0	0	0	0	0	0	0	0	0	0	0	1.18037	0	0	0	0	0	0	0	0	0	0	0	0	0	0	0
s__Clostridium_sp._AbxANB1	0.5646	1.14224	0	0	0	0	0	0	0	0	0	0	0	0	0	0	0	0	0	0	0	0	0	0	0	0	0	0	0	0	0	0	0	0	0	0	0	0	0	0	0	0	0	0	0	0	0	0	0
s__Streptococcus_sp._13aVMg2	0.5646	0	0	0	0	0	0	0	0	0	0	0	0	0	0	0	0	0	0	0	0	0	0	0	0	0	0	0	0	0	0	0	0	0	0	0	0	0	0	0	0	0	0	0	0	0	0	0	0
s__Citrobacter_gillenii	0.5646	0	0	0	0.752979	0	0	0	0	0	0	0	0	0	0	0	0	0	0	0	0	0	0	0	0	0	0	0	0	0	0	0	0	0	0	0	0	0	0	0	0	0	0	0	0	0	0	0	0
s__Enterobacter_sp.	0.5646	0	0	0	0	0	0	0	0	0	0	0	0	0	0	0	0	0	0	0	0	0	0	0	0	0	0	0	0	0	0	0	0.731859	0	0	0	0	0	0	0	0	0	0	0	0	0	0	0	0
s__Blautia_sp._YHC-4	0.5646	0	0	0	0	0	0	0	0	0	0	0	0	0	0	0	0	0	0	0.452246	0	0	0	0	0	0	0	0	0	0	0	0	0	0	0	0	0	0	0	0	0	0	0	0	0	0	0	0	0
s__Alistipes_obesi	0.5646	0	0	0	0	0	0	0	0	0	0	0	0	0	0	0	0	0	0	0	0	0	0	0	0	0	0	0	0	0	0	0	0	0	0.435887	0	0	0	0	0	0	0	0	0	0	0	0	0	0
s__uncultured_Barnesiella_sp.	0.5646	0	0	0	0	0	0	0	0	0	0	0	0	0.38332	0	0	0	0	0	0	0	0	0	0	0	0	0	0	0	0	0	0	0	0	0	0	0	0	0	0	0	0	0	0	0	0	0	0	0
s__Prevotellaceae_UCG-003_unclassified	0.5646	0	0	0	0	0	0	0	0	0	0	0	0	0	0.380998	0	0	0	0	0	0	0	0	0	0	0	0	0	0	0	0	0	0	0	0	0	0	0	0	0	0	0	0	0	0	0	0	0	0
s__Enterobacter_sp._UIWRF1085	0.5646	0	0	0	0	0	0	0	0	0	0	0	0	0	0	0	0	0	0	0	0	0	0	0	0	0	0	0	0	0	0	0	0	0	0	0	0	0	0	0	0	0	0.351378	0	0	0	0	0	0
s__Gammaproteobacteria_unclassified	0.5646	0	0	0	0	0	0	0	0.333647	0	0	0	0	0	0	0	0	0	0	0	0	0	0	0	0	0	0	0	0	0	0	0	0	0	0	0	0	0	0	0	0	0	0	0	0	0	0	0	0
s__Acidaminococcus_fermentans	0.5646	0	0	0	0	0	0	0	0	0	0	0	0	0	0	0	0	0	0	0	0	0	0.333315	0	0	0	0	0	0	0	0	0	0	0	0	0	0	0	0	0	0	0	0	0	0	0	0	0	0
s__Peptoclostridium_unclassified	0.5646	0	0	0	0	0	0	0	0	0	0	0	0	0	0	0	0	0	0	0	0	0	0	0	0	0	0	0	0	0	0	0	0	0	0	0	0	0	0	0	0	0	0	0	0	0	0	0	0
s__Enorma_massiliensis	0.5646	0	0	0	0	0	0	0	0	0	0	0	0	0	0	0	0	0	0	0	0	0	0	0	0	0	0	0	0	0	0	0	0	0	0	0	0	0	0	0.302152	0	0	0	0	0	0	0	0	0
s__uncultured_Pseudomonas_sp.	0.5646	0	0	0	0	0	0	0	0.285729	0	0	0	0	0	0	0	0	0	0	0	0	0	0	0	0	0	0	0	0	0	0	0	0	0	0	0	0	0	0	0	0	0	0	0	0	0	0	0	0
s__Alistipes_sp._CC-5826-wt-bac	0.5646	0	0	0	0	0	0	0	0	0	0	0	0	0	0	0	0	0	0	0	0	0	0	0	0	0	0	0	0	0	0	0	0	0	0	0.264921	0	0	0	0	0	0	0	0	0	0	0	0	0
s__Prevotella_lascolaii	0.5646	0	0	0	0	0	0	0	0	0	0	0	0	0	0	0.263255	0	0	0	0	0	0	0	0	0	0	0	0	0	0	0	0	0	0	0	0	0	0	0	0	0	0	0	0	0	0	0	0	0
s__Glucerabacter_canisensis	0.5646	0	0	0	0	0	0	0	0	0	0	0	0	0	0	0	0	0	0	0	0	0	0	0	0	0	0	0	0.249215	0	0	0	0	0	0	0	0	0	0	0	0	0	0	0	0	0	0	0	0
s__Enterococcus_unclassified	0.5646	0	0	0	0	0	0	0	0	0	0	0	0	0	0	0	0	0	0	0	0	0	0	0	0	0	0	0	0	0	0	0	0	0	0	0	0	0	0	0	0	0	0	0	0	0	0	0	0
s__Lelliottia_amnigena	0.5646	0	0	0	0	0	0	0	0	0	0	0	0	0	0	0	0	0	0	0	0	0	0	0	0	0	0	0	0	0	0	0	0	0.225015	0	0	0	0	0	0	0	0	0	0	0	0	0	0	0
s__Prevotellaceae_unclassified	0.5646	0	0	0	0	0	0	0	0	0	0	0	0	0	0	0	0	0	0	0	0	0	0	0	0	0	0	0	0	0	0	0	0	0	0	0	0	0	0	0	0	0	0	0	0	0	0	0	0
s__Bacteroides_rodentium	0.5646	0	0	0	0	0	0	0	0	0	0	0	0	0	0	0	0	0	0	0	0	0	0	0	0	0	0	0	0	0	0	0	0	0	0	0	0	0	0	0	0	0	0	0	0.215818	0	0	0	0
s__Streptococcus_dentirousetti	0.5646	0	0	0	0	0	0	0	0	0	0	0	0	0	0	0	0	0	0	0	0	0	0	0	0	0	0	0	0	0	0	0	0	0.179249	0	0	0	0	0	0	0	0	0	0	0	0	0	0	0
s__Ruminococcus_faecis	0.5646	0	0	0	0	0	0	0	0	0.17108	0	0	0	0	0	0	0	0	0	0	0	0	0	0	0	0	0	0	0	0	0	0	0	0	0	0	0	0	0	0	0	0	0	0	0	0	0	0	0
s__Robinsoniella_unclassified	0.5646	0.169221	0	0	0	0	0	0	0	0	0	0	0	0	0	0	0	0	0	0	0	0	0	0	0	0	0	0	0	0	0	0	0	0	0	0	0	0	0	0	0	0	0	0	0	0	0	0	0
s__Butyricicoccaceae_unclassified	0.5646	0.146145	0	0	0	0	0	0	0	0	0	0	0	0	0	0	0	0	0	0	0	0	0	0	0	0	0	0	0	0	0	0	0	0	0	0	0	0	0	0	0	0	0	0	0	0	0	0	0
s__Bacteroides_sp._HGA0134	0.5646	0	0	0	0	0	0	0	0	0	0	0	0	0	0	0	0	0	0	0.145748	0	0	0	0	0	0	0	0	0	0	0	0	0	0	0	0	0	0	0	0	0	0	0	0	0	0	0	0	0
s__Olsenella_sp.	0.5646	0	0	0	0	0	0	0	0	0	0	0	0	0	0	0	0	0	0	0	0	0	0	0	0	0	0	0	0	0	0	0	0	0.137297	0	0	0	0	0	0	0	0	0	0	0	0	0	0	0
s__Lachnospiraceae_NC2004_group_unclassified	0.5646	0	0	0	0	0	0.133347	0	0	0	0	0	0	0	0	0	0	0	0	0	0	0	0	0	0	0	0	0	0	0	0	0	0	0	0	0	0	0	0	0	0	0	0	0	0	0	0	0	0
s__uncultured_Acidaminococcus_sp.	0.5646	0	0	0	0	0	0	0	0	0	0	0	0	0	0	0	0	0	0	0	0	0	0.133326	0	0	0	0	0	0	0	0	0	0	0	0	0	0	0	0	0	0	0	0	0	0	0	0	0	0
s__Lachnoclostridium_phytofermentans	0.5646	0.128839	0	0	0	0	0	0	0	0	0	0	0	0	0	0	0	0	0	0	0	0	0	0	0	0	0	0	0	0	0	0	0	0	0	0	0	0	0	0	0	0	0	0	0	0	0	0	0
s__Collinsella_aerofaciens	0.5646	0	0	0	0	0	0	0	0	0	0	0	0	0	0	0	0	0	0	0	0	0	0	0	0	0	0	0	0	0	0	0	0	0	0	0	0	0	0	0	0	0	0	0.128525	0	0	0	0	0
s__Enterobacter_sp._3a(2015)	0.5646	0	0	0	0.127655	0	0	0	0	0	0	0	0	0	0	0	0	0	0	0	0	0	0	0	0	0	0	0	0	0	0	0	0	0	0	0	0	0	0	0	0	0	0	0	0	0	0	0	0
s__Ruminococcus_sp._2P-7	0.5646	0	0	0	0	0	0	0	0	0	0	0	0	0	0	0	0	0	0	0	0	0	0	0	0	0	0	0	0	0	0	0	0	0	0	0	0	0	0	0	0	0	0	0	0	0	0	0	0
s__Fructilactobacillus_unclassified	0.5646	0	0	0	0	0	0	0	0	0	0	0	0	0	0	0	0	0	0	0	0	0	0	0	0	0	0	0	0	0	0	0	0	0	0	0	0	0	0	0	0	0	0	0	0	0	0	0	0
s__Enterobacterales_unclassified	0.5646	0	0	0	0	0	0	0	0	0	0	0	0	0	0	0	0	0	0	0	0	0	0	0	0	0.120916	0	0	0	0	0	0	0	0	0	0	0	0	0	0	0	0	0	0	0	0	0	0	0
s__Faecalicatena_orotica	0.5646	0	0	0	0	0	0	0	0	0	0	0	0	0	0	0	0	0	0	0	0	0	0	0	0	0	0	0	0	0.120484	0	0	0	0	0	0	0	0	0	0	0	0	0	0	0	0	0	0	0
s__Leclercia_adecarboxylata	0.5646	0	0	0	0	0	0	0	0	0	0	0	0	0	0	0	0	0	0	0	0	0	0	0	0	0	0	0	0	0	0	0	0	0.114414	0	0	0	0	0	0	0	0	0	0	0	0	0	0	0
s__Vibrio_unclassified	0.5646	0	0	0	0	0	0	0.113905	0	0	0	0	0	0	0	0	0	0	0	0	0	0	0	0	0	0	0	0	0	0	0	0	0	0	0	0	0	0	0	0	0	0	0	0	0	0	0	0	0
s__Enterobacter_sp._MS5	0.5646	0	0	0	0	0	0	0	0	0	0	0	0	0	0	0	0	0	0	0	0	0	0	0	0	0	0	0	0	0	0	0	0	0	0	0	0	0	0	0	0	0	0.109588	0	0	0	0	0	0
s__Lachnoclostridium_sp._Marseille-P6806	0.5646	0	0	0	0	0	0	0	0	0	0	0	0	0	0	0	0	0	0	0	0	0	0	0	0	0	0	0	0	0	0	0	0	0	0	0	0	0	0	0	0	0	0	0	0	0	0	0	0
s__Peptococcus_unclassified	0.5646	0	0	0	0	0	0	0	0	0	0	0	0	0	0	0	0	0	0	0	0	0	0.106301	0	0	0	0	0	0	0	0	0	0	0	0	0	0	0	0	0	0	0	0	0	0	0	0	0	0
s__uncultured_Coprococcus_sp.	0.5667	0	0	0	0.00555	0	0.003419	0.037238	0.269757	0	0	0	0	0.197712	0.029765	0.03866	0.036186	0.4137	0.268707	0	0	0	0.023422	0	0	0	0	0	0	0.34785	0	0	0.067502	0.085811	0.034223	0.040497	0.092043	0	0.43526	0	0.120482	0.06438	0.012176	0	0.029622	0.078904	0	0	0.057641
s__Faecalibaculum_unclassified	0.5685	0.046151	0.3245	0.606517	0.78073	0.748307	0.413718	0.777622	0.237812	0.48019	0.220239	0.259334	0.27071	0.464018	0.303608	0.281664	0.182505	0.328783	0.539362	0.58299	0.395313	0.216565	0.246834	0.527534	0.227751	0.668338	0.250699	0.652147	0.231519	0.411978	0.206026	0.004625	0.156319	0.339429	0.295394	0.264921	0.373807	0.317899	0.386446	0.23229	0.288109	0.623994	0.314848	0.418625	0.421057	0.442938	0.288969	0.155556	0.3068
s__Candidatus_Arthromitus_unclassified	0.5713	0	0	0	0	0	0	0	0.003549	0	0	0	0	0	0	0	0.050346	0.076208	0.036996	0.0643	0.067972	0.038904	0.003603	0	0	0	0	0	0	0.00583	0.002711	0.004625	0.003553	0	0.003602	0.003375	0	0	0	0	0	0	0	0	0	0	0	0	0
s__CAG-352_unclassified	0.5726	0	0	0	0.053652	0	0	0	0.090511	0	0.010076	0	0.200463	0	0.013891	0	0.066079	0	2.37553	0.053584	0	0	0.068465	0	0	0.032977	0.015069	0	0	0	0.085392	0	0.076383	0	0	0.028686	0	0	0	0.092567	0.092544	0.916182	0	0	0.636875	0	0	0.084692	0
s__Erysipelatoclostridium_unclassified	0.5749	1.273	0.060093	0.02107	0.042552	0.182644	0.051287	0.819241	0.031945	0.00972	1.45099	0.076109	0.114795	0.036314	0.013891	0.031296	2.07992	0.108868	0.011683	0.192901	0.019676	0.010374	2.49356	0.092171	0.042972	0.054962	0.012329	0.199098	0.011797	0.015546	0.018976	0.180394	0.859757	0.013348	0.007205	0.00675	0.022541	0.02971	0.187121	0.054143	0.052383	0.022286	0.015655	0.06059	0.012695	0.023313	0.009262	0.046667	0.046485
s__Clostridioides_unclassified	0.5816	0.344211	0	0.03612	0	0.040784	0	0	0	0	0	0.062015	0	0	0	0	0	0	0	0	0	0	0	0	0	0	0	0	0	0	0	0	0	0	0	0	0	0.031196	0	0	0	0	0	0	0	0	0.011114	0	0
s__uncultured_Trichococcus_sp.	0.5829	0	0.040562	0	0.031451	0.164911	0.061545	0.006571	0	0	0	0	0.059967	0.01614	0	0.060751	0	0.019596	0.077886	0	0	0	0.203593	0	0	0	0	0.154403	0.005899	0.013603	0	0	0.017764	0.114414	0.010807	0	0	0	0.008136	0.012226	0	0.012381	0.038269	0.020197	0.016927	0.073524	0.074095	0	0.06136
s__Paludicola_unclassified	0.5842	0	0	0.00301	0	0	0.013677	0.107334	0.005324	0	0.120916	0	0	0	0.039687	0.011046	0	0	0.299862	0	0	0	0.014414	0	0	0	0	0.020316	0	0.009716	0	0	0	0	0.055837	0	0	0	0.01017	0.082087	0	0.012381	0	0	0	0	0	0	0
s__Methylobacterium-Methylorubrum_unclassified	0.6	0	0	0	0	0	0	0	0.035494	0	0	0	0	0	0	0	0.039333	0	0	0	0	0	0.028827	0	0	0	0	0	0	0	0.017621	0	0.015987	0	0	0	0	0	0	0	0	0	0	0	0	0	0	0.024198	0
s__Incertae_Sedis_unclassified	0.6026	1.34223	0.003005	0.03311	0.062902	0.095755	0.109413	0.258477	0.299927	0.075819	0.428962	0.016913	0.938919	0.221922	0.123031	0.049705	0.0236	1.01248	0.366065	0.023577	0.803148	0.014265	0.196386	0.01765	0	0.054962	0.00548	0.008126	0.051613	0.114654	0	0.103303	1.11378	0.059114	0.275581	0.148491	0.103314	0.011884	0.144409	0.174654	2.07788	0.242664	0.029571	0.108328	0.03597	0.401693	0	0.012099	0.228705
s__UCG-005_unclassified	0.6099	0	0	0.00903	0.018501	0	0.006838	0.015333	0	0	0.012955	0	0.042834	0	1.44065	1.04566	0	0.087095	1.26954	0.010717	0	0.005187	0.019819	0	0	0	0	0.052822	0	1.12128	0.002711	0	0.213163	0	0	0.00675	0.328725	0	0.602042	0.193866	0.092544	0.049523	0.838436	0	0.203123	0.030486	0.003705	0	0.009297
s__Odoribacter_unclassified	0.6115	0.153837	0.01953	0.052675	0.055502	0.062063	0.063254	0.083238	0.161499	0.069987	0.031668	0.018323	0.101088	0.149293	0.121046	0.095729	0.125865	0.069676	0.126565	0.066444	0.050085	0.053169	0.057655	0.147082	0.022918	0.061557	0.034248	0.227541	0.035391	0.511086	0.060995	0.097135	0.055067	0.102973	0.041427	0.192363	0.046961	0.053478	0.374242	0.010479	1.41959	0.143618	0.020874	0.198296	0.02539	0.353275	0.022228	0.01037	0.033469
s__uncultured_Gracilibacter_sp.	0.6123	0	0	0	0	0	0.085479	0	0	0	0	0	0	0	0.009922	0	0	0	0.064256	0	0	0	0.07387	0	0	0	0	0.071106	0	0	0	0	0	0	0	0	0	0	0	0.003493	0	0	0	0	0	0	0	0	0
s__Tundrisphaera_unclassified	0.6141	0	0.066102	0	0	0	0	0	0	0	0.041745	0	0	0	0	0	0	0.054434	0	0	0	0	0	0	0.024351	0	0	0	0	0	0	0	0	0	0	0	0	0	0	0.033184	0	0	0	0	0	0	0	0	0
s__Streptococcus_pneumoniae	0.618	0.180759	0.049576	0.04214	1.01384	0.507146	0.172667	0.048191	0.209417	0.783467	0.413128	0.059196	0.047974	0.064559	0.041672	0.694035	1.52297	0.102336	0.257024	0.027864	0.159199	0.018155	1.25399	0.456934	0.050134	1.64666	0.117815	2.43793	0.028018	0.077732	0.023042	0.018502	0.031974	0.202132	0	0.016874	0	0.109928	0.058984	0.085581	0.09429	0	0.260924	0.462691	0.033854	0.132702	0.387145	0.164198	0.394191
s__Defluviitaleaceae_UCG-011_unclassified	0.633	0	0	0	0	0	0	0.098572	0	0	0	0	0	0	0	0	0	0	0	0	0	0	0	0	0	0	0	0.006095	0	0	0	0	0	0	0	0	0	0	0	0.008733	0	0	0	0.062427	0	0	0	0	0
s__Alistipes_sp._S440	0.633	0	0	0	0	0	0	0	0	0	0	0	0	0	0.019844	0	0	0	0.025313	0	0	0	0	0	0	0	0	0.01219	0	0.019433	0	0	0	0	0.009006	0	0.02442	0	0	0	0	0	0	0	0	0	0	0	0
s__Holdemanella_unclassified	0.64	0	0.018028	0	0.035151	0.007093	0.013677	0.006571	0.042593	0	0.005758	0.002819	0.011993	0.00807	0.011906	0.46944	0.02832	0.008709	0	0.02572	0.021465	0	0.003603	0	0	0	0.01096	0	0.007373	0	0	0	1.52056	0.8009	0	1.46972	0.015027	0	0.012204	0.006986	0.019207	0	0	0	0.019043	0	0.003705	0	0
s__Clostridium]_aldenense	0.64	0	0	0.02709	0	0	0.246179	0	0	0	0	0	0	0	0.021828	0	0	0	0	0	0	0	0	0	0	0	0	0	0	0	0	0	0	0	0.664637	0	0	0	0	0	0.034922	0	0	0	0	0	0	0	0
s__Bacteroides_thetaiotaomicron	0.64	0.126916	0	0	0	0	0	0	0	0.124422	0	0	0	0	0	0	0	0	0	0.799468	0	0	0.048646	0	0	0.059359	0	0	0	0	0	0	0	0	0	0	0	0	0.065086	0	0	0	0	0.033049	0	0	0	0	0.052063
s__Holdemania_unclassified	0.64	0	0	0	0	0	0	0.109524	0.031945	0	0	0	0.027414	0.044384	0.039687	0.009205	0.007867	0.032661	0	0.010717	0	0	0.113507	0.013728	0	0	0	0.093454	0	0	0	0	0	0	0.072047	0.008437	0.007514	0	0	0.012226	0.082067	0.004952	0	0	0.126952	0.034072	0	0.005185	0.020453
s__Eubacterium]_eligens_group_unclassified	0.64	0	0	0	0.190557	0	0.035901	0.050381	0.431256	0.013609	0.061897	0.015504	0.188469	0.110961	1.30968	1.22054	0.025173	0.624905	0.377748	2.67918	0.010732	0.012968	0	0.758943	0.015756	0.032977	0.016439	0.351469	0.016221	1.70427	0	0	0.285993	0.162087	0.079252	0.082682	0.06011	0.005942	0.026441	0.18688	0.03143	0.869135	2.63533	0.130361	2.2005	0.095043	0.03149	0.013827	0.446254
s__Bacteroides_sp._HGA0249	0.64	0	0	0	0.038851	0	0.772729	0	0	0	0.061897	0	0.652788	0	0.506013	0	0	0	0	0	0	0	0	0	0	0	0.017809	0	0	0	0	0	0	0	0	0	2.59599	0	0	0	0.092544	0	0.287016	1.50007	0	0	0	0	0
s__uncultured_Roseburia_sp.	0.6401	0	0	0	0	0	0	0	0	0	0	0	0	0	0.061515	0	0	0.069676	0	0	0	0	0	0	0	0	0	0	0	0	0	0	0	0	0	0	0	0	0	0	0	0	0.020874	0.099148	0	0.046625	0	0	0
s__Pseudonocardia_unclassified	0.6401	0	0.022535	0	0	0	0	0	0	0	0.014395	0	0	0	0	0	0	0.019596	0	0	0	0	0	0	0.025783	0	0	0	0	0	0	0	0	0	0	0	0	0	0	0.033184	0	0	0	0	0	0	0	0	0
s__Muribaculum_sp.	0.6401	0.115378	0.052581	0.088795	0.062902	0.030145	0.099155	0.131429	0.065665	0.060267	0.037426	0.042283	0.01542	0.066577	0.013891	0.051546	0.01888	0.063144	0.056467	0.05144	0.025042	0.038904	0	0.052949	0.038675	0.048367	0.020549	0.058917	0.026544	0.062185	0.024398	0.009251	0.005329	0.028604	0	0.025311	0.022541	0.008913	0.071187	0.019212	0.027938	0.054476	0.038269	0.020197	0.048665	0.1865	0.07039	0.013827	0.037188
s__Parabacteroides_unclassified	0.6445	0.015384	0.036056	0.313041	0.107304	1.42923	0.466715	0.083238	0.246686	0.124422	0.021592	0.014094	1.61227	0.756552	0.160733	0.856038	0.020453	0.718532	0.124618	6.32716	1.36124	0.007781	1.54586	0.441246	0.011459	0.162687	0.019179	0.375848	0.120921	1.51383	0.017621	0.021586	0.127898	0.183063	0.507934	0.280107	0.020663	1.75439	3.64886	0.066369	0.604156	0.475424	0.045227	0.106492	0.833651	0.484183	0.061128	0.017284	0.005578
s__Senegalimassilia_unclassified	0.6574	0	0.009014	0	0	0	0	0	0.003549	0	0	0	0	0	0	0	0	0.592244	0	0	0	0	0.417995	0	0	0	0	0	0	0	0	0	0	0	0	0	0	0	0.370175	0	0	0	0	0	0	0	0	0	0
s__Parasegetibacter_unclassified	0.6574	0	0.036056	0	0	0	0	0	0	0	0.02591	0	0	0	0	0	0	0.023951	0	0	0	0	0	0	0.020054	0	0	0	0	0	0	0	0	0	0	0	0	0	0	0.029691	0	0	0	0	0	0	0	0	0
s__Acinetobacter_sp._JA30-2	0.6578	0	0	0.010535	0	0.019506	0	0	0	0.029161	0	0	0	0.012105	0	0	0	0	0	0	0.017887	0	0	0.019611	0	0.008794	0	0.016253	0	0	0	0	0	0.015255	0	0	0.007514	0.031196	0	0	0	0	0.045227	0	0.038086	0.044832	0	0	0.020453
s__Leifsonia_sp._DAB_ST80	0.6624	0	0.009014	0	0	0	0	0.074476	0	0	0.015834	0	0	0	0	0	0.00472	0	0	0	0	0	0	0	0.012892	0	0	0	0	0	0	0.009251	0	0	0	0	0	0	0	0	0	0	0	0	0.006348	0	0.011114	0	0
s__Anaerotruncus_unclassified	0.6726	0.049997	0.024037	0.06321	0.044402	0.030145	0.063254	0.164286	0.055016	0.027217	0.024471	0.02396	0.022274	0.02421	0.043656	0.023932	0.02832	0.08274	0.089569	0.0643	0.005366	0.009078	0.02162	0.039222	0.022918	0.050565	0	0.052822	0.025069	0.066072	0	0.063215	0.198952	0.013348	0.205335	0.00675	0.011271	0.011884	0.012204	0.029691	0.012223	0.03219	0	0.100984	0	0.136289	0.003705	0.017284	0.007438
s__uncultured_Klebsiella_sp.	0.6726	0	0	0.302506	1.83897	0	0	0.111715	0.363817	0.046658	0	0	1.19078	0	0	0	0	0	0	0	0	0	0	0	0	0	0	0	0	0	0	0	0	0	0	0	0	0	0	0.307391	0	0	0.253966	0	0	0.19188	0	0	0.027891
s__Sutterella_unclassified	0.676	0	0.006009	0.013545	0.00925	0.012413	0.011967	0.041619	0.007099	0.013609	0.018713	0	0.006853	0.611294	0.011906	0.073638	0	0.019596	0	0	0.012521	0	0.005405	0.109821	0	0.004397	0	0	0	0.402262	0	0	0.007105	0	0.016211	0.010124	0	0.004457	0.541024	0	0.010477	0	0	0.190952	0.071939	0	0	0	0
s__Desulfovibrio_sp.	0.7001	0.009615	0	0	0.00555	0	0	0	0	0	0	0	0	0	0	0	0	0	0.011683	0	0	0.009078	0	0.011767	0.007162	0	0	0.008126	0.010323	0.00583	0.008133	0.010793	0.014211	0.009535	0	0.013499	0	0.005942	0	0.003493	0	0	0	0	0	0	0	0	0
s__Coriobacteriaceae_UCG-002_unclassified	0.7017	0.009615	0.036056	0.01505	0.022201	0.063837	0.073512	0.015333	0	0.00972	0.023032	0	0.011993	0.066577	0.053578	0	0.006293	0.037015	0.011683	0.017147	0.039352	0.040201	0.005405	0.013728	0.025783	0	0.00959	0.056885	0.045714	0	0.009488	0	0	0	0	0.011812	0.037569	0.020797	0.01017	0.052396	0.033176	0.094094	0.012176	0.003672	0.012695	0.037659	0.005557	0	0
s__Butyricicoccus_unclassified	0.7017	0	0.010516	0	0.018501	0.117034	0.029063	0.008762	0.078088	0.064155	0.057579	0.015504	0.039407	0	0.053578	0.05891	1.79201	0.063144	0.019472	0.132888	0.023254	0	0.034232	0.172576	0	0	0.00822	0.067043	0.079631	0.357566	0.012199	0.003084	0.188294	0.064835	0	0.057371	0.462093	0	0.01017	0.017465	0.221757	0.022286	0.100891	0.016525	0.080403	0.407073	0	0.077778	0.057641
s__Barnesiella_unclassified	0.7043	0	0	0	0.0074	0	0.280371	0	0	0	0	0	0.00514	0.236044	0	0	0	0	0.17135	0	0	0	0	0	0	0	0.00411	0	0	0.231252	0	0	0	0	0	0.327354	0	0	0	0.008733	1.28514	0.168379	0	0	0.004232	0	0	0	0
s__Clostridia_vadinBB60_group_unclassified	0.7045	0.017307	0	0	0.025901	0	0	2.3701	0	0	0	0	0.018847	0	0	0.007364	0	0	0.015577	0.030007	0	0	0	0	0	0	0.013699	0	0	0.019433	0.010843	0.018502	0	0	0	0.008437	0	0	0.01017	0	0.057622	0	0	0	0.02539	0	0	0	0
s__Enterobacter_sp._NJ-64	0.7063	0	0	0	0	0	0	0	0.06389	0	0	0	0	0	0	0	0	0	0	0	0	0	0	0	0	0.53423	0	0	0	0	0	0	0.047962	0	0	0	0	0	0	0	0	0	0	0.033049	0.038086	0.017933	0	0	0
s__Bacteroides_faecis	0.7063	0	0	0	0	0.157818	0	0	0	0	0	0	0	0	0	0	0	0	0	0	0	0	0	0	0	0	0	0	0	0.064129	0	0	0	0	0	0	0	0	0.058984	0	0	0	0	0	0	0	0	0.048395	0
s__Pygmaiobacter_unclassified	0.7063	0	0	0	0	0	0	0	0	0	0	0	0	0	0	0	0	0	0	0	0	0	0.075672	0	0	0	0	0.040632	0	0	0	0	0.008882	0	0	0	0	0	0.008136	0	0	0	0	0	0	0	0	0	0
s__Alistipes_sp._cv1	0.7105	0	0	0	0	0	0	0	0	0	0.0547	0	0	0	0	0.016568	0	0.015242	0	0.004287	0	0	1.18012	0.023533	0.00573	0	0	0.184877	0	0.116598	0	0	0.005329	0	0	0.190675	0	0	0	0.00524	0.043653	0.027238	0	0.091804	0	0.057385	0	0.127902	0
s__Acinetobacter_junii	0.7105	0	0.004507	0.010535	0	0	0	0	0	0	0.005758	0	0	0	0	0	0	0	0.015577	0	0	0	0	0	0	0	0	0	0	0	0	0	0	0	0.003602	0	0	0	0	0.003493	0	0	0.019134	0.022033	0	0	0.011114	0	0
s__Coprococcus_unclassified	0.7119	0	0.01953	0.025585	0.101754	0.051424	0.075221	0.054762	1.28667	0.297445	0.02735	0.014094	1.835	0.300603	2.46656	0.620398	0.229704	2.48002	0.025313	0.04501	0.026831	0.037607	0.113507	0.0353	0.020054	0.006595	0.019179	0.276299	0.036866	0.326474	0.027109	0	0.280664	0.1106	0.39446	1.17611	3.67796	0.023768	0.835944	0.071608	1.38292	2.64702	0.427915	0.016525	0.909822	2.98042	0.003705	0.198766	0
s__Bacteroides_sartorii	0.7212	0	0.009014	0	0	0	0	0	0	0.011665	0.017274	0.009866	0.006853	0.014122	0.005953	0.012887	0	0	0	0	0	0	0.054051	0.013728	0.008594	0	0.00685	0.010158	0	0	0.004066	0	0	0	0	0.003375	0	0	0	0.012226	0.008731	0	0	0	0.154458	0	0	0	0.003719
s__Ruminococcus]_torques_group_unclassified	0.7284	0	0.291449	0.499661	0.062902	0.446856	0.208568	0.595812	3.67899	7.15619	0.559954	0.042283	0.25529	0.645591	1.03385	0.325847	27.2939	2.03584	1.95105	0.100737	0.089437	0.134867	3.04488	0.851114	0.197671	0.206657	0.028769	2.77315	0.1047	5.77936	0.193827	0	2.74447	0.339429	6.70221	0.602399	0.231047	0.080217	1.92206	1.08635	0.469705	1.16132	1.57424	0.626102	4.03072	5.65777	0.064833	0.757039	1.95794
s__Eubacterium]_brachy_group_unclassified	0.7398	0	0	0	0	0	0	0	0	0	0	0	0	0.014122	0	0	0	0	0	0	0	0	0.315298	0.015689	0	0	0	0.006095	0.007373	0	0	0	0	0	0	0.018561	0.020663	0	0	0	0.012223	0	0	0.012853	0	0	0	0.012099	0
s__Anaerofilum_sp._Marseille-P3374	0.7422	0	0	0	0	0.198603	0	0	0	0	0	0	0.039407	0	0	0	0	0	0.044785	0	0.003577	0	0.01081	0	0	0	0	0	0.322947	0	0	0	0	0	0	0	0.007514	0	0	0	0	0	0	0.012853	0	0	0	0	0
s__Streptococcus_parasanguinis	0.7422	0.094225	0.569377	0.08127	0.640124	3.47555	0.193182	0.284763	0.204092	0.657102	1.87131	0.056377	0.217596	0.229992	0.259952	1.88328	0.03304	0.311364	1.56357	0.139318	0.080494	0.025936	0.659424	2.75141	0.158996	0.529833	0.089046	4.40657	0.120921	3.79914	0.01491	0	0.238032	6.00294	0.063041	0	0.123976	0.142609	0	0.358041	0.120482	0.284759	1.59164	1.64512	0	0.412452	0.085209	0.107161	0.169205
s__Bacteroides_uniformis	0.7455	0	0.085632	0.025585	0.038851	5.60521	0.064964	0.247525	0	0.064155	0.015834	0	0.80185	0.092804	0	1.22975	0.044053	0.069676	1.35911	8.86703	0.153832	0.019452	0.02162	0.039222	0.021486	0.054962	0.041098	0.509935	0.176957	7.06582	0	0.308366	0	0.064835	3.65461	0.011812	0	0.008913	3.77903	0.066369	0.029684	0.23276	0.213958	0.034885	0.28141	0.095043	21.1688	1.73186	0
s__Parabacteroides_distasonis	0.7466	0.038459	0.024037	0.02107	0.027751	1.88318	0.239341	0.078857	0.055016	0.056379	0.047503	0	0.762443	0	0.138905	0.263255	0.077093	0	0.140195	1.68038	0.060817	0.014265	0.014414	0.364763	0	0.47707	0.01096	0.134086	0	0.281778	0	0	0	0.541561	0.010807	0.053997	0	0.190145	0	0	0	0.23276	0	0.214821	0.708815	0.030486	0.046309	0.088148	0.583849
s__Bacteroides_sp._HGA0250	0.7601	0	0	0	0	0.255346	1.06507	0	0	0	0	0	0	0.048419	0	0	0	0.080563	0	0.47368	0.051874	0	0	0	0	0	0	0	0	0	0	0	0.11724	0.13539	0	0	0	0.022283	0.142375	0	0	0.487805	0	0	0	0.132702	0	0	0
s__Lactococcus_garvieae	0.7601	0	0	0.007525	0	0	0	0	0.015972	0	0	0.005638	0	0.01614	0	0	0	0	0	0	0	0	0.01081	0	0	0	0	0	0	0	0.013554	0	0.015987	0	0	0	0	0.014855	0.008136	0	0	0	0	0	0	0	0	0.012099	0
s__Bilophila_unclassified	0.7601	0.149991	0.031549	0.031605	0.098054	0.296131	0.117961	0.028476	0.046143	0.019441	0.037426	0.021141	0.041121	0.040349	0.097234	0.165685	0.00472	0.594422	0.025313	0.015003	0.017887	0.007781	0.668432	0.100016	0.027216	0.024183	0.019179	0.097517	0.166635	1.22233	0.031175	0.101761	0.270006	0	0.234154	0.254796	0.129612	0	0.083391	0	0.005238	0.113904	0	0.10282	0.088866	0.216986	0.107437	0.017284	0.079954
s__Ruminococcus]_gnavus_group_unclassified	0.7601	0	0.151734	0.392806	3.07112	1.98425	0.196601	2.97249	0.166823	0.229402	0.413128	0.326986	0.548274	0.284463	0.152796	0.220913	5.22813	0.137174	0.116829	0.520833	0.423933	0.084292	4.83037	0.705993	0.136078	4.4805	0.041098	2.22462	7.05175	0.137974	0.119278	1.73148	0.122569	0.133483	0.189124	0.096181	0.214141	0.473877	0.120002	0.344069	0.607648	0.65866	0.13742	0.984136	0.25602	1.05803	0.470501	16.1	0.438817
s__Alistipes_indistinctus	0.7601	0	0	0	0.00555	0	0	0	0	0	0	0	0	0	0	0	0	0	0	0	0	0	0	0	0	0	0	0	0	0	0	0	0	0	0	0	0	0	0	0	0	0	0	0	0	0	0	0	0
s__Lawsonella_unclassified	0.7601	0	0	0	0	0	0	0.598002	0	0	0	0	0	0	0	0	0	0	0	0	0	0.005187	0	0	0	0	0	0	0	0	0	0	0	0	0	0	0	0	0.004068	0	0	0	0	0	0	0	0	0	0
s__Kineothrix_sp.	0.7601	0	0	0	0	0	0	0	0	0	0	0	0	0	0.125015	0	0	0	0	0	0	0	0	0	0	0	0	0	0	0	0	0	0	0	0	0	0	0	0	0	0	0	0	0	0.198891	0	0	0	0
s__Bacteroides_fragilis	0.7601	0	0	0	0	0	0	0	0	0	0	0	0	0	0	0	0	0	0	0.124314	0	0	0	0	0	0	0	0	0	0	0	0	0	0	0	0	0	0.170834	0	0	0	0	0	0	0	0	0	0.150371	0
s__Prevotellaceae_NK3B31_group_unclassified	0.7601	0	0	0	0	0	0	0	0	0	0	0	0	0	0.095249	0	0	0	0	0	0	0	0	0	0	0	0	0	0	0	0	0	0	0	0	0	0	0	0	0	0	0	0	0	0	0	0	0	0
s__Christensenella_unclassified	0.7601	0	0	0	0	0	0	0.219048	0	0	0	0	0	0	0	0	0	0	0	0	0	0	0.036034	0	0	0	0	0	0	0	0	0	0	0	0	0	0	0	0	0	0	0	0	0	0	0	0	0	0
s__Atopobiaceae_unclassified	0.7601	0	0	0	0	0	0	0	0	0	0	0	0	0	0	0	0	0.006532	0	0	0	0	0	0	0	0	0	0	0	0	0	0	0	0	0.090059	0	0	0	0	0	0	0	0	0	0	0	0	0	0
s__Rikenellaceae_RC9_gut_group_unclassified	0.7601	0.136531	0	0.013545	0.024051	0	0	0	0.003549	0	0	0.004228	0.01542	0	0.801683	0.007364	0.00472	0.008709	0	0.03858	0.012521	0	0	0.011767	0	0.010992	0.028769	0.018285	0.008848	0.009716	0.043374	0.094052	0.014211	0.011441	0.021614	0.023624	0.033812	0.028225	0.105764	0.003493	0.013969	0.012381	0	0.012853	0.010579	0	0	0	0
s__Clostridium]_innocuum_group_unclassified	0.7601	0	0	0.016555	0.020351	0.031918	0.176086	0.941908	0.012423	0.011665	0.069095	0.074699	0	0	0	0	0.119572	0	0.005841	0.023577	0	0	0.086482	0.007844	0	0.081344	0	0	0.016221	0	0	0.009251	0.021316	0	0.012608	0.005062	0	0	0	0.003493	0.017461	0	0.022613	0.029377	0.010579	0.014346	0.024081	0.050124	0.026031
s__Clostridium_sensu_stricto_2_unclassified	0.7806	10.3821	0	0	0	0	0	0	0	0	0	0	0	0	0	0	0	0	0	0	0	0	0	0	0	0	0	0	0	0	0.008133	0.026211	0	0	0	0	0	0	0	0	0	0	0	0	0	0	0	0	0
s__Bacteroides_oleiciplenus	0.7806	0	0	0	0	0	0	0	0	0	0	0	0	0	0	0	0	0	0	0	0	0	1.92062	0	0	0.008794	0	0	0	0	0	0	0	0	0	0	0	0	0	0	0	0	0	0	0	0	0	0	0
s__Parabacteroides_sp.	0.7806	0	0	0	0	0	0	0	0	0	0	0	0	0	0	0	0	0	0	0	0	0	0.938688	0	0	0	0	0.01219	0	0	0	0	0	0	0	0	0	0	0	0	0	0	0	0	0	0	0	0	0
s__Bacteroides_sp._HGA0130	0.7806	0	0	0	0	0	0	0	0	0	0	0	0	0	0	0	0	0	0	0.130744	0	0	0	0	0	0	0	0	0	0	0	0	0	0	0	0	0	0	0	0	0	0	0	0	0	0	0	0	0
s__Bacteroides_cellulosilyticus	0.7806	0	0	0	0	0	0	0	0	0	0	0	0	0	0	0	0	0	0	0	0	0	0	0	0	0	0	0.241762	0	0.02332	0	0	0	0.026697	0	0	0	0	0	0	0	0	0	0	0	0	0	0	0
s__Parabacteroides_sp._dnLKV8	0.7806	0	0	0	0	0	0	0	0.019522	0	0	0	0	0	0	0.150957	0	0	0	0	0	0	0	0	0	0	0	0	0	0	0	0	0	0	0	0	0	0	0	0	0	0	0	0	0	0	0	0	0.096688
s__Phascolarctobacterium_succinatutens	0.7819	0	0	0	0.018501	0	0.025644	0	0.299927	0.311054	0	0	0	0	1.56169	0	0	0	0	0	0	0.020749	0	0.909947	0	0	0.00548	0	0	0	0	0	0	0	0	0	0	0.010399	0.254241	0	0	0	0	0	0	0	0.005557	0.012099	0
s__Methylophilus_unclassified	0.7838	0	0	0	0.014801	0	0	0	0.005324	0	0.004318	0	0.003427	0	0	0	0.007867	0.006532	0.005841	0	0	0	0.003603	0	0	0.008794	0	0.006095	0.004424	0	0	0	0.005329	0.011441	0	0	0	0	0	0.003493	0.010477	0.009905	0	0.005508	0	0.007173	0	0	0
s__Rhodococcus_unclassified	0.7838	0.013461	0.022535	0.013545	0	0.007093	0	0.004381	0.008874	0	0.011516	0.005638	0	0.004035	0.011906	0.009205	0.007867	0.013064	0.005841	0	0	0.006484	0	0.009805	0	0.006595	0.00411	0.006095	0.007373	0.003887	0.006777	0	0.007105	0	0	0	0	0	0.004068	0.006986	0.010477	0	0.191344	0.334166	0.279294	0.29051	0.194498	0.300741	0.290065
s__Christensenellaceae_R-7_group_unclassified	0.7838	0.005769	0.129199	0.016555	0.059202	0.010639	0.015386	0.219048	1.24763	0.015553	0.174176	0	0.654502	0	0.041672	4.48269	0.00944	0.751192	0.640614	0.017147	0.046507	0.009078	0.171162	0	0.038675	0.006595	0.00411	0.010158	0.026544	0.145747	0.006777	0	0.641265	0	0.057638	3.12674	0.050718	0.004457	5.47533	0.069862	0.015715	0.014857	0.045227	0.049574	0.24544	0.812352	0.007409	0.012099	0.013016
s__uncultured_Eubacterium_sp.	0.7838	0.15576	0	0	0.020351	0	0.126509	0.010952	0	0	0	0.005638	0.01028	0	0.017859	0.014728	0.03776	0.045725	0.058415	0.062157	0.026831	0.03242	0.02162	0.039222	0.018621	0.030779	0.012329	0.034537	0.026544	0.021376	0.010843	0.164976	0.067502	0.038138	0.06124	0.043872	0.06011	0.062391	0.075255	0.073355	0.06286	0.08419	0	0	0	0	0	0	0
s__UBA1819_unclassified	0.7838	6.02465	0.05859	0.007525	0.111004	5.05018	0.352173	0.008762	0.179246	0.029161	0.394415	0.007047	0.26557	0.139206	0.027781	0.012887	0.594714	0.054434	0.169402	0.743741	0.04293	0	0.9513	0.029416	0	0.015389	0.00274	0.117833	0.116497	0.237082	0.01491	0.026211	0.031974	0.005721	0.18192	0.366164	0.110827	0	0.030509	0.064622	0.302078	0.108951	0	0.194624	0.031738	0.069938	0	0.017284	0.119001
s__Neobitarella_massiliensis	0.7838	0	0	0	0	0.014186	0.022225	0	0.005324	0.013609	0	0	0	0	0	0	0.129012	0	0	0	0	0	0	0	0	0	0	0.008126	0.005899	0	0	0	0.008882	0.003814	0	0	0	0	0.01017	0.017465	0.022699	0	0	0	0.008463	0.019726	0	0.089877	0
s__Gordonibacter_unclassified	0.7838	0	0	0	0	0	0.006838	0.212477	0	0	0	0	0	0	0.005953	0	0	0.017419	0.05452	0	0	0	0.016215	0	0	0	0	0.006095	0	0.00583	0	0	0	0	0	0	0.015027	0	0	0	0	0	0.006958	0	0	0	0	0	0
s__Family_XIII_AD3011_group_unclassified	0.7838	0	0	0	0	0	0.307724	0.346097	0.008874	0.021385	0.074852	0	0.078814	0.030262	0.081359	0.011046	0.01888	0.034838	0.110988	0	0.025042	0	0.205394	0.005883	0	0	0	0.093454	0	0.136031	0	0	0.067502	0	0.059439	0.008437	0	0	0.061018	0.05065	0.104767	0	0.003479	0	0	0.356861	0	0	0
s__Adlercreutzia_equolifaciens	0.7838	0	0	0	0	0	0	0	0	0	0	0	0	0	0.029765	0	0	0	0.050626	0	0	0	0	0	0	0	0	0.028443	0	0.066072	0	0	0.021316	0	0.016211	0	0	0	0	0	0	0	0	0	0	0.026899	0	0	0
s__Megasphaera_unclassified	0.7838	0.273061	0	0	0.135055	0.06561	0	0	0.019522	0.005832	0.061897	0	1.47691	0.609276	0	0	0.051919	1.67222	0.046732	7.28738	19.0323	0.024639	0.014414	0.351035	0.00573	0.105527	0.019179	0.07517	0.066359	0	0.024398	0.013876	0.010658	0.26506	0.190926	1.61652	0.045082	0.256993	0	0.006986	2.93696	0.071809	0.015655	0.007344	0.057128	0.645578	0.003705	0.019012	0
s__Fournierella_unclassified	0.7838	0	0	0	0	0	0.141895	0	0	0.005832	0	0	0	0	0	0	0	0	0	0	0	0	0	0	0	0	0	0	0	0	0	0	0	0	0	0	0	0.710073	0	0	0	0	0	0	0	0	0	0	0
s__Collinsella_tanakaei	0.7838	0	0	0	0	0	0	0	0	0	0	0	0	0	0	0	0	0.269994	0	0	0	0	0	0	0	0	0	0	0	0	0	0	0	0	0	0	0	0	0	0.18164	0	0	0	0	0	0	0	0	0
s__Lachnospiraceae_UCG-003_unclassified	0.7838	0	0	0	0	0	0	0	0	0	0.020153	0	0	0	0	0	0	0	0.011683	0	0	0	0	0	0	0	0	0	0	0	0	0	0	0	0	0	0	0	0	0	0	0	0.085235	0	0	0	0	0	0
s__Caproiciproducens_unclassified	0.7838	0	0	0	0	0	0	0	0	0	0	0	0.022274	0	0	0	0	0	0.007789	0	0.023254	0	0	0	0	0	0	0.008126	0.004424	0.029149	0	0	0.056843	0	0	0	0.084529	0	0	0.012226	0	0	0	0	0	0	0	0	0
s__Parvimonas_unclassified	0.7838	0	0	0	0.0074	0	0	2.45772	0.014198	0	0	0	0.00514	0	0	0.007364	0.056639	0	0	0	0	0	0.012612	0	0	0	0	0	0	0.01166	0	0	0	0	0	0.008437	0	0	0	0	0	0	0	0	0	0	0.007409	0	0
s__Salinivibrio_unclassified	0.7879	0	0.007512	0	0	0	0.006838	0.286953	0	0	0	0	0	0	0	0	0.034613	0	0	0	0.007155	0	0.01081	0	0.024351	0	0	0	0.002949	0	0.025753	0	0.003553	0	0	0	0	0	0	0	0	0	0.019134	0.018361	0	0.012553	0.024081	0.022469	0.018594
s__Parabacteroides_goldsteinii	0.7983	0	0	0	0	0	0	0	0	0	0.220239	0	0	0	0	0.022091	0	0.015242	0.021419	0	0	0	0	0	0	0.015389	0	0.026411	0	0	0	0	0	0	0.686252	0	0.03569	0	0	0	0	0	0	0.251542	0	0	0	0	0
s__Prevotella_9_unclassified	0.8015	0	0	0.031605	0.053652	0.012413	0.011967	0.070096	0.88026	5.96835	0.018713	0.016913	0.022274	1.00268	2.40902	0.027614	0.031466	8.03884	0.101252	0.07073	0.254002	0.041498	0.027026	13.7296	0.022918	0.052763	0.016439	0	0.016221	0.029149	0	0	0.005329	12.7686	0.016211	0.016874	0.022541	3.73457	3.77293	0.211332	0.015715	0.024762	0.086975	0.48656	1.49592	1.93673	0.018524	0.019012	0.09111
s__Tannerellaceae_unclassified	0.8015	0.03269	0.037558	0	0.00925	0	0.017096	0.021905	0.007099	0.005832	0.084929	0	0	0.018157	0.126999	0	0.007867	0.047902	0.003894	0.330075	0.008944	0.016858	0.036034	0.007844	0.022918	0	0.00274	0.121897	0.016221	0.056356	0.016265	0.021586	0.008882	0	0.140492	0.048934	0.011271	0	0	0.027945	0	0.052	0.017395	0	0	0.016139	0	0	0
s__Streptococcus_equinus	0.8015	0.030767	0	0	0.00925	0.023052	0	0	0.134879	2.30374	0.020153	0	0	1.44451	0	0	0	0	0	0	0	0	0	0.021572	0	1.5873	0	0	0	0	0	0	0	0.007628	0	0	0.013149	0.005942	0	0	0	0.03219	0.008697	0	0	0.016139	0	0	0
s__Colidextribacter_unclassified	0.8015	0.059612	0.037558	0.0301	0	0.063837	0	0.028476	0.015972	0.019441	0.035987	0	0.011993	0.026227	0.03175	0.027614	0.017306	0.052257	0	0.267918	0	0	0.027026	0.074521	0.028648	0.063756	0	0.083296	0.017696	0.025263	0.028464	0.066299	0	0.022883	0.023415	0.050622	0.056353	0.063877	0.081357	0	0.075083	0.076761	0	0.033049	0	0	0	0.051852	0.020453
s__Raoultibacter_unclassified	0.8015	0	0	0	0	0	0.073512	0.107334	0	0	0	0	0	0	0	0	0	0	0.01363	0	0	0	0.019819	0	0	0	0	0.010158	0	0	0	0	0.007105	0	0	0.003375	0	0	0	0	0.003492	0	0	0	0	0	0	0	0
s__Bacteroides_ovatus	0.8015	0	0	0.019565	0	0	0.140185	0	0	0	0	0	0	0.139206	0	0.029455	0	0.058789	0	0	0	0	0	0.164732	0	0	0	0.044695	0	0	0.010843	0	1.87406	0	0	0	0.080772	0.023768	0	0	0	0	0	0	0.770175	0	0.018524	0.089877	0
s__uncultured_Sphingobium_sp.	0.8015	0.007692	0.004507	0	0	0	0	0	0	0	0	0	0	0	0	0	0.00944	0	0.005841	0	0	0	0	0	0.011459	0	0	0	0	0	0.021687	0.006167	0.003553	0	0	0	0.003757	0.010399	0	0.00524	0	0	0.008697	0	0.010579	0	0	0	0
s__Streptococcus_sp._HGH0055	0.8015	0	0	0	0	0	0	0	0	0	0	0	0	0	0	0	0	0	0	0	0	0	0	0	0.128916	0	0	0.593231	0	0	0.151809	0	0	0	0	0	0	0	0	0	0	0	0	0	0	0	0	0	0.09297
s__Bacteroidales_unclassified	0.8015	0	0	0	0	0	0	0	0.138428	0	0	0	0	0	0	0.265096	0	0	0	0	0.198551	0	0	0	0	0	0	0	0	0	0	0	0	0	0	0	0	0	0	0	0	0	0	0	0	0	0	0	0
s__Streptococcus_lactarius	0.8015	0	0	0	0	0	0	0	0	0	0	0	0	0	0	0	0	0	0	0	0	0	0	0	0	0.107725	0	0.105644	0	0	0	0	0	0	0	0	0	0	0	0	0	0.014857	0	0.137706	0	0	0	0	0
s__Alistipes_sp._Marseille-P2431	0.8015	0	0	0	0	0	0.04103	0	0	0	0	0	0	0	0	0.027614	0	0	0	0	0	0	0.014414	0	0	0	0	0	0	0	0	0	0	0	0	0	0	0	0	0	0	0	0	0	0	0	0	0	0.005578
s__Eisenbergiella_unclassified	0.8063	0	0	0.08729	0	0.271305	0.102575	0	0.007099	0	0	0	0.034267	0	0.039687	0	0	0	0.673715	0.015003	0	0	0.24323	0	0	0	0	0.05079	0.10175	0.025263	0	0.232816	0.014211	0	0.226949	0	0.003757	0	0	0	0.033176	0	0	0.012853	0.090982	0	0	0.006914	0
s__Clostridia_unclassified	0.8185	0	0.009014	0	0	0.008866	0.013677	0.118286	0.145527	0	0	0	0.092521	0.012105	0.04564	0.040501	0	0.154593	0.072045	0.604424	0.203917	0	0.019819	0.029416	0	0	0	0.028443	0	0	0	0	0	0.017162	0.291792	0.143428	0.108949	0	0	0	0	0.022286	0.010437	0.132197	0.095214	0.091457	0	0	0
s__Eubacterium]_ruminantium_group_unclassified	0.8185	0	0.004507	0	0.01295	0	0.032482	0.008762	0	0.015553	0.004318	0	0.01028	0	2.69278	0.495214	0	0.374507	0	0.015003	0	0.009078	0.003603	0.054911	0.00573	0	0.00411	0	0.008848	0	0	0	0	0.003814	0	1.23011	0	0	0.083391	1.45138	0	0	0.024353	0.108328	0.503576	0.007173	0	0	0
s__Klebsiella_granulomatis	0.8185	0	0	0	0	0	0	0	0.065665	0.058323	0	0	1.13938	0	0	0	0	0	0	0	0	0	0	0	0	0	0	0	0	0	0	0	0	0	0	0	0	0	0	0	0	0	0.043487	0	0	2.15013	0	0	0
s__Terrimonas_unclassified	0.8185	0	0	0	0	0	0	0.037238	0	0	0	0	0	0	0	0	0	0	0	0	0	0	0	0	0.012892	0	0	0	0	0	0.006777	0.004625	0	0	0	0	0	0	0	0	0	0	0	0	0	0	0	0	0
s__Lachnoclostridium_unclassified	0.8202	4.4209	0.024037	0.453006	0.438467	0.461042	0.454747	0.061334	0.042593	2.01796	0.044624	0.091613	0.298124	0.14324	0.176608	0.086524	0.141598	0.354911	0.852854	1.18313	0.035775	0.027233	0.398177	0.12551	0.022918	1.93906	0.028769	0.105644	0.202026	0.120484	0.016265	0.178852	0.161648	0.070555	0.680848	0.131617	0.103314	0.815544	0.292885	0.017465	0.532565	0.052	0.527067	0.06059	0.095214	0.078904	0.561267	1.8321	0.321675
s__Scardovia_unclassified	0.8236	0.053843	0.003005	0	0	0	0	0.030667	0	0	0	0	0	0	0	0	0.106986	0	0	0	0	0	0.113507	0	0	0	0	0	0	0	0	0	0	0	0	0	0	0	0	0	0	0	0	0	0	0	0	0	0
s__Coprobacillus_unclassified	0.8288	0	0	0	0	0	0	0	0	0	0.044624	0.076109	0.017134	0	0.015875	0	0	0	0	0.030007	0	0	0	0	0	0	0	0	0.004424	0	0	0	0	0	0.38005	0.005062	0	0	0	0	0	0	0	0	0	0.01076	0	0	0.007438
s__uncultured_Granulicatella_sp.	0.8288	0	0	0	0	0	0.054706	0	0.042593	0.073875	0.070534	0.056377	0	0	0	0	0	0	0.038943	0	0	0	0	0.011767	0	0.032977	0	0	0	0	0	0.018502	0	0	0	0	0.005635	0.01337	0	0	0.017461	0	0	0	0	0	0.053719	0.046667	0
s__Sellimonas_unclassified	0.8288	0	0	0	0.0037	0.014186	0.013677	1.3362	0	0	0.002879	0	0	0	0	0.023932	0	0	0	0.068587	0	0	0.53871	0	0	0	0	0.024379	0.004424	0	0	0	0	0	0	0	0.007514	0	0	0	0.003492	0	0	0.022033	0	0	0	0	0
s__Lactococcus_lactis	0.8288	0	0	0	0	0	0.018805	0	0	0	0	0	0	0	0	0	0	0	0	0	0	0	0	0	0	0.151695	0	0	0	0	0	0.200438	0.003553	0	0	0	0	0	0	0	0.012223	0	0	0	0	0	0	0	0
s__Lactobacillus_crispatus	0.8288	0.146145	0	0	0	0	0	0	0	0	0	0	0	0	0	0	0	0	0	0	0	0	0	0.025494	0	0	0	0	0	0	0	0.106386	0	0	0	0	0	0	0	0	0	0	0.060882	0	0	0	0	0	0
s__Tyzzerella_unclassified	0.8288	0	0	0	0	0	0	0	0	0	0	0	0	0	0.011906	0	0	0	0	0	0	0	0	0	0	0	0	0	0	0.17684	0	0	0	0	0	0.013499	0	0	0	0	0	0	0	0	0	0.007173	0	0	0.018594
s__Citrobacter_freundii	0.8445	0.030767	0	0.08729	3.32273	0	0	0	0	0	0	0.021141	0	0	0	0	0.031466	0	0.050626	0	0	0	0.050448	0	0	0.134107	0	0	0	0	0.035241	0	2.53308	0.026697	0.06124	0	0	0.040109	0.038645	0	0	0	0.149596	0.06059	0	0	0	0	0
s__RF39_unclassified	0.8491	0	0.021032	0	0	0	0	0	0	0	0.015834	0	0	0	0	0	0	0.008709	0	0	0	0	0	0	0.010027	0	0	0	0	0	0	0	0	0	0	0	0	0	0	0	0	0	0	0	0	0.025106	0	0	0
s__Clostridium_sensu_stricto_1_unclassified	0.8494	0.27883	0.033051	0.013545	0.210908	0.030145	0.030772	8.05441	4.63024	0.081652	2.56945	0.005638	0.455753	0	0.041672	0.39028	0.02832	0.283058	0.015577	0.042867	0.010732	0.010374	0.02162	0.403985	0.017189	0.019786	0	0.034537	0.011797	0.040809	0.004066	0	0.104805	0.019069	0.016211	0.011812	0.552258	0	0.050848	0.026198	0.015715	0.014857	0.066101	0.031213	0.038086	0.129116	0.037047	0.019012	0
s__Dubosiella_unclassified	0.8494	0.069227	0.159245	0.12341	0.186857	0.24648	0.136766	0.319811	0.097609	0.305222	0.115158	0.046511	0.078814	0.193677	0.126999	0.143594	0.053493	0.154593	0.087622	0.105024	0.152044	0.080401	0.072068	0.321619	0.063026	0.112122	0.083566	0.207224	0.087004	0.155464	0.054217	0.004625	0.072831	0.223108	0.052234	0.050622	0.144639	0.254022	0.150511	0.143216	0.120482	0.262474	0.227874	0.086296	0.095214	0.145255	0.114847	0.07605	0.171064
s__Gemella_unclassified	0.8494	0.007692	0	0	0.027751	0	0	0	0.019522	0.021385	0.011516	0	0.003427	0	0	0.040501	0	0.010887	0	0	0.005366	0	0	0	0	0.04397	0	0.274268	0	0.009716	0	0	0	0.032417	0	0.008437	0	0	0	0	0.020953	0	0.017395	0.007344	0	0	0	0.006914	0.055782
s__Streptococcus_sp._oral_clone_BE024	0.8494	0	0	0	0	0	0	0	0	0	0.043184	0	0	0	0	0.368189	0	0.023951	0	0	0	0	0	0	0	0	0	0.424607	0	0.038866	0	0	0.033751	0.703648	0	0	0	0	0	0.171161	0	0	0.657529	0	0	0	0	0	0
s__Faecalicoccus_unclassified	0.8513	0	0	0	0	0.00532	0.003419	1.82467	0	0	0	0	0	0.014122	0	0.007364	0	0	0	0	0	0	0.025224	0	0	0	0	0	0	0.00583	0	0	0	0	0	0	0	0	0	0.026198	0	0	0	0	0.004232	0	0.007409	0	0
s__Streptococcus_sp._NUM_1428	0.8617	0	0.061595	0.052675	0	0	0.046159	0	0	0	0.037426	0.019732	0	0	0.03175	0	0	0.032661	0.042837	0	0	0.007781	0	0	0.027216	0.032977	0	0	0.014746	0	0	0	0	0	0.016211	0	0	0	0	0.04541	0.008731	0.007429	0.019134	0.05141	0.016927	0.026899	0	0	0
s__Catabacter_unclassified	0.8636	0	0	0	0	0	0.010257	0.096381	0	0	0.008637	0	0	0	0	0	0	0	0	0	0	0	0	0	0	0	0	0	0	0.00583	0	0	0	0	0	0.013499	0.007514	0	0	0	0	0	0	0	0	0	0	0	0
s__Clostridia_UCG-014_unclassified	0.8734	0.01923	0.063097	0.091805	0.098054	0.109941	0.078641	0.072286	0.047917	0	0	0.015504	0.013707	0.038332	0.90487	0	0	0.350556	0.57441	0.030007	0.037564	0.018155	0.08468	0	0.025783	0.02858	0	0.442891	0.005899	0.244855	0	0.037004	0.015987	0.015255	0.021614	2.87363	12.9179	0	0.746451	2.49406	0.073337	0.079237	0.146117	0.011016	0.812492	0.035865	0.003705	0	0
s__Bacteroides_nordii	0.8734	0	0	0	0	0	0	0	0	0	0	0	0.03084	0	0	0.012887	0	0.017419	0.048679	0.03215	0	0	0.02162	0	0	0.035176	0	0	0	0.093278	0	0	0.108358	0	0	0.04556	0	0	0	0	0.048891	0.019809	0	0.053246	0.78287	0	0	0	0
s__Bacteroides_caecimuris	0.8734	0.024999	0.009014	0.022575	0.020351	0.012413	0.017096	0.019714	0	0.007776	0.007197	0	0.013707	0	0	0	0.006293	0.006532	0.007789	0.017147	0	0.007781	0	0.005883	0	0	0	0.014221	0	0.009716	0.012199	0.029295	0	0.003814	0	0	0	0	0.008136	0	0	0	0	0	0.010579	0	0	0.015556	0.02975
s__uncultured_Lactobacillus_sp.	0.8828	0.030767	0.021032	0	0	0.031918	0.04103	0.013143	0	0.013609	0.011516	0.011275	0.018847	0.020175	0.027781	0.014728	0	0	0	0	0	0	0.02162	0.007844	0	0	0	0.006095	0	0	0	0.07555	0	0	0	0	0	0	0	0.054143	0.057622	0.136189	0.024353	0	0	0.046625	0.037047	0	0
s__Catenisphaera_unclassified	0.8867	0	0	0	0	0	0	1.71296	0	0	0	0	0	0	0	0.005523	0	0	0	0	0	0	0.938688	0	0	0	0	0	0	0.003887	0	0	0.010658	0	0	0	0	0	0.004068	0	0	0	0	0	0	0	0.009262	0	0
s__Ruminococcus_sp._Marseille-P3120	0.8867	0	0	0.389796	0.183157	0	0.013677	0.019714	0	0	0	0	0	0	0	0	0.146318	0	0	0	0	0.015562	0	0	0	0.046168	0	0	0	0	0	0.380832	0	0	0.018012	0	0	0	0	0	0	0.027238	0.017395	0.023869	0.236977	0	0	0	0
s__Turicibacter_unclassified	0.8867	0	0	0	0	0	0	0.335144	0	0	0.096445	0	0.061681	0	0	0.025773	0	0.004355	0.011683	0	0	0	0	0.003922	0	0	0	0	0	0	0	0	0	0	0	0	0	0	0	0	0	0	0.116546	0	0	0	0	0	0.003719
s__Eubacterium_ramulus	0.9002	0	0	0.204681	0	0.010639	0.030772	0.010952	0.149076	0.066099	0.030229	0.012685	0.01028	1.93476	0.410763	0.068115	0	0.635792	0	0	0.012521	0.007781	0.012612	0	0	0	0	0.156434	0.008848	0.122428	0	0.502637	0.13145	0.009535	0.012608	0	0	0	0.052882	0	0.261917	0.049523	0.059143	0	0.787102	0.066351	0	0	0.169205
s__NK4A214_group_unclassified	0.9108	0	0.021032	0.01204	0.040702	0.017732	0.022225	0.024095	0.141977	0.011665	0.418886	0.008457	0.320397	0.110961	0.053578	0.244845	0.044053	0.350556	0.118776	0.435099	0.003577	0	0.261247	0.007844	0	0.006595	0	0.158466	0	0.740395	0	0	0.214939	0.087718	0.097264	0.086057	0.413254	0	0.111866	0.171161	0.015715	0.14857	0.006958	0	0.069824	0.910982	0	0.03284	0.022313
s__Eubacterium]_siraeum_group_unclassified	0.917	0.130762	0.004507	0.00903	0.00555	0	0.023934	0.015333	0.010648	0	0	0	0	0.014122	0.025797	0.092047	0	0	1.61419	0	0.016099	0.006484	0	0.009805	0.011459	0	0.00274	0.877656	0.002949	0	0.058284	0.151099	1.57918	0	0.588988	0	0.388835	0	0	0.496018	0.017461	0.03219	0.874965	0.005508	0.423173	0.003587	0.003705	0.003457	0
s__Arthrobacter_sp._108	0.9221	0.067304	0.033051	0	0	0	0	0	0.017747	0.031105	0	0	0	0.036314	0.037703	0	0	0.067498	0.070098	0.047154	0	0.037607	0	0.058833	0.054431	0.068153	0.041098	0	0	0	0.028464	0.066299	0	0	0	0	0	0	0.034577	0.073355	0	0	0.026092	0.049574	0.050781	0	0	0	0.052063
s__Intestinibacter_unclassified	0.9221	0.463435	0	0	0.014801	0.019506	0.141895	0.118286	0	0.019441	0.037426	0	0.380365	0	0.005953	0.022091	0	0.052257	0.06815	0.137174	0	0.012968	0	0.047066	0	0	0	0	0.016221	0	0.006777	0	0.005329	0.038138	0.03062	0	0	0	0	0	0	0.039619	0	0.012853	0.078287	0	0	0.013827	0.03161
s__Ruminococcaceae_unclassified	0.9221	0.003846	0	0.046655	0.018501	0	0.229083	0.006571	0.005324	0.097204	0.060458	0.009866	0.056541	0.201747	0.013891	0.154639	0.00944	0.008709	1.28512	0.145748	0.003577	0	0.48646	0.023533	0	0.046168	0	0.018285	0.032442	0.231252	0.002711	0	0.031974	0.007628	0.225148	0.00675	0.176572	0.010399	0.181019	0.071608	0.309062	0.054476	0.006958	0.033049	0.010579	0.060971	0	0.005185	0.005578
s__Lachnospiraceae_unclassified	0.9228	2.01719	0.5198	1.2928	2.22933	0.696883	8.48292	1.53115	0.606953	1.46779	1.23363	0.078928	1.01259	0.280429	0.712386	1.26289	0.209251	1.34126	1.18192	2.34268	0.110902	0.147835	0.826982	0.41379	0.191941	1.13441	0.173982	3.2587	0.097326	1.23205	0.237201	0.892719	3.85114	0.221201	0.671842	0.399912	1.08385	0.060906	0.49221	0.489032	1.44753	0.190665	0.881923	0.302952	1.47264	0.616885	0.027785	0.231606	0.163627
s__Barnesiella_intestinihominis	0.9228	0	0	0.00301	0	0	0	0	0	0	0	0	0	0	0.200421	0.016568	0	0	0	0	0	0	0	0.015689	0	0	0	0	0	0	0	0	0	0	0	0	0	0	0	0	0	0	0	0.334166	0	0	0	0	0
s__Klebsiella_unclassified	0.9228	0.107686	0.085632	20.1354	11.994	0	0.076931	0	4.41017	9.42688	0.064776	0.105707	1.04001	0	0	0.03866	0	0	0.112935	0.034294	0	0	0	0.086288	0	0.164886	0.020549	0	0	0	0	0	0.090594	0.061021	0.079252	0.055684	0	0.032681	0	0	0.047145	0	0.353117	8.13748	0.078287	0.437558	0	0	0.068798
s__Clostridium_sp._Culture-1	0.9228	0.030767	0	0	0	0	0	0	0	0	0	0	0	0	0	0	0	0	0.02726	0	0.026831	0	0	0.019611	0	0.04397	0	0	0	0	0	0.024669	0	0	0	0	0	0.008913	0.018305	0	0	0	0	0	0	0	0	0	0
s__uncultured_Citrobacter_sp.	0.9228	0	0	0.11739	3.40413	0	0	0	0.165049	0	0	0.057786	0.01028	0	0	0	0	0	0.077886	0.03215	0	0	0	0	0	0.169283	0.019179	0	0	0	0	0	0.978773	0	0.059439	0	0	0.060906	0.06712	0	0.024446	0	0.142638	0.112001	0	0	0	0	0
s__uncultured_Streptococcus_sp.	0.9331	0	0.127697	0	1.66691	0.544384	0.157281	0	0.619376	3.80069	0.395854	0.029598	0.029127	0.137188	0	1.41937	0	0.095804	0.50626	0	0	0	0.275661	2.77495	0.032945	7.48362	0	10.3572	0	1.51383	0	0.023127	0	4.1704	0	0.064121	0.052596	0.04308	0.138307	0.068115	0.186834	0.141142	0.48184	0.969448	0	0.116563	0.029638	0.019012	0.132017
s__Muribaculaceae_unclassified	0.9372	1.08263	0.755664	0.826247	1.31355	0.829876	1.03259	1.46324	0.489822	0.468525	0.328199	0.231145	0.354665	0.425686	3.05989	1.51878	0.267464	0.457247	0.523784	0.59585	0.423933	0.334574	0.347729	0.329463	0.309398	0.444093	0.209601	0.495713	0.296403	0.468334	0.364612	0.681489	6.68621	0.198318	0.183721	8.46903	0.328725	0.144094	0.496278	0.544921	0.330016	0.64628	0.280058	0.422297	0.52685	1.17459	0.633509	0.297285	0.21383
s__Allisonella_unclassified	0.9372	0	0.007512	0.007525	0.01295	0.012413	0	0	0	0.007776	0.008637	0.007047	0.011993	0	0	0.081001	0	0.060966	0	0.008573	0	0.00389	0	0.005883	0	0	0	0	0	0	0	0	0	0	0	0.489344	0.011271	0	0	0	0	0	0.003479	0	0	0.494943	0	0.190124	0
s__Bacteroides_sp._S254	0.9377	0	0	0	0	0.003546	0.029063	0	0.065665	0.023329	0	0	0	0	0.039687	0	0	0	0	0	0	0	0	0	0	0.134107	0	0.132055	0	0	0	0	0.063949	0	0.018012	0	0.148396	0	0.115934	0	0	0	0	0	0	0.014346	0	0	0
s__Paraprevotella_xylaniphila	0.9482	0	0	0	0	0	0	0	0.37979	0.108869	0	0	0	0	0	0.003682	0	0	0	0	0	0	0	0.427518	0	0	0	0	0	0.00583	0	0	0	0	0	0	0	0.002971	2.40207	0.057636	0	0	0	0	0	0	0	0	0
s__Helicobacter_unclassified	0.95	0.284599	0.064599	0.064715	0.074003	0.097528	0.083769	0.056953	0.010648	0.00972	0.015834	0.007047	0	0.010087	0.017859	0.003682	0.007867	0.019596	0.023366	0.023577	0.016099	0.007781	0.036034	0.023533	0.025783	0.030779	0.016439	0.040632	0.016221	0.027206	0.042019	0.157267	0.067502	0.087718	0.082855	0.072558	0.075137	0.019312	0.014237	0.017465	0.019207	0.024762	0.008697	0.016525	0	0.00538	0	0	0.022313
s__Veillonella_unclassified	0.9674	3.84978	0.05859	0.03311	1.26915	1.70585	0.023934	0.138001	0.028395	0.466581	0.040305	0.624375	0.01542	0.088769	0.035719	2.91605	0	0.4137	0.023366	0.655864	0.017887	0	0.019819	7.61688	0.038675	2.38535	0.017809	0.68059	0.020645	0.093278	0	0.007709	0.079936	4.8054	0	0.015187	0.03569	0.025254	0.026441	0.204345	0.137943	0.08419	0.085235	0.370887	0.019043	0.055591	0.03149	0.105432	0.462989
s__uncultured_Ruminococcus_sp.	0.9675	0	0	0	0	0	0	0	0.044368	0	0	0	0.017134	0.036314	0.071437	0	0.124292	0.039193	0	0	0	0	0	0	0	0	0	0.05079	0	0	0	0	0.236255	0	0	0	0.069502	0	0	0.190373	0	0	0	0.058754	0.040201	0.315616	0	0	0
s__Dialister_unclassified	0.9757	3.34788	0.085632	0.09632	0.159106	0.085115	0.061545	0.105143	0.088736	0.069987	0.968763	0.053558	1.32785	0.117013	0.075406	0.095729	0.02832	10.4252	0.072045	0.094307	1.66532	0.02853	0.014414	0.023533	0.054431	0.068153	0.019179	0.036569	0.013272	0.033036	0.01491	0.01696	2.13518	0.24027	0.189124	0.011812	1.39755	0	0	0.020959	0	0.056952	1.68557	0.071607	0.02539	6.8503	0	0.153828	0.096688
s__Acetanaerobacterium_unclassified	0.9757	0	0	0	0	0	0.03932	0	0	0	0	0	0	0	0	0	0.045626	0	0.009736	0.01929	0	0	0	0	0	0	0	0	0	0	0	0	0.003553	0	0	0	0.007514	0	0	0	0	0	0	0.005508	0	0	0	0	0
s__Acinetobacter_sp._S33	0.9761	0.009615	0.010516	0	0	0	0	0.094191	0	0	0.012955	0	0	0	0	0	0.011013	0.019596	0	0	0	0	0	0	0.010027	0	0	0	0	0	0	0.029295	0	0	0	0	0	0	0.016271	0.015719	0.008731	0.049523	0	0.044066	0	0	0.018524	0	0
s__TM7x_unclassified	0.9761	0.003846	0	0	0	0	0	0	0	0	0	0.002819	0	0	0.005953	0.007364	0	0	0	0	0	0	0	0.013728	0	0	0	0.006095	0	0	0	0	0	0.005721	0	0	0	0.008913	0	0	0	0	0	0	0	0	0.003705	0	0.014875
s__UCG-002_unclassified	0.9796	0.865335	0.072111	0.07525	0.131355	0.056744	1.51981	0.326382	5.84592	0.178856	5.34044	0.040873	3.64602	0.661731	4.22868	1.46539	0.127439	3.89749	4.6498	1.55393	0.041141	0.079105	0.208998	0.629511	0.058728	0.083542	0.038358	1.25351	0.085529	6.58194	0.067772	0.007709	0.952127	0.158273	2.53967	1.47984	2.93035	0.026739	1.07798	1.28022	0.226995	0.935991	0.459226	3.42979	0.702467	2.20931	0.055571	0.081235	2.01372
s__Ruminococcus_unclassified	0.9838	0	0.081125	0.12341	0.107304	1.8087	1.93524	0.140191	0.328323	0.083596	0.273499	0.07329	4.28853	0.090786	1.64305	0.56701	0.081812	1.9531	0.044785	0.109311	0.07155	0.053169	0.054051	0.080405	0.017189	0.061557	0.016439	0.644021	0.023594	2.15123	0.063705	0	0.060396	0.028604	1.85882	0.725579	21.895	0.004457	1.06374	2.17968	0.075083	1.3817	1.23852	0.602233	3.15052	0.080697	0.046309	0.067408	0.014875
s__Clostridium]_scindens	0.9895	0	0.015023	0	0.016651	0.095755	0.959073	0.019714	0	0	0.349791	0	0.077101	0	0	0.011046	0.036186	0	0.258972	0.01286	0	0	0.034232	0.021572	0	0	0	0.109707	0.250689	0.01749	0	0	0	0	0.066644	0	0.048839	0	0	0.020959	0.036668	0.019809	0	0.034885	0	0	0	0.022469	0.238002
s__Lachnospiraceae_UCG-001_unclassified	0.9895	0	0	0.061705	0	0	0	0	0	0	0.011516	0	0.03084	0	0	0	0	0.259107	0	0	0	0	0	0.007844	0	0	0	0	0	0.071902	0	0	0	0	0.03062	0.013499	0	0	0.006102	0	0	0	0	0.016525	0	0	0	0	0
s__Anaerotignum_sp.	0.9895	0	0	0.07525	0.105454	0.05497	0.056416	0.065715	0	0	0.011516	0	0	0	0.007937	0	0.00944	0.021774	0.036996	0.079304	0	0	0	0	0	0.013191	0.012329	0	0	0	0.009488	0.044713	0	0	0	0.011812	0.015027	0.011884	0.016271	0	0.012223	0.027238	0	0	0.010579	0	0	0	0
s__Alistipes_unclassified	0.9895	0.176913	0.27943	0.304011	0.455117	0.345781	6.79899	0.512573	1.20858	0.163303	0.069095	0.039464	0.699049	0.601206	1.92086	0.530191	0.184078	0.594422	4.66538	0.090021	0.059029	0.06873	1.78909	0.174537	0.077349	0.164886	0.075347	0.97111	0.131243	1.45941	0.059639	0.090968	0.28777	0.169715	0.89699	2.29148	1.49335	0.025254	0.21763	0.165921	1.22752	0.455615	0.012176	0.593052	0.395667	1.52428	0.059276	0.347408	0.150611
s__Atopobium_unclassified	0.9895	0.128839	0	0	0	0.164911	0	0	0	0	0	0	0	0	0.007937	0	0	0	0.138248	0.01286	0	0	0.027026	0.015689	0	0	0	0.020316	0.032442	0.01166	0	0	0.008882	0.059114	0	0	0.009392	0.014855	0	0	0	0	0.012176	0.016525	0	0.035865	0	0	0
s__Rothia_unclassified	0.9895	0.134608	0.790217	0.016555	1.4079	0.556797	0.023934	0.138001	0.237812	0.316886	0.397294	0.029598	0.753876	0.49428	0	0.073638	0	0	0.04089	0.034294	0.019676	0.00389	0.576545	0.052949	0.031513	0.699116	0.049318	2.4359	0.054562	0.34202	0	0.012335	0.035527	1.01829	0.007205	0.021936	0.016906	0.026739	0.115934	1.60332	0.221757	0.103999	0.156554	1.11082	0.010579	0.014346	0.79837	0.117531	0.105985
s__Terrisporobacter_unclassified	0.9895	0	0	0.007525	0.018501	0.010639	0.008548	0.107334	0	0.019441	0	0	0.008567	0	0.007937	0.018409	0	0.115401	0	0	0	0	0	0.047066	0	0	0	0	0.004424	0	0	0	0	0.009535	0	0	0	0	0	0	0	0	0.026092	0	0.027506	0	0	0	0.013016
s__Christensenellaceae_unclassified	0.9895	0	0	0	0	0	0	0.635241	0	0	0	0	0.131928	0	0.011906	0.046024	0	0.039193	0	0	0	0	0	0	0	0	0	0	0	0.046639	0	0	0	0	0.03062	0.104618	0	0	0.058984	0.012226	0	0	0	0	0	0	0	0	0
s__Faecalitalea_unclassified	0.9895	0	0	0	0.133205	0	0	0	0	0	0	0	0	0	0	0	0	0	0	0.01929	0	0	0.005405	0	0	0.222046	0	0	0	0	0	0	0	0	0	0	0	0	0	0.00524	0	0	0.005218	0	0	0	0	0	0.035328
s__Escherichia-Shigella_unclassified	0.9895	1.06532	1.58644	0.383776	0.201658	22.1885	3.33539	1.64724	30.1241	0.571562	62.1319	3.53201	3.04635	25.3536	0.543716	0.861561	0.182505	4.54417	0.183032	4.16452	0.10017	0.115415	0.40178	0.364763	0.640282	1.61149	0.124664	0.404291	2.0881	1.24954	0.230424	2.67508	17.5202	0.352777	44.1633	0.31048	0.450823	46.1176	0.713908	52.8696	0.115244	0.886468	1.35506	1.38991	0.630528	0.5864	0.863203	0.646421	0.648928
s__Weissella_unclassified	0.9895	0	0	0	0	0	0	0	0	0.071931	0.010076	0.004228	0	0	0	0	0.00472	0.015242	0	0.015003	0	0	0.003603	0	0.007162	1.59829	0	0	0	0	0	0	0	0.009535	0.036024	0.008437	0	0	0	0	0	0	0	0.007344	0	0	0	0.003457	0.217549
s__Lachnospiraceae_UCG-010_unclassified	0.9895	0	0.007512	0.091805	0.027751	0.07093	0.056416	0.015333	0.12423	0.124422	0.018713	0.007047	0.087381	0.139206	0.246061	0.03866	0.102266	0.034838	0.017524	0.008573	0	0	0.045043	0.068638	0	0.019786	0.012329	0.355532	0.013272	1.37002	0	0	0	0.019069	0.018012	0.025311	0.033812	0	0.150511	0.171161	0.944648	0.14857	0.012176	0.088132	0.090982	0.638405	0.009262	0.006914	0.005578
s__Eubacterium]_xylanophilum_group_unclassified	0.9895	0	0	0	0	0	0.017096	0	0	0	0	0	0	0	0	0.255891	0	0.08274	0	0	0	0	0	0	0	0	0	0.144244	0	0.126314	0	0	0	0	0	0	0	0	0	0	0	0	0.024353	0	0.338538	0	0	0	0.005578
s__Parabacteroides_gordonii	0.9895	0	0	0	0	0	0	0	0	0	0.289334	0	0.02056	0	0	0	0	0	0.78665	0	0	0	0	0	0	0	0	0	0	0	0	0	0	0	0	0	0	0	0	0	0	0	0	0	0	0	0	0	0.027891
s__Alistipes_finegoldii	0.9895	0	0	0	0	0	0	0	0	0	0	0	0	0	0	0.016568	0	0	0.099305	0	0	0	0	0	0	0	0	0	0	0.040809	0	0	0	0	0	0	0	0	0	0	0.071591	0	0	0.236854	0	0	0	0	0
s__Eubacterium]_fissicatena_group_unclassified	0.9895	0	0	0.076755	0	0	0.246179	0	0.062115	0	0.024471	0	0.018847	0	0.019844	0	0	0	0.021419	0.158608	0.012521	0	0.01081	0	0	0	0	0.032506	0.135667	0	0	0	0	0	0.072047	0.018561	0.020663	0	0	0	0.036668	0.017333	0	0.012853	0	0.034072	0	0	0.024172
s__Klebsiella_pneumoniae	0.9895	0.242294	0.118683	27.8245	18.6931	0.108168	0.049578	0.22781	3.40746	1.98103	0.087808	0.211414	5.97618	0.082716	0.073421	0.027614	0.062933	0.093627	0.177191	0.105024	0.032197	0	0.064861	0	0.042972	0.281405	0.067127	0.056885	0	0.019433	0.055573	0.021586	0.184741	0	0.145896	0.030373	0.07138	0.52587	0.122036	3.85462	0.08556	0.099047	1.0837	8.52673	0.179849	16.195	0.053719	0.088148	0.381176
s__Bacteroides_xylanisolvens	0.9895	2.29794	0	0.058695	0	0	1.11977	0	0.250235	0.515183	0	0	0	0	0.051593	0	0	0	0	0	0	0.007781	0	0	0	2.05338	0	0.158466	0	0	0	0	0	0	0	0.345916	0	0	0	0	0	0	0.055664	0.488396	0.167153	0	0.083356	0.164198	0.252877
s__Faecalitalea_sp._Marseille-P3755	0.9895	0	0	0	0.0037	0	0	3.09516	0	0	0	0	0	0	0	0.011046	0	0	0	0	0	0	0	0	0	0	0	0	0	0.007773	0	0	0	0	0.003602	0	0	0	0	0	0	0	0	0	0	0	0.011114	0	0
s__Bacteroides_coprophilus	0.9895	0	0	0.00903	0	0	0	0	0	0	0	0.008457	0	0	0	0	0	0	0.007789	0	0	0	0	0	0	0	0	0	0	0	0	0	0	0	0	0	0	0	0	0	0	0	0	2.58152	0	0	0	0	0
s__Prevotella_unclassified	0.9895	0	0	0	0	0	0	0	0	0	0	0	0	0	0	0	0	0	0.009736	0	0	0	0.163955	0	0	0.008794	0	0	0	0	0	0	0	0	0	0	0	0.002971	0.256275	0	0	0	0	0	0	0	0	0	0
s__uncultured_Clostridium_sp.	0.9895	0	0.009014	0.109865	0	0.18087	0.263275	0	0.328323	0.169136	0.0547	0	0.061681	0.00807	0.081359	0.040501	0.00944	0.169835	0.669821	0.312929	0.003577	0	0.019819	0.009805	0	0.252825	0	0.162529	0.007373	0.1885	0.02982	0.021586	0.049738	0.007628	0.31881	0.113055	0	0.011884	0.128137	0.017465	0.099529	0.11638	0.03305	0.04223	0.203123	0.041245	0	0.041482	0.003719
s__Actinobacillus_seminis	0.9895	0.074996	0	0.004515	0	0	0	0	0	0	0	0	0	0	0	0	0	0	0	0	0	0	0	0	0	0	0	0	0	0	0	0.351537	0	0	0	0	0	0	0	0	0	0	0	0	0	0	0	0	0
s__Streptococcus_sp._sp2-iso-om11x3	0.9895	0	0	0	0.105454	0	0	0	0	0	0	0	0	0	0	0	0	0	0	0	0	0	0	0	0	0	0	0.140181	0	0	0	0	0	0	0	0	0	0	0	0	0	0	0	0	0	0	0.114847	0	0
s__Lachnospiraceae_FCS020_group_unclassified	0.9895	0	0	0	0	0	0	0	0.021297	0	0	0	0	0	0	0.003682	0	0	0.01363	0	0.012521	0	0	0	0	0	0	0.010158	0	0	0	0	0	0	0	0.013499	0	0	0.012204	0	0	0	0	0	0	0.012553	0	0	0
s__Fusobacterium_unclassified	0.9895	0.511509	0.093143	0.365716	0.25716	1.71295	0.027353	0	0.019522	0.027217	0.038866	0	0	0.19973	0.017859	0	0.022026	0.039193	0.003894	0	0	0.011671	0.016215	0.045105	0.038675	2.36556	0	0	0	0	0.01491	0.279071	0.014211	0.013348	0	0	0	0.01337	0	0.064622	0	0	0.036529	0.034885	0.541661	0.043039	0.011114	0.038025	7.85222
s__Enterobacter_sp._B19(2012)	0.9895	0	0	0	0	0	0	0	0.055016	0	0	0	0	0	0	0	0	0	0	0	0	0	0	0	0	0	0	0	0	0	0	0	0	0	0	0	0	0	0	0.992036	0	0	0	0	0	0	0	0	0
s__uncultured_Enterobacter_sp.	0.9895	0	0	0	0	0	0	0	0	0	0	0	0	0	0	0	0	0	0	0	0	0	0	0	0	0.624368	0	0	0	0	0	0	0.264677	0	0	0	0	0	0	0	0	0	0	0	0	0	0	0	0
s__Acidaminococcus_unclassified	0.9895	0	0	0	0	0	0	0	0	0	0	0	0	0	0	0	0	0	0	0	0	0	0.693656	0	0	0	0	0	0	0	0	0	0.007105	0	0	0	0	0	0	0	0	0	0	0	0	0	0	0	0
s__Ureaplasma_unclassified	0.9895	0.565352	0	0	0	0	0	0	0	0	0	0	0	0	0	0	0	0	0	0	0	0	0	0	0	0	0	0	0	0	0	0.044713	0	0	0	0	0	0	0	0	0	0	0	0	0	0	0	0	0
s__Phascolarctobacterium_faecium	0.9895	0	0	0	0	0	0	0	0	0	0	0	0	0	0	0	0	0	0	0	0	0	0.153145	0	0	0	0	0	0	0	0	0	0	0	0.356635	0	0	0	0	0	0	0	0	0	0	0	0	0	0
s__Mycoplasma_unclassified	0.9895	0.398054	0	0	0	0	0	0	0	0	0	0	0	0	0	0	0	0	0	0	0	0	0	0	0	0	0	0	0	0	0	0.111012	0	0	0	0	0	0	0	0	0	0	0	0	0	0	0	0	0
s__Streptobacillus_moniliformis	0.9895	0.119224	0	0	0	0	0	0	0	0	0	0	0	0	0	0	0	0	0	0	0	0	0	0	0	0	0	0	0	0	0	0.32841	0	0	0	0	0	0	0	0	0	0	0	0	0	0	0	0	0
s__uncultured_Porphyromonas_sp.	0.9895	0.171144	0	0	0	0	0	0	0	0	0	0	0	0	0	0	0	0	0	0	0	0	0	0	0	0	0	0	0	0	0	0.095593	0	0	0	0	0	0	0	0	0	0	0	0	0	0	0	0	0
s__unclassified	0.9895	0	0	0	0	0	0	0	0	0	0.005758	0	0	0	0	0	0	0	0	0	0	0	0	0	0	0	0	0	0	0	0	0	0	0	0	0	0	0	0	0	0	0	0	0	0	0	0	0	0
s__Cetobacterium_unclassified	0.9895	0.234602	0	0	0	0	0	0	0	0	0	0	0	0	0	0	0	0	0	0	0	0	0	0	0	0	0	0	0	0	0	0	0	0.003814	0	0	0	0	0	0	0	0	0	0	0	0	0	0	0
s__Bacteroides_caccae	0.9895	0	0	0	0	0	0	0	0	0	0	0	0	0	0	0	0	0	0	0	0	0	0.154947	0	0	0	0	0	0	0	0	0	0	0	0	0	0	0	0.077289	0	0	0	0	0	0	0	0	0	0
s__Klebsiella_sp._50MoSuero	0.9895	0	0	0.08428	0	0	0	0	0	0	0	0	0	0	0	0	0	0	0	0	0	0	0	0	0	0	0	0	0	0	0	0	0	0	0	0	0	0	0	0	0	0	0	0	0	0.08787	0	0	0
s__Paeniclostridium_unclassified	0.9895	0	0	0	0	0	0	0	0	0	0	0	0	0	0	0	0	0	0	0	0	0	0	0.09021	0	0	0	0	0	0	0	0	0	0	0	0	0	0	0	0	0	0	0	0	0	0	0	0	0
s__Kluyvera_sp.	0.9895	0	0	0	0	0	0	0	0	0	0	0	0	0	0	0	0	0	0	0	0	0	0	0	0	0.037374	0	0	0	0	0	0	0	0	0	0	0	0	0	0	0	0	0.126983	0	0	0	0	0	0
s__Anaerococcus_unclassified	0.9895	0.063458	0	0	0	0	0	0	0	0	0	0	0	0	0	0	0	0	0	0	0	0	0	0	0	0	0	0	0	0	0	0.081717	0	0	0	0	0	0	0	0	0	0	0	0	0	0	0	0	0
s__Peptostreptococcus_unclassified	0.9895	0.111532	0	0	0	0	0	0	0	0	0	0	0	0	0	0	0	0	0	0	0	0	0	0	0	0	0	0	0	0	0	0.020044	0	0	0	0	0	0	0	0	0	0	0	0	0	0	0	0	0
s__Oceanivirga_unclassified	0.9895	0.03269	0	0	0	0	0	0	0	0	0	0	0	0	0	0	0	0	0	0	0	0	0	0	0	0	0	0	0	0	0	0.094052	0	0	0	0	0	0	0	0	0	0	0	0	0	0	0	0	0
s__Alistipes_sp._DJF_B185	0.9895	0	0	0	0	0	0	0	0	0	0	0	0.058254	0	0	0	0	0	0	0	0	0	0	0	0	0	0	0	0	0	0	0	0	0	0	0	0	0	0	0	0	0	0	0	0	0.068144	0	0	0
s__Trueperella_unclassified	0.9895	0.038459	0	0	0	0	0	0	0	0	0	0	0	0	0	0	0	0	0	0	0	0	0	0	0	0	0	0	0	0	0	0.083259	0	0	0	0	0	0	0	0	0	0	0	0	0	0	0	0	0
s__Parabacteroides_sp._J1502	0.9895	0	0	0	0	0	0	0	0	0	0	0	0	0	0	0.088365	0	0	0	0	0	0	0	0	0	0	0	0	0	0	0	0	0	0	0	0	0	0	0	0	0	0	0	0.033049	0	0	0	0	0
s__Bacteroides_sp._W20	0.9895	0	0	0	0	0	0	0	0	0	0	0	0	0	0.025797	0	0	0	0	0	0	0	0	0	0	0	0	0	0	0	0	0	0	0	0	0	0	0	0	0	0	0	0	0	0	0	0	0	0
s__Pantoea_agglomerans	0.9907	0.03269	0	0	1.2044	0	0	0	0	0.038882	0	0	0	0	0	0	0	0	0	0	0	0	0	0.027455	0.018621	0.685925	0	0	0.025069	0.033036	0	0	0.138556	0	0	0.047247	0	0.041594	0.1139	0.017465	0.013969	0	0.06784	0	0	0	0	0	0.02975
s__Acidaminococcus_massiliensis	0.9907	0	0	0	0	0.015959	0	0	0	0	0.011516	0.038054	0.154202	0.042367	0	0	0.00472	0.126287	0	0.01929	6.06565	0.007781	0	0.013728	0	0	0	0.014221	0	0	0	0	0	0.154459	0.066644	0	0.007514	0	0	0	0.319539	0	0	0	0	0.026899	0	0	0
s__Dielma_unclassified	0.9908	0	0	0	0	0	0.003419	0	0	0	0	0	0	0	0	0	0	0	0.003894	0	0	0	0.091887	0	0	0	0	0	0	0	0	0	0	0	0.014409	0	0	0	0	0	0.003492	0	0	0	0	0	0	0	0
s__Enterorhabdus_sp.	1	0	0	0.01806	0.01295	0	0.010257	0	0	0	0	0	0	0.03228	0	0	0	0	0	0	0	0	0	0	0	0	0	0	0	0	0	0.023127	0	0	0	0	0	0	0	0	0	0.017333	0	0	0	0	0	0	0
[truncated: 12 more columns]
