# Supplementary material for: Analysis of gut microbiota in patients with AVS and identification of potential biomarkers: a cross-sectional study
Source: Microbiol Spectr. 2025 Oct 27;13(12):e03215-24. doi: 10.1128/spectrum.03215-24 (PMC12671120; doi:10.1128/spectrum.03215-24)
Supplement: Table S2 — PICRUSt2 function prediction of samples at KEGG. [file spectrum.03215-24-s0004.xlsx]

## Sheet: KEGG_level 1
Table S2-1 PICRUSt2 function prediction of samples at KEGG_level 1
KEGGLevel1	description	A1	A2	A3	A4	A5	A6	A7	A8	A9	A10	A11	A12	A13	A14	A15	A16	A17	A18	A19	A20	A21	A22	A23	A24	A25	A26	A27	A28	A29	A30	A31	A32	A33	A34	A35	A36	A37	A38	A39	A40	A41	A42	A43	A44	A45	A46	A47	A48
Genetic Information Processing	Genetic Information Processing	0.199295	0.216898	0.162781	0.180258	0.192925	0.217706	0.210261	0.193114	0.195846	0.179297	0.237749	0.205188	0.206907	0.222303	0.226404	0.224763	0.221037	0.214389	0.189346	0.222452	0.218398	0.216612	0.216869	0.21759	0.198151	0.218261	0.225633	0.219138	0.217682	0.216941	0.21574	0.199278	0.213925	0.190406	0.218703	0.225357	0.183521	0.212391	0.189131	0.220996	0.210986	0.19195	0.202949	0.210195	0.208473	0.19665	0.20256	0.21021
Unclassified	Unclassified	0.139143	0.142281	0.16587	0.15977	0.158298	0.139408	0.139235	0.164298	0.150353	0.182459	0.129263	0.144501	0.154429	0.140717	0.131036	0.143058	0.144732	0.13739	0.145697	0.139619	0.141605	0.138374	0.14345	0.141616	0.145859	0.141784	0.139345	0.130921	0.143978	0.141527	0.134813	0.158131	0.144741	0.164704	0.140885	0.142744	0.176041	0.145867	0.176911	0.13208	0.142324	0.155717	0.14494	0.141558	0.146134	0.148827	0.145395	0.1441
Cellular Processes	Cellular Processes	0.0331713	0.0120104	0.0149079	0.0193901	0.0241296	0.033285	0.0244288	0.025401	0.0168807	0.0319789	0.0158033	0.0282063	0.0231687	0.0300818	0.0280563	0.0216538	0.0344042	0.0239125	0.0277584	0.0172344	0.00973562	0.0233362	0.0218052	0.0109797	0.0221562	0.00940817	0.0210345	0.0216875	0.0314218	0.0113655	0.0247734	0.0326949	0.0247127	0.0296925	0.0266422	0.033274	0.0193415	0.0282952	0.0301128	0.0278955	0.0243782	0.0348197	0.0219054	0.0350223	0.0293367	0.0196701	0.0222714	0.021148
Organismal Systems	Organismal Systems	0.00688475	0.00466298	0.00550695	0.00578595	0.00785871	0.00670287	0.00699732	0.00641198	0.00606261	0.00569244	0.00834023	0.0074759	0.00738208	0.00746626	0.00749149	0.00607412	0.00720388	0.0061315	0.00736036	0.00700947	0.00439	0.00834877	0.00671209	0.00485204	0.00749596	0.00443349	0.00610218	0.00780394	0.0082153	0.00469146	0.00753188	0.00696327	0.00640802	0.00673508	0.00812424	0.00729085	0.00600691	0.00873746	0.00629284	0.00801697	0.00881249	0.00662249	0.00600199	0.00820422	0.00708359	0.0098648	0.00828143	0.00817046
Environmental Information Processing	Environmental Information Processing	0.167072	0.185451	0.200701	0.182594	0.136599	0.143579	0.150862	0.162053	0.165489	0.169579	0.129354	0.144364	0.142953	0.131514	0.139842	0.145321	0.137693	0.13676	0.146916	0.125578	0.191594	0.130855	0.128023	0.188088	0.135576	0.192295	0.140532	0.122949	0.122767	0.189218	0.120978	0.15081	0.143212	0.161834	0.1152	0.133768	0.150621	0.116561	0.160561	0.131298	0.112114	0.155546	0.154303	0.126342	0.142003	0.0998373	0.126782	0.126956
Human Diseases	Human Diseases	0.00735708	0.00929886	0.00968108	0.00940482	0.00941165	0.00831493	0.00990399	0.0107763	0.00857902	0.0124884	0.0079101	0.00809268	0.0105887	0.00747311	0.00774208	0.00732254	0.00778642	0.00761026	0.00699721	0.00786228	0.00919878	0.00823182	0.00827377	0.00937943	0.0082748	0.0092214	0.00807715	0.00826312	0.0078091	0.00944782	0.00869421	0.00972468	0.00841891	0.011078	0.00794941	0.00733574	0.0112066	0.00791746	0.0136059	0.0077843	0.00818462	0.00907312	0.00894577	0.0076932	0.00814105	0.00873641	0.00797409	0.00752603
Metabolism	Metabolism	0.447078	0.429398	0.440552	0.442797	0.470778	0.451004	0.458311	0.437945	0.45679	0.418505	0.471579	0.462172	0.454571	0.460444	0.459428	0.451807	0.447143	0.473807	0.475926	0.480245	0.425078	0.474243	0.474868	0.427494	0.482487	0.424598	0.459276	0.489238	0.468127	0.426809	0.487469	0.442399	0.458583	0.43555	0.482496	0.450231	0.453261	0.480231	0.423385	0.471929	0.493201	0.446271	0.460955	0.470985	0.458828	0.516414	0.486736	0.481888
[truncated: 12 more columns]

## Sheet: KEGG_level 2
Table S2-2 PICRUSt2 function prediction of samples at KEGG_level 2
KEGGLevel2	description	A1	A2	A3	A4	A5	A6	A7	A8	A9	A10	A11	A12	A13	A14	A15	A16	A17	A18	A19	A20	A21	A22	A23	A24	A25	A26	A27	A28	A29	A30	A31	A32	A33	A34	A35	A36	A37	A38	A39	A40	A41	A42	A43	A44	A45	A46	A47	A48
Poorly Characterized	Poorly Characterized	0.0492083	0.0537605	0.0547227	0.0548855	0.0549616	0.0494211	0.0507194	0.0560328	0.0527429	0.0609234	0.0526728	0.0507448	0.0546856	0.0500225	0.0485489	0.0490569	0.050529	0.0500946	0.0511018	0.0521621	0.0538749	0.0507488	0.0522888	0.0537685	0.0523837	0.0539208	0.05195	0.0471379	0.0510726	0.0537769	0.0484149	0.0540054	0.0526084	0.0563692	0.0495603	0.0492219	0.0588006	0.0509492	0.0602842	0.0479832	0.0504997	0.0539121	0.0519969	0.0506642	0.0505943	0.0540622	0.0507099	0.0504438
Replication and Repair	Replication and Repair	0.0901713	0.0982937	0.0690017	0.0786418	0.0887767	0.0986159	0.095735	0.084521	0.086541	0.0766752	0.113855	0.0923064	0.0930407	0.0996771	0.103119	0.100589	0.0982512	0.0989797	0.0894859	0.102656	0.0992509	0.0977241	0.0990006	0.0987908	0.0921963	0.0991625	0.10183	0.1009	0.0992407	0.0985068	0.0969954	0.0873647	0.0957259	0.0840503	0.100126	0.100794	0.0801159	0.0967348	0.0815362	0.100781	0.0969386	0.0838803	0.090708	0.0951916	0.0931189	0.0926213	0.0924724	0.0965551
Glycan Biosynthesis and Metabolism	Glycan Biosynthesis and Metabolism	0.0203961	0.0163111	0.0222735	0.0243182	0.0298306	0.0208231	0.0178988	0.0233342	0.0233374	0.0245959	0.0171254	0.022739	0.0250652	0.0204418	0.0208867	0.0148854	0.0202917	0.0220386	0.027124	0.0232546	0.0149711	0.0266407	0.0299994	0.0154334	0.0307661	0.0148841	0.0218895	0.0323852	0.0255126	0.0152141	0.0327221	0.0223453	0.0245054	0.0237469	0.0283278	0.0176653	0.0299735	0.0276768	0.0239449	0.0219986	0.0289663	0.0252775	0.0224246	0.0233795	0.0212462	0.0383582	0.0277608	0.028318
Digestive System	Digestive System	0.000224612	0.00043564	0.000397493	0.000433392	0.000705081	0.000252958	0.000469595	0.000360446	0.000437351	0.000398383	0.000675674	0.000406216	0.000525013	0.00037834	0.000564891	7.93528e-05	0.000228279	0.000430143	0.000504327	0.000730116	0.000446542	0.000405561	0.000608024	0.000442305	0.000629522	0.00045625	0.000392294	0.000211259	0.000503348	0.000439825	0.0001946	0.000355819	0.00046637	0.000352181	0.000576965	0.000163084	0.000549601	0.000568902	0.000358421	0.000550959	0.000638013	0.000481983	0.000422532	0.000369545	0.000310984	0.000978072	0.000559708	0.000467207
Nervous System	Nervous System	0.000990289	0.000941682	0.000569859	0.000714298	0.0012177	0.00109249	0.00112845	0.000896278	0.000828675	0.000824262	0.00123772	0.00117222	0.00113604	0.00112286	0.00112294	0.00114712	0.0010871	0.000913383	0.00118713	0.000974688	0.000942689	0.00126619	0.00101555	0.000972065	0.00118578	0.000939576	0.000979766	0.00116051	0.0012711	0.00096308	0.00112201	0.00103575	0.000896057	0.00102031	0.0012406	0.00117778	0.000679282	0.00143194	0.000904778	0.00125571	0.0015011	0.000873681	0.00076954	0.00125243	0.00102728	0.0016807	0.00135789	0.00121499
Metabolism	Metabolism	0.0218684	0.0224452	0.0303119	0.027409	0.0264309	0.0210884	0.021085	0.0267511	0.0245226	0.0324418	0.0208841	0.0225452	0.0239793	0.019878	0.0179505	0.021501	0.0204506	0.0213073	0.0249349	0.019318	0.0224297	0.020232	0.0203131	0.0222984	0.0234601	0.0225371	0.0196125	0.0171525	0.0206992	0.0223036	0.017784	0.0250196	0.020764	0.0266667	0.0211385	0.020367	0.0259162	0.0219147	0.0289891	0.0189942	0.0214236	0.0251652	0.0227687	0.0205912	0.0221173	0.0237213	0.0233858	0.0207619
Cardiovascular Diseases	Cardiovascular Diseases	1.02941e-05	4.85253e-06	4.49127e-06	1.88786e-06	2.15877e-06	2.21013e-06	9.45502e-05	7.08836e-06	2.92477e-06	1.96768e-06	2.5948e-06	3.11971e-06	3.70568e-07	9.07998e-07	1.6774e-06	1.09751e-05	6.92095e-06	3.73955e-06	8.34409e-07	8.51531e-07	3.04298e-06	1.1351e-05	7.83778e-06	1.26155e-05	6.55186e-06	1.7472e-06	3.58992e-06	4.64525e-06	9.57975e-06	2.15749e-05	2.37296e-05	8.54247e-06	5.48228e-06	5.30915e-06	1.91252e-05	3.88846e-06	1.16255e-05	2.66241e-05	1.38695e-05	1.08588e-05	1.75197e-05	1.96347e-05	2.38545e-05	2.3718e-05	2.89203e-05	3.08854e-05	1.07063e-05	6.55759e-06
Metabolism of Other Amino Acids	Metabolism of Other Amino Acids	0.0140862	0.0152253	0.0160253	0.0159392	0.0160881	0.0137145	0.0161772	0.0151844	0.015481	0.0156785	0.0159743	0.0154478	0.0163933	0.014173	0.0154647	0.0140901	0.0136842	0.0155626	0.0151532	0.0173993	0.015215	0.0151438	0.0160538	0.0153502	0.0165786	0.015214	0.014536	0.014252	0.0145634	0.0153782	0.0137013	0.0146578	0.015232	0.0148525	0.0150687	0.0130389	0.0155807	0.0149508	0.0155727	0.0153585	0.0167973	0.0163578	0.0161342	0.0150889	0.0147127	0.0178149	0.0161014	0.0156244
Cell Growth and Death	Cell Growth and Death	0.00521781	0.00514811	0.00310782	0.00387543	0.00500036	0.0056661	0.00567761	0.00433238	0.00481428	0.00356583	0.0064368	0.00538603	0.00503842	0.00574428	0.00587079	0.00584972	0.00577622	0.00534757	0.00508908	0.00585576	0.00514319	0.005831	0.00579081	0.00518178	0.00536987	0.00512589	0.00570477	0.00531705	0.00587197	0.00521738	0.00535269	0.00473594	0.0054715	0.00442089	0.00612224	0.00568405	0.00504628	0.00600949	0.00402211	0.00611693	0.00634475	0.00462841	0.00489165	0.00585329	0.00560009	0.00611844	0.00599483	0.00578189
Environmental Adaptation	Environmental Adaptation	0.0017766	0.00141441	0.00145986	0.00144065	0.00130816	0.00166503	0.00145056	0.00161234	0.00139051	0.00148405	0.00081564	0.00154804	0.00131711	0.00173034	0.00153719	0.00160739	0.0019215	0.00142376	0.00146707	0.00135819	0.00140704	0.00155923	0.00147848	0.00140236	0.00140579	0.00140828	0.00140007	0.00124888	0.00173129	0.00141381	0.00144156	0.00171832	0.00161212	0.00169174	0.00151028	0.0017401	0.00120642	0.00166593	0.00165205	0.00145786	0.0014504	0.00148334	0.00152447	0.0019469	0.00172684	0.00121002	0.00145867	0.00146137
Carbohydrate Metabolism	Carbohydrate Metabolism	0.111861	0.131348	0.108342	0.107779	0.113656	0.106112	0.109364	0.102202	0.110245	0.0989102	0.104998	0.105354	0.101631	0.102557	0.100694	0.108165	0.0965254	0.116074	0.120048	0.107396	0.135764	0.112553	0.104569	0.133002	0.114801	0.136103	0.107992	0.109166	0.103842	0.133341	0.110941	0.103774	0.10122	0.102061	0.105263	0.0997382	0.114266	0.108084	0.0961593	0.104065	0.112319	0.100998	0.110851	0.108667	0.103766	0.122736	0.117363	0.106073
Immune System Diseases	Immune System Diseases	0.000549613	0.000487854	0.000423892	0.000464515	0.000460026	0.000492061	0.000607271	0.000448423	0.000498504	0.000452277	0.000680523	0.000470737	0.000559409	0.000560774	0.000594956	0.000369953	0.000492029	0.000505603	0.000509157	0.000356738	0.000469077	0.000463535	0.000518448	0.000525392	0.000525047	0.000474741	0.000587683	0.000295939	0.000428048	0.000500535	0.000253329	0.000509779	0.000621702	0.000474908	0.000415075	0.00048711	0.000490836	0.000402156	0.000505262	0.000592059	0.000560003	0.000491483	0.000557801	0.000589155	0.000505261	0.000534596	0.000526888	0.000521541
Folding, Sorting and Degradation	Folding, Sorting and Degradation	0.0235229	0.024668	0.0220876	0.0240002	0.0264854	0.0271417	0.0255578	0.0253472	0.0248981	0.0245656	0.0261812	0.0262106	0.0273292	0.0275278	0.0270974	0.0263618	0.0273587	0.0246308	0.0245601	0.0265882	0.024296	0.0287703	0.0285266	0.0246462	0.0269798	0.0242801	0.0270457	0.0309035	0.0285327	0.0244294	0.0310362	0.0261248	0.0272872	0.0253112	0.0293465	0.0276845	0.0258422	0.0289099	0.0260675	0.0280344	0.0289371	0.0265685	0.024876	0.0271892	0.0265692	0.0306284	0.027626	0.0285448
Circulatory System	Circulatory System	1.27812e-05	5.04516e-06	5.21805e-06	5.02579e-05	1.36119e-06	2.16482e-06	8.99113e-05	5.80117e-06	2.77478e-06	1.52314e-06	3.15403e-06	2.62512e-06	1.51596e-07	5.12579e-07	3.50066e-07	9.96756e-06	1.96654e-06	4.28443e-06	1.44304e-06	6.81225e-07	2.99972e-06	8.38368e-06	6.1988e-06	1.31431e-05	1.17052e-05	3.1926e-06	6.66239e-06	4.56837e-06	3.59894e-06	2.37514e-05	2.58872e-05	6.11532e-05	6.5988e-06	4.55306e-06	2.77078e-06	4.64844e-06	1.05286e-05	2.33012e-05	1.21243e-05	9.52647e-06	1.38943e-05	2.0686e-05	2.22459e-05	2.1363e-05	2.51021e-05	2.73393e-05	1.01284e-05	6.12644e-06
Lipid Metabolism	Lipid Metabolism	0.0269008	0.0292454	0.0293726	0.0287658	0.0278485	0.0280453	0.028641	0.027539	0.02945	0.024936	0.0220078	0.0273401	0.0260858	0.0279218	0.0262818	0.0282285	0.0271594	0.0329417	0.029415	0.0248225	0.0294966	0.0263394	0.0283561	0.0292287	0.028333	0.0294681	0.0278988	0.0280549	0.0279164	0.02944	0.0287171	0.0278663	0.0270966	0.0261955	0.0279277	0.0277757	0.0248231	0.029002	0.0259218	0.0273511	0.029066	0.0283324	0.0319726	0.029549	0.0291454	0.031125	0.0302932	0.0277208
Infectious Diseases	Infectious Diseases	0.00388261	0.00624161	0.00596578	0.00559523	0.00559222	0.00471183	0.00508949	0.00693121	0.0050534	0.00826618	0.00492789	0.00448828	0.00673301	0.0038868	0.00440068	0.0040744	0.00413511	0.0043461	0.00384151	0.00416483	0.00630611	0.0042126	0.00462483	0.0062104	0.0046313	0.00632231	0.00456612	0.00420074	0.00425515	0.00624308	0.00431695	0.00572203	0.00467268	0.00724992	0.00413459	0.00372947	0.00718104	0.00408236	0.00923334	0.00412271	0.00423414	0.00531953	0.00515562	0.00386855	0.00421542	0.00474502	0.00411217	0.00383746
Metabolism of Cofactors and Vitamins	Metabolism of Cofactors and Vitamins	0.0358604	0.0243749	0.0363491	0.0363664	0.0388789	0.0379415	0.0352538	0.0375533	0.0370095	0.0354642	0.0336893	0.0394694	0.0407779	0.03974	0.040278	0.0367369	0.0409194	0.0329616	0.038465	0.0408539	0.0221241	0.0394775	0.041529	0.0236717	0.0398535	0.0219678	0.0359869	0.044641	0.0407711	0.0231262	0.0438543	0.0378787	0.0405505	0.0382857	0.0427171	0.0374401	0.0437738	0.0411427	0.038158	0.0416682	0.0421766	0.0395991	0.0342662	0.0406648	0.0398174	0.0426483	0.0387003	0.0425289
Nucleotide Metabolism	Nucleotide Metabolism	0.0431685	0.0438713	0.0310627	0.0361461	0.0408492	0.0438093	0.0441013	0.0379625	0.039713	0.0354674	0.0532851	0.0426043	0.0425013	0.044729	0.0472969	0.0436687	0.0439215	0.0469891	0.0426011	0.0484645	0.0439601	0.0453376	0.0467741	0.0442152	0.0433518	0.0439399	0.0469638	0.0448595	0.0441619	0.0438627	0.0435618	0.0387847	0.0445859	0.0385954	0.0453196	0.044278	0.0365565	0.0437719	0.0369564	0.0463157	0.04416	0.0379896	0.0424829	0.0419209	0.0413078	0.0426307	0.0423633	0.0443023
Amino Acid Metabolism	Amino Acid Metabolism	0.0831598	0.0635541	0.08316	0.0818795	0.0875064	0.0891221	0.090677	0.083246	0.0873868	0.0760578	0.106714	0.0943761	0.0905742	0.0960904	0.0968496	0.0909406	0.0937733	0.0864945	0.0864242	0.104315	0.0591471	0.0950702	0.0936197	0.0614618	0.0912545	0.0587449	0.0914503	0.103801	0.095845	0.0612139	0.100923	0.0859432	0.093609	0.0824055	0.0984869	0.0953108	0.0872228	0.0963303	0.0790178	0.0993335	0.0993966	0.0852692	0.0847062	0.0955344	0.0931966	0.0957632	0.0922495	0.0965554
Translation	Translation	0.0548747	0.0608715	0.0385051	0.0466601	0.0509672	0.0622321	0.0600843	0.0509127	0.0531221	0.0450743	0.0718484	0.0575691	0.0579565	0.0643736	0.0676813	0.0629848	0.0642267	0.0621543	0.0478248	0.0681371	0.0610927	0.0633053	0.0647118	0.0610627	0.0541347	0.0610622	0.0671892	0.0648355	0.0621238	0.0607196	0.06394	0.0542059	0.062785	0.0497308	0.0629355	0.0650578	0.0497142	0.0594591	0.0492501	0.0643058	0.0590068	0.0516326	0.0574163	0.0590972	0.0579077	0.0525379	0.055285	0.0603154
Energy Metabolism	Energy Metabolism	0.0521118	0.0475249	0.0466916	0.0497023	0.0550656	0.054195	0.05287	0.0510939	0.0517056	0.0487407	0.0537998	0.0551844	0.0532624	0.0556878	0.053475	0.0573005	0.0540955	0.0526345	0.0561401	0.0523228	0.0468194	0.0564043	0.0553585	0.0474709	0.0566229	0.0468242	0.0535509	0.0562871	0.0573225	0.0471828	0.0565651	0.0534188	0.0529858	0.052195	0.0598071	0.0560108	0.0486769	0.0590701	0.0498131	0.0561544	0.0605678	0.0523394	0.0509483	0.0558503	0.0545742	0.0625019	0.0599961	0.0585733
Transport and Catabolism	Transport and Catabolism	0.00265642	0.00131345	0.00179233	0.00213397	0.00417114	0.00264766	0.00242369	0.00211689	0.00246407	0.00182187	0.00367692	0.00292872	0.00345317	0.00240559	0.00268907	0.00130801	0.00158861	0.00234313	0.00426849	0.0022722	0.00108288	0.00403309	0.00318318	0.00130138	0.00445662	0.00107547	0.00227936	0.00603309	0.0033029	0.00121364	0.00556023	0.00216973	0.00210714	0.00241376	0.00419502	0.00189378	0.00149737	0.00398242	0.00184096	0.00330266	0.00422867	0.00250721	0.00206945	0.00347633	0.00239229	0.00672253	0.0045958	0.00377911
Signaling Molecules and Interaction	Signaling Molecules and Interaction	0.00200819	0.00263592	0.00149297	0.00184446	0.00221573	0.00209209	0.00235521	0.00163466	0.00203577	0.00145296	0.00362072	0.00205317	0.00224616	0.00177567	0.00242717	0.0016275	0.00156909	0.00232516	0.00208528	0.00249789	0.00271736	0.00242805	0.00241484	0.00274136	0.00256361	0.00272943	0.00230918	0.0026324	0.00219721	0.0027031	0.00205698	0.00163755	0.00204664	0.00174507	0.00235805	0.00168321	0.00173586	0.00224704	0.0014959	0.0025157	0.00224026	0.00176186	0.00224927	0.00198745	0.00170354	0.00327678	0.0024691	0.00231136
Enzyme Families	Enzyme Families	0.023571	0.0250053	0.0223243	0.0225679	0.0232392	0.0231142	0.0238668	0.0233074	0.0230883	0.0236406	0.0249394	0.0234344	0.0234045	0.0246731	0.0240847	0.0231338	0.02409	0.0232349	0.0227948	0.0228861	0.0252775	0.022964	0.0234372	0.0251384	0.0235373	0.0253042	0.0247319	0.0198815	0.0235258	0.0251558	0.0201916	0.0234424	0.0238029	0.0237495	0.0230258	0.0246648	0.0199164	0.023466	0.0236541	0.0239901	0.023733	0.0224365	0.0229287	0.0236613	0.0235099	0.0226879	0.0232713	0.0239838
Excretory System	Excretory System	0.000289613	0.000423947	0.000371486	0.000346277	0.000443797	0.000185368	0.000255241	0.000328624	0.000229025	0.000400881	4.25987e-05	0.00030174	0.000314128	0.000135194	0.000133396	7.79028e-05	0.00017279	0.000159021	0.000246116	0.000134095	0.000447124	0.000351045	0.000253132	0.000454399	0.000332429	0.000450053	0.000148296	0.000650907	0.000294386	0.000446851	0.000645357	0.0003154	0.000192426	0.000304533	0.00018199	0.000153463	0.000223495	0.00030641	0.000387069	0.000156594	0.000298451	0.000301657	0.00020395	0.000190337	0.000199852	0.000589178	0.000315995	0.000267296
Xenobiotics Biodegradation and Metabolism	Xenobiotics Biodegradation and Metabolism	0.0138599	0.0132522	0.0264096	0.0205645	0.0143712	0.0111438	0.0165281	0.0161786	0.0183397	0.0169626	0.0143992	0.0134538	0.0127724	0.0110259	0.0108734	0.0123503	0.0109865	0.0207035	0.0132835	0.0154136	0.0130003	0.0101717	0.0131661	0.0130431	0.014087	0.0129579	0.0121085	0.0114151	0.0112931	0.0134254	0.0116227	0.0130341	0.0133265	0.013212	0.012021	0.0110194	0.012916	0.011832	0.0146973	0.011458	0.0105444	0.0169945	0.0223211	0.0119196	0.0149397	0.0131642	0.0134219	0.013988
Cell Motility	Cell Motility	0.025297	0.00554881	0.0100078	0.0133807	0.0149581	0.0249712	0.0163275	0.0189518	0.00960235	0.0265912	0.00568957	0.0198916	0.0146771	0.0219319	0.0194965	0.0144961	0.0270394	0.0162219	0.0184008	0.00910644	0.00350955	0.0134721	0.0128312	0.00449653	0.0123297	0.00320681	0.0130504	0.0103373	0.022247	0.00493447	0.0138605	0.0257892	0.017134	0.0228579	0.016325	0.0256962	0.0127979	0.0183033	0.0242497	0.0184759	0.0138048	0.0276841	0.0149443	0.0256927	0.0213444	0.00682911	0.0116808	0.011587
Endocrine System	Endocrine System	0.00287511	0.00129851	0.0020245	0.00215455	0.00341539	0.00269658	0.00294066	0.00243912	0.00244214	0.00198444	0.00538635	0.00324909	0.00348272	0.0031323	0.00353744	0.00224284	0.00287521	0.00243671	0.0030724	0.00328988	0.00108009	0.00377543	0.00278041	0.00147182	0.00320487	0.00111542	0.00245736	0.00372323	0.00340382	0.00131681	0.00307947	0.00263523	0.00259026	0.00257934	0.00366668	0.00303086	0.00258561	0.00370491	0.00233552	0.00385087	0.00395897	0.00266663	0.00236747	0.00347321	0.00291259	0.00443949	0.00367007	0.00384428
Membrane Transport	Membrane Transport	0.145561	0.166434	0.17509	0.158128	0.115158	0.124018	0.132264	0.138505	0.144943	0.141042	0.114081	0.124388	0.122578	0.113936	0.122946	0.128542	0.11863	0.11927	0.127138	0.111644	0.173029	0.113931	0.111346	0.16931	0.115824	0.17367	0.123334	0.107039	0.104099	0.170309	0.104459	0.127431	0.12464	0.13743	0.0980294	0.115302	0.130783	0.0986513	0.134273	0.113975	0.0946019	0.132539	0.133523	0.107155	0.122438	0.082247	0.108682	0.108802
Genetic Information Processing	Genetic Information Processing	0.0268939	0.0366752	0.0273194	0.028091	0.0299653	0.0276724	0.028689	0.0315309	0.027345	0.0350372	0.0278669	0.0277316	0.0320699	0.0275992	0.0278772	0.0296957	0.0290605	0.0291063	0.0240747	0.0318003	0.0378698	0.0285883	0.0298461	0.0373779	0.0269103	0.0380318	0.0295041	0.0295128	0.0279115	0.0372655	0.0288472	0.0302115	0.0290925	0.0322345	0.0282145	0.028404	0.0401007	0.0275803	0.0352988	0.0273964	0.026625	0.0272899	0.0293773	0.0260383	0.0278886	0.0260334	0.0273497	0.0285148
Biosynthesis of Other Secondary Metabolites	Biosynthesis of Other Secondary Metabolites	0.009295	0.00545629	0.0071498	0.00713819	0.0104085	0.00852723	0.00850037	0.00802612	0.00847469	0.00687953	0.0106711	0.0097438	0.00946173	0.00942549	0.00987042	0.00862789	0.00829297	0.00886787	0.0105603	0.00960629	0.00497503	0.0101986	0.00846824	0.00518146	0.010059	0.00489957	0.00856988	0.00980366	0.0093707	0.00513895	0.0095149	0.00842347	0.00836061	0.00815402	0.0106211	0.00887085	0.00737863	0.010741	0.0073557	0.0104746	0.0114959	0.00789752	0.00802463	0.010683	0.00908756	0.0117904	0.0111426	0.010271
Transcription	Transcription	0.0307262	0.0330648	0.033187	0.0309563	0.0266954	0.0297166	0.0288841	0.0323334	0.0312848	0.0329819	0.0258651	0.0291016	0.0285809	0.0307247	0.0285064	0.0348276	0.0312007	0.0286242	0.027475	0.0250703	0.0337589	0.0268119	0.0246295	0.0330908	0.0248401	0.033756	0.0295684	0.0224986	0.0277844	0.0332852	0.0237679	0.0315823	0.0281268	0.0313135	0.0262948	0.0318201	0.0278488	0.0272872	0.0322776	0.0278748	0.0261038	0.0298689	0.0299489	0.0287166	0.0308776	0.0208629	0.0271762	0.0247951
Cancers	Cancers	0.000964476	0.000204787	0.00103192	0.00091457	0.00102302	0.000877711	0.00121327	0.00105892	0.000876496	0.00109834	0.000201457	0.000970388	0.00089416	0.00102472	0.000713413	0.000964152	0.00112546	0.000906174	0.000845741	0.00115114	9.36779e-05	0.0012227	0.000849074	0.000216416	0.000888201	9.59705e-05	0.000786201	0.000897471	0.00104192	0.00022011	0.00116221	0.00111093	0.000922019	0.00106859	0.00108348	0.0010893	0.00111206	0.00118452	0.00118622	0.000880672	0.00106583	0.00111558	0.000963517	0.00108465	0.00113639	0.000960477	0.00106968	0.00110981
Signal Transduction	Signal Transduction	0.0195028	0.0163803	0.0241172	0.022622	0.0192251	0.017469	0.0162433	0.0219133	0.01851	0.0270838	0.0116523	0.0179232	0.0181287	0.015803	0.0144691	0.0151509	0.0174942	0.0151643	0.017693	0.0114358	0.0158482	0.0144957	0.0142617	0.0160369	0.0171882	0.0158959	0.0148891	0.0132773	0.0164709	0.0162058	0.0144627	0.021741	0.0165248	0.0226594	0.0148129	0.0167826	0.018102	0.0156623	0.0247921	0.0148073	0.0152714	0.0212446	0.0185305	0.0171998	0.0178614	0.0143136	0.0156312	0.0158426
Metabolism of Terpenoids and Polyketides	Metabolism of Terpenoids and Polyketides	0.0128072	0.0142301	0.0113918	0.0116297	0.0130364	0.0144556	0.0144323	0.0123178	0.0125591	0.0111715	0.0139755	0.0130245	0.0126417	0.0139791	0.0133735	0.0136793	0.013403	0.0153044	0.0139166	0.0135109	0.0143272	0.0139424	0.0135372	0.0142967	0.0132426	0.0142901	0.0135968	0.0146909	0.0140033	0.0143301	0.0151549	0.0128296	0.0133076	0.0120966	0.0139107	0.014418	0.0121775	0.0141641	0.012134	0.0137617	0.0139776	0.0127793	0.0138948	0.0140662	0.0135238	0.0151927	0.0140727	0.0139493
Cellular Processes and Signaling	Cellular Processes and Signaling	0.0411721	0.0293998	0.0535158	0.0493841	0.0469405	0.0412266	0.0387418	0.049983	0.0457422	0.054057	0.0278394	0.0434797	0.0436943	0.0432177	0.036659	0.0428048	0.0446919	0.0368815	0.0455852	0.0363391	0.0274309	0.0388045	0.0410017	0.0281714	0.0431047	0.0272938	0.0382784	0.037118	0.0442948	0.0281813	0.0397672	0.0488946	0.042276	0.0494341	0.0419718	0.0447509	0.0512236	0.0454224	0.0523387	0.0377063	0.0437758	0.0493501	0.0407967	0.0442647	0.0455339	0.0450102	0.0439497	0.0443799
Neurodegenerative Diseases	Neurodegenerative Diseases	0.000942554	0.00138527	0.00154768	0.00158564	0.00114873	0.00113048	0.00168443	0.00127616	0.00120273	0.00151617	0.000802253	0.00104419	0.00115597	0.000877347	0.000819589	0.000843296	0.000944724	0.000799227	0.000822671	0.000693974	0.00138461	0.00106709	0.00112144	0.00145617	0.00111608	0.00138733	0.000937468	0.00142858	0.000903922	0.00151742	0.00154209	0.00130187	0.00110962	0.00120378	0.00112475	0.000906501	0.00110447	0.00104396	0.00150226	0.00100022	0.00106266	0.00118847	0.00126489	0.00101477	0.0012023	0.00120139	0.00110941	0.000947738
Metabolic Diseases	Metabolic Diseases	0.00100753	0.000974481	0.000707318	0.000842983	0.0011855	0.00110064	0.00121499	0.00105451	0.000944967	0.00115343	0.00129538	0.00111597	0.0012458	0.00112256	0.00121177	0.00105976	0.00108218	0.00104942	0.000977296	0.00149474	0.000942257	0.00125455	0.00115214	0.000958437	0.00110761	0.000939303	0.00119609	0.00143574	0.00117049	0.000945092	0.00139589	0.00107153	0.0010874	0.00107547	0.00117239	0.00111947	0.00130653	0.00117784	0.00116494	0.00117778	0.00124447	0.000938416	0.000980097	0.00111235	0.00105276	0.00126404	0.00114524	0.00110291
Immune System	Immune System	0.000715736	0.000143738	0.000678528	0.000646521	0.000767217	0.000808277	0.000662903	0.000769369	0.000732133	0.000598897	0.000179093	0.000795968	0.000606917	0.000966705	0.000595288	0.000909534	0.00091704	0.000764208	0.000881876	0.000521814	6.35201e-05	0.000982943	0.000570295	9.59491e-05	0.000725863	6.0719e-05	0.000717732	0.000804587	0.00100776	8.73285e-05	0.00102299	0.000841589	0.00064419	0.000782432	0.00094495	0.00102091	0.000751976	0.00103606	0.000642872	0.000735453	0.000951656	0.000794509	0.000691781	0.000950441	0.000880941	0.00094	0.000908964	0.000909192
[truncated: 12 more columns]

## Sheet: KEGG_level 3
Table S2 -3 PICRUSt2 function prediction of samples at KEGG_level 3
KEGGLevel3	description	A1	A2	A3	A4	A5	A6	A7	A8	A9	A10	A11	A12	A13	A14	A15	A16	A17	A18	A19	A20	A21	A22	A23	A24	A25	A26	A27	A28	A29	A30	A31	A32	A33	A34	A35	A36	A37	A38	A39	A40	A41	A42	A43	A44	A45	A46	A47	A48
Vasopressin-regulated water reabsorption	Vasopressin-regulated water reabsorption	0	0	0	0	0	0	0	0	0	0	0	0	0	0	0	0	0	0	0	0	0	1.52902e-07	0	0	0	0	0	0	0	0	0	0	0	0	0	0	0	0	0	0	0	0	0	0	0	0	0	0
Transcription machinery	Transcription machinery	0.00910817	0.00692654	0.00508348	0.0059255	0.00776804	0.00995278	0.00820015	0.00802231	0.00755316	0.0064087	0.00757197	0.00922869	0.00808034	0.0113044	0.00952992	0.0111435	0.0110864	0.00893897	0.00865094	0.00769173	0.00673063	0.00917969	0.00839832	0.00676295	0.00773956	0.00664974	0.00929358	0.00857017	0.0106116	0.00679352	0.00918263	0.00914137	0.00868525	0.00830965	0.0103684	0.0118435	0.00582503	0.0106167	0.00746364	0.0100029	0.0100713	0.0082471	0.00765284	0.0105759	0.0099817	0.00836184	0.0095521	0.00924426
DNA repair and recombination proteins	DNA repair and recombination proteins	0.0289144	0.0320373	0.0230554	0.026176	0.0286491	0.0321944	0.0307694	0.0277063	0.0281251	0.0260836	0.0390063	0.0294686	0.0307605	0.0317686	0.0335636	0.0317176	0.0313597	0.0317315	0.0286424	0.0338262	0.0323001	0.0314449	0.0319815	0.0323516	0.0298177	0.0322935	0.0331744	0.0336995	0.0311204	0.0321659	0.031869	0.0282959	0.0310364	0.0275199	0.0313563	0.0323616	0.0259249	0.0302759	0.0274841	0.0323163	0.0301891	0.0269031	0.0294756	0.03001	0.0293978	0.0288899	0.0289105	0.0308952
Pantothenate and CoA biosynthesis	Pantothenate and CoA biosynthesis	0.00571609	0.00499985	0.0050568	0.0053834	0.00584131	0.00615378	0.00596802	0.00594685	0.00605593	0.005388	0.00663277	0.00642199	0.00643918	0.00685414	0.00689655	0.00678854	0.00669384	0.00587213	0.00614786	0.00685127	0.00475994	0.00653908	0.00669875	0.00489892	0.00604736	0.00475867	0.00676524	0.0076969	0.00663158	0.00483369	0.00772791	0.0060573	0.00686036	0.00608394	0.00668108	0.00645882	0.00595383	0.00611986	0.00570748	0.0070045	0.00650945	0.00589061	0.0056238	0.0066053	0.00637153	0.00584463	0.00599531	0.00638129
Primary immunodeficiency	Primary immunodeficiency	0.000549613	0.000487537	0.000423892	0.000464515	0.000460026	0.000492061	0.000607271	0.000448423	0.000498504	0.00045214	0.000680523	0.000470737	0.000559409	0.000560774	0.000594956	0.000369953	0.000491907	0.000505603	0.000509157	0.000356738	0.000469077	0.000463535	0.000518448	0.000525392	0.000525047	0.000474741	0.000587683	0.000295939	0.000428048	0.000500535	0.000253329	0.000509751	0.000621702	0.000474908	0.000415075	0.00048711	0.000490808	0.000402156	0.000504825	0.000591789	0.000559672	0.000491483	0.000557801	0.000589155	0.000505261	0.000534596	0.000526819	0.000521541
NOD-like receptor signaling pathway	NOD-like receptor signaling pathway	0.000349743	6.82317e-05	0.000252981	0.000240044	0.000388767	0.000397286	0.000301815	0.000348489	0.000302015	0.000295458	0.00010545	0.000385682	0.000303249	0.000478353	0.00029083	0.000450217	0.000454967	0.000254383	0.000375863	0.000246982	3.04481e-05	0.000473408	0.000249778	3.389e-05	0.000336974	2.86155e-05	0.000335574	0.00040057	0.000522351	3.64958e-05	0.000499935	0.000403738	0.000305239	0.000392716	0.00046999	0.000507514	0.000372455	0.000532355	0.000316471	0.000363567	0.000473023	0.000345383	0.000226303	0.000470189	0.000422467	0.000539997	0.000459479	0.000451926
Drug metabolism - other enzymes	Drug metabolism - other enzymes	0.00371911	0.00247455	0.00229891	0.0026822	0.00336189	0.00300366	0.00308804	0.00302257	0.00314521	0.00263272	0.00282645	0.00330843	0.00285866	0.00349892	0.00331737	0.00332304	0.00330754	0.00380287	0.00374418	0.00322629	0.00238144	0.00328231	0.00346246	0.00244595	0.00344035	0.00238138	0.00362235	0.00254411	0.00356499	0.00241526	0.00241319	0.00290969	0.00321565	0.00305205	0.003514	0.00330241	0.00248261	0.0036184	0.00262694	0.00330552	0.0035345	0.00286251	0.0032653	0.00347759	0.00322394	0.00352795	0.00363954	0.00325564
Transporters	Transporters	0.0805612	0.0917578	0.0876007	0.079773	0.0599286	0.066966	0.0715821	0.0714209	0.0766637	0.06802	0.0709867	0.067747	0.0663648	0.0638669	0.0700983	0.0712592	0.0648371	0.065408	0.0687061	0.0626052	0.0959983	0.0619191	0.0591846	0.093816	0.0616385	0.0964194	0.0680673	0.0576925	0.0567344	0.0941152	0.0529034	0.0667136	0.0667673	0.0718919	0.0538188	0.0645139	0.0637516	0.0538052	0.0671879	0.0652245	0.0519552	0.0682489	0.0706713	0.0598548	0.0659734	0.0445226	0.059921	0.058831
Biosynthesis of ansamycins	Biosynthesis of ansamycins	0.00128003	0.000580717	0.00129671	0.00105626	0.000901338	0.00113855	0.00110998	0.00104107	0.00106458	0.000775589	0.000707844	0.00115894	0.00088657	0.00126565	0.00107381	0.00105785	0.00131208	0.0010183	0.00131853	0.00124843	0.000521433	0.00105469	0.000942595	0.000528877	0.00112729	0.000513919	0.000939986	0.000829396	0.00108123	0.000529665	0.000962541	0.00114906	0.00107416	0.00112714	0.00102996	0.0012493	0.000870466	0.00102085	0.00090937	0.00120984	0.00100513	0.000919317	0.00100814	0.00136526	0.0012478	0.000934245	0.00106647	0.0009755
Biosynthesis of unsaturated fatty acids	Biosynthesis of unsaturated fatty acids	0.00104165	0.00101778	0.00161937	0.0015218	0.00120453	0.00119885	0.0012423	0.00146074	0.00150384	0.00134262	0.000750196	0.00124546	0.00130784	0.00136027	0.00116825	0.00130881	0.00130235	0.00136727	0.00111124	0.001061	0.000963136	0.00112855	0.00111869	0.000959494	0.00100547	0.000954141	0.0013072	0.00140078	0.00122316	0.000993359	0.00160384	0.00140635	0.00126829	0.00137636	0.00120038	0.00135562	0.000938512	0.00127285	0.00143783	0.00128268	0.00118583	0.00158225	0.00155604	0.00130219	0.001426	0.00114957	0.00118974	0.00110685
Citrate cycle (TCA cycle)	Citrate cycle (TCA cycle)	0.00534192	0.00381414	0.00615893	0.00594973	0.00685255	0.00575103	0.00515908	0.00574747	0.00563333	0.00585232	0.0061687	0.00608998	0.00620861	0.00502112	0.0054629	0.00503374	0.00499243	0.00559691	0.00608692	0.00492553	0.00341916	0.00637922	0.00628139	0.00373108	0.00666981	0.00342328	0.00480117	0.00783202	0.00631418	0.00363904	0.0076664	0.00538535	0.00555844	0.00570796	0.00674967	0.00485547	0.00721575	0.00677736	0.00604105	0.00563263	0.00701256	0.00597462	0.00561663	0.005375	0.00539511	0.00802614	0.00675437	0.00682748
Influenza A	Influenza A	9.89618e-06	4.25853e-06	4.17792e-06	1.7552e-06	2.05243e-06	2.16593e-06	8.53381e-05	6.86739e-06	2.74979e-06	1.70549e-06	2.45925e-06	2.72658e-06	3.70568e-07	9.07998e-07	1.63364e-06	1.07052e-05	6.67008e-06	3.55602e-06	8.04959e-07	8.51531e-07	2.81904e-06	1.1053e-05	7.64184e-06	1.14634e-05	6.19031e-06	1.60893e-06	3.40625e-06	4.46269e-06	9.41326e-06	2.00886e-05	2.20938e-05	8.29163e-06	5.11906e-06	5.16566e-06	1.89751e-05	3.67255e-06	1.0795e-05	2.46414e-05	1.27681e-05	1.01789e-05	1.65971e-05	1.84437e-05	2.24853e-05	2.21199e-05	2.73548e-05	2.90595e-05	1.00355e-05	6.02909e-06
Xylene degradation	Xylene degradation	0.00043273	0.000458459	0.000963491	0.000758553	0.000435503	0.000394788	0.00035205	0.00044458	0.000616122	0.000677314	0.00059603	0.000411017	0.000354049	0.00036427	0.000429929	0.000395106	0.000374398	0.000485177	0.000411263	0.000423297	0.000455571	0.000274062	0.000413998	0.000436553	0.000417569	0.000454862	0.000457793	0.000236938	0.000331616	0.000451457	0.000292906	0.000508108	0.000390315	0.000372454	0.000260592	0.00053371	0.000165721	0.000270649	0.000397357	0.000388245	0.000259078	0.000446099	0.000598844	0.000322635	0.000440785	0.000259654	0.000293918	0.000326299
Systemic lupus erythematosus	Systemic lupus erythematosus	0	3.16466e-07	0	0	0	0	0	0	0	1.36781e-07	0	0	0	0	0	0	1.22547e-07	0	0	0	0	0	0	0	0	0	0	0	0	0	0	2.7871e-08	0	0	0	0	2.72298e-08	0	4.36297e-07	2.69385e-07	3.30724e-07	0	0	0	0	0	6.87954e-08	0
Prostate cancer	Prostate cancer	0.000334811	6.71599e-05	0.000252498	0.000237106	0.000355152	0.000396792	0.000299656	0.000346053	0.000300907	0.000294785	6.88683e-05	0.000377511	0.000299863	0.000478104	0.000287953	0.000449849	0.000454275	0.000245229	0.000335252	0.000244853	3.02123e-05	0.000472805	0.000247814	3.35493e-05	0.000336139	2.82384e-05	0.000329353	0.000397466	0.000475375	3.63972e-05	0.000494886	0.000403452	0.00030415	0.000368615	0.000469903	0.000507121	0.000372138	0.000498136	0.000315753	0.000363265	0.000472997	0.000344573	0.000225875	0.000469895	0.000422083	0.000391287	0.000437337	0.000445445
Starch and sucrose metabolism	Starch and sucrose metabolism	0.0115231	0.0105864	0.00961426	0.00949261	0.0117926	0.0101994	0.0111967	0.0101049	0.0109895	0.00883804	0.0152242	0.0113042	0.0110969	0.0112357	0.0123992	0.0122634	0.0102088	0.0123517	0.014393	0.0114223	0.0106428	0.0114743	0.00980913	0.010502	0.0117031	0.010629	0.0110364	0.0108564	0.0106869	0.0104777	0.0107681	0.0107068	0.0102499	0.010141	0.010901	0.0115827	0.0102317	0.0112946	0.00893778	0.0121439	0.0121673	0.0100213	0.0104148	0.0128022	0.0106887	0.012165	0.0127462	0.0107621
Glycosyltransferases	Glycosyltransferases	0.00275572	0.00264816	0.00421569	0.00437816	0.00380217	0.00257907	0.00299582	0.00407704	0.00400319	0.00473614	0.00178719	0.00304153	0.00356981	0.00269462	0.00312306	0.00226747	0.00317869	0.00392443	0.00317549	0.00362178	0.00238068	0.00312535	0.00471852	0.00255725	0.00390896	0.00237151	0.00367639	0.00295153	0.00330129	0.00250533	0.00318869	0.00348351	0.00417004	0.0037077	0.00287145	0.0023836	0.00550271	0.00296436	0.00443312	0.00258251	0.00323115	0.00381441	0.00429504	0.00275939	0.00308181	0.00332982	0.00282372	0.00326262
Drug metabolism - cytochrome P450	Drug metabolism - cytochrome P450	0.000265956	0.000480594	0.00147342	0.00102098	0.000518204	0.000204574	0.000652725	0.000789402	0.000810121	0.000860726	9.93982e-05	0.000462926	0.000700223	0.000181825	0.000262571	0.000183287	0.000198132	0.000541526	0.000287621	0.000553183	0.000460024	0.000246688	0.000371871	0.000475528	0.000484851	0.000457567	0.000256924	0.000548132	0.00027617	0.000510782	0.000495344	0.000474353	0.000475027	0.00057203	0.00044783	8.35465e-05	0.000517042	0.0003138	0.000867149	0.000338113	0.000204328	0.000773856	0.000916255	0.0002949	0.000535655	0.000532124	0.000368319	0.000339001
Bacterial invasion of epithelial cells	Bacterial invasion of epithelial cells	3.82225e-05	6.86771e-05	1.06783e-05	3.72001e-05	0.000390242	0.000104183	0.000153155	0.000925155	3.54506e-05	0.00109097	0.000114304	9.48782e-05	0.000976576	1.91897e-05	9.26309e-05	2.38392e-05	0.000143228	1.8146e-05	8.97976e-05	9.01234e-06	5.92555e-06	4.37035e-05	0.000114719	2.68563e-05	0.000105852	6.92393e-06	0.000109585	0.000137361	6.63557e-05	1.35017e-05	0.000138431	0.000571284	0.000127774	0.00124866	1.21947e-05	1.54743e-05	0.00118728	2.97772e-05	0.0017797	5.55689e-06	3.14797e-05	4.72284e-05	5.03175e-05	2.07962e-05	2.29667e-05	4.68923e-05	4.3632e-05	2.98032e-05
Sulfur metabolism	Sulfur metabolism	0.00270474	0.00247753	0.0030379	0.00320491	0.00341927	0.00283692	0.00272074	0.00307958	0.0030094	0.00307934	0.00212845	0.00303104	0.00327977	0.00297642	0.0028496	0.00252269	0.00284668	0.00320716	0.00329695	0.00338784	0.00235285	0.00315951	0.00333745	0.00244189	0.00336317	0.00235828	0.00303687	0.00390103	0.0031654	0.00240998	0.00397899	0.00319047	0.0033264	0.00302026	0.00330442	0.00280774	0.00272257	0.00332437	0.00312547	0.00311475	0.00353546	0.00355029	0.00321821	0.00313584	0.00294316	0.00419842	0.00351858	0.00301461
One carbon pool by folate	One carbon pool by folate	0.00499745	0.00477663	0.00345332	0.00418703	0.00531652	0.00538961	0.00503861	0.00461074	0.00470677	0.00397752	0.00592613	0.00556439	0.00534936	0.00579201	0.00598763	0.00526484	0.00554934	0.00543245	0.00537566	0.00604523	0.00469213	0.00604579	0.00598501	0.00474546	0.00576024	0.00467799	0.00590408	0.00628511	0.00604593	0.00469781	0.00618434	0.00490925	0.005576	0.00473814	0.0061746	0.0055833	0.00549532	0.00607684	0.00436204	0.00599093	0.00643494	0.00479664	0.00481115	0.00569917	0.00530305	0.0065768	0.00578187	0.00591162
Other ion-coupled transporters	Other ion-coupled transporters	0.0130296	0.0130322	0.0188846	0.0172691	0.0163003	0.0121872	0.0130017	0.0164314	0.0154694	0.0186488	0.00973227	0.0140017	0.0147407	0.0126466	0.0114071	0.0140604	0.0135917	0.0134057	0.0160516	0.0148987	0.0129156	0.01221	0.0143349	0.0130567	0.0152905	0.0129841	0.0119744	0.0106928	0.0134293	0.0129853	0.0109595	0.0153227	0.0140844	0.0159791	0.0129082	0.0120395	0.0209731	0.01376	0.0174947	0.0116068	0.0139684	0.0159328	0.0144182	0.0136745	0.0142606	0.0152734	0.0145308	0.0152017
Bisphenol degradation	Bisphenol degradation	0.000586268	9.46353e-05	0.00028846	0.000310603	0.000452496	0.000480988	0.00064539	0.000428896	0.000321532	0.000453175	0.000601183	0.00043286	0.000413958	0.000533292	0.000274034	0.000393987	0.000453699	0.00137215	0.000648984	0.000709785	4.2337e-05	0.000386913	0.00053936	5.53575e-05	0.000494362	3.74695e-05	0.000415127	0.000419453	0.000453271	6.77728e-05	0.000549956	0.000434672	0.000369758	0.000525074	0.000556737	0.000499533	0.000482524	0.000506083	0.000479477	0.000398504	0.000414834	0.000442574	0.000893944	0.000592314	0.000497476	0.000546999	0.000543236	0.000618484
Glycosphingolipid biosynthesis - lacto and neolacto series	Glycosphingolipid biosynthesis - lacto and neolacto series	0	0	0	0	0	0	0	0	0	0	0	0	0	0	0	0	0	0	0	0	0	0	0	0	0	0	0	2.83989e-07	0	0	0	0	0	0	0	0	0	0	0	0	0	0	0	0	0	0	0	0
Glycerolipid metabolism	Glycerolipid metabolism	0.00470771	0.00448	0.00515109	0.00478916	0.00356437	0.00370652	0.00454784	0.00409776	0.00473008	0.00322652	0.00382438	0.00389498	0.00316611	0.00404183	0.00398078	0.00471204	0.00419262	0.00524253	0.00512229	0.00388946	0.00457607	0.00381832	0.00387553	0.00452182	0.0037368	0.00457882	0.00417527	0.00392427	0.00356621	0.00451467	0.00391364	0.00428606	0.00406141	0.0038405	0.00344042	0.00407689	0.00477158	0.00368787	0.00327243	0.00383	0.00331283	0.00377358	0.00483001	0.00400149	0.0043318	0.00282649	0.00413295	0.00338217
Tropane, piperidine and pyridine alkaloid biosynthesis	Tropane, piperidine and pyridine alkaloid biosynthesis	0.000961525	0.000219853	0.00148965	0.00123934	0.0012936	0.000819043	0.0010587	0.00130991	0.00116419	0.00151549	0.00129813	0.00127773	0.0013475	0.00114427	0.00106833	0.000913216	0.00109671	0.000779823	0.000980153	0.0013537	7.93563e-05	0.00109332	0.00112184	0.00014577	0.0011971	7.24256e-05	0.000872099	0.00116068	0.00110925	0.000136779	0.00112023	0.00117421	0.00115124	0.0012722	0.00124947	0.000965563	0.00172271	0.00118543	0.00143054	0.0012006	0.00125205	0.00121466	0.00099695	0.00116083	0.00121471	0.00123981	0.00110121	0.00131396
Lipid metabolism	Lipid metabolism	0.00121783	0.00355433	0.00236725	0.00197305	0.00102462	0.00141486	0.0014617	0.00150357	0.00186785	0.001261	0.000263042	0.00130507	0.00087272	0.00151001	0.0010611	0.00187803	0.00152991	0.00140157	0.00110841	0.000940488	0.00392953	0.00111901	0.00144385	0.00368319	0.00131859	0.00394709	0.00156381	0.000983657	0.00142409	0.00375006	0.00130807	0.00141685	0.00155496	0.00112552	0.00120841	0.00152658	0.00135726	0.00127832	0.00119379	0.000985423	0.00111456	0.00202056	0.0017275	0.0013641	0.00163191	0.00120746	0.00127097	0.00114449
Histidine metabolism	Histidine metabolism	0.00419886	0.00134679	0.00327273	0.00336972	0.00481509	0.00467735	0.00487177	0.00406046	0.00414675	0.00321924	0.00606889	0.00550052	0.00476313	0.00585348	0.00563163	0.00532302	0.00536362	0.00359886	0.00449233	0.00604179	0.00080857	0.00568749	0.00487416	0.000998686	0.00505078	0.000741714	0.00514646	0.00516405	0.00577645	0.00101797	0.00520723	0.00491738	0.00538662	0.00419065	0.00585506	0.00610518	0.00454571	0.00610421	0.0035942	0.0060122	0.00631863	0.00419828	0.00325567	0.00584635	0.00517687	0.00584068	0.00579814	0.00561159
Benzoate degradation	Benzoate degradation	0.0018738	0.00224825	0.00656455	0.0045422	0.00170217	0.00144841	0.00240924	0.00265405	0.00388686	0.00221987	0.00191077	0.00202536	0.00114408	0.00165711	0.00159746	0.0015217	0.00179081	0.00290753	0.00125014	0.00206931	0.00228283	0.00114794	0.00200611	0.00224527	0.00190706	0.00227914	0.00177279	0.000946803	0.00152474	0.00233563	0.000996897	0.00176421	0.00227079	0.00129406	0.00133559	0.00148423	0.00182326	0.001407	0.00149405	0.00159098	0.00139706	0.00290081	0.00435901	0.001755	0.00265018	0.00136929	0.0015209	0.00181481
G protein-coupled receptors	G protein-coupled receptors	0	0	0	0	0	0	0	0	0	0	0	0	0	0	0	0	0	0	0	0	0	0	8.19405e-07	0	0	0	0	0	0	0	0	0	0	0	0	0	0	0	0	0	0	0	0	0	0	0	0	0
Renin-angiotensin system	Renin-angiotensin system	5.11626e-07	9.37978e-07	4.6784e-07	1.83684e-07	1.78125e-07	1.10507e-07	9.87536e-06	1.3258e-06	2.21858e-07	4.84461e-07	2.42052e-07	7.17787e-06	1.43174e-07	1.75741e-07	1.89619e-07	3.89826e-07	5.13474e-07	3.09718e-07	6.8716e-08	5.60218e-08	3.88947e-07	7.25635e-07	3.29543e-07	1.29185e-06	4.27281e-07	1.75977e-07	2.67157e-07	2.83989e-07	4.86672e-07	1.5462e-06	2.02689e-06	4.45936e-07	7.06272e-07	3.31132e-07	6.25486e-07	8.1282e-07	9.87082e-07	2.29035e-06	1.4607e-06	1.07754e-06	1.67103e-06	2.60388e-06	3.63741e-06	3.58152e-06	5.07708e-06	3.6593e-06	3.74935e-06	2.7642e-06
Tryptophan metabolism	Tryptophan metabolism	0.00111846	0.00142609	0.00219412	0.00186854	0.00128732	0.00106795	0.00197894	0.00149597	0.001617	0.00170785	0.00135366	0.00125861	0.00110696	0.00111672	0.00112137	0.00127352	0.00120211	0.00100698	0.00108775	0.00179117	0.00140661	0.0011271	0.00104686	0.00147082	0.00118484	0.00140075	0.00108033	0.00154392	0.00100834	0.00152184	0.0015527	0.00140764	0.00136219	0.00114552	0.00114401	0.00100513	0.00119296	0.0011388	0.0014093	0.00119488	0.00104524	0.00185555	0.00167182	0.00132459	0.00158174	0.00112176	0.00133109	0.00134743
Secondary bile acid biosynthesis	Secondary bile acid biosynthesis	0.000457718	0.000782815	5.20012e-05	0.00010085	0.000398722	0.000316904	0.000394832	0.000125509	0.000121828	7.22625e-05	4.92518e-05	0.000287691	0.000293156	0.000292582	0.000319456	0.000213052	0.000196164	0.000685173	0.000401331	0.000441846	0.00087956	0.000233532	0.000316464	0.000819513	0.000412351	0.000878322	0.00023247	0.000239322	0.000271813	0.000836596	0.000111858	0.000244682	0.000211728	0.000167725	0.000378944	0.00022326	7.29692e-05	0.000388609	9.39019e-05	0.000415489	0.000394038	0.000185238	0.000436255	0.00038066	0.000222845	0.000647061	0.000490997	0.000362572
D-Arginine and D-ornithine metabolism	D-Arginine and D-ornithine metabolism	8.05953e-05	7.34532e-06	2.02817e-05	1.95316e-05	2.08114e-05	3.61456e-05	0.000124956	9.928e-06	1.36149e-05	9.10977e-06	8.56844e-06	1.3614e-05	1.67878e-05	4.84412e-05	4.32088e-05	8.17995e-06	7.20015e-05	0.000191516	2.15584e-05	3.65336e-05	2.72063e-06	2.68918e-05	0.000119461	8.06625e-06	5.70466e-05	3.4147e-06	1.76407e-05	1.14255e-05	3.58814e-05	1.12961e-05	1.95014e-05	3.69706e-05	9.71539e-05	2.62501e-05	3.64019e-05	2.38555e-05	0.000235688	1.87672e-05	1.07833e-05	1.74587e-05	6.43724e-05	1.81544e-05	0.000120753	5.41275e-05	4.34806e-05	1.38084e-05	2.78405e-05	4.93047e-05
Nitrotoluene degradation	Nitrotoluene degradation	0.00100672	0.000150206	0.00069602	0.00067263	0.000911118	0.000653944	0.000936066	0.000961327	0.000530588	0.00141927	0.000124521	0.000697941	0.000791886	0.000538799	0.000482894	0.000994767	0.000707585	0.000662533	0.00124171	0.00026486	6.26129e-05	0.000568807	0.000551104	8.26566e-05	0.000767685	4.6983e-05	0.000487786	0.00118132	0.000553262	8.08189e-05	0.00136243	0.000972557	0.000605517	0.0012	0.000605586	0.000728202	0.00143624	0.000629382	0.00128888	0.000381092	0.000360445	0.000602031	0.000416982	0.000420964	0.000649914	0.000233167	0.000716064	0.000830268
Other glycan degradation	Other glycan degradation	0.0028414	0.00158307	0.00097184	0.00160709	0.00469254	0.00273946	0.00153294	0.00156995	0.00192035	0.000974276	0.00134389	0.00289197	0.00277984	0.00255227	0.00217207	0.0010311	0.00133278	0.00264339	0.00557559	0.00132628	0.00150191	0.00432414	0.00316602	0.00155129	0.00532994	0.00148792	0.00220128	0.0064828	0.00382479	0.00147398	0.00604538	0.00185288	0.00170021	0.00224973	0.00478683	0.00176477	0.0012135	0.00461295	0.000971649	0.00339298	0.00540535	0.00243992	0.00160337	0.00371738	0.0023683	0.0083319	0.00483995	0.0038238
Steroid hormone biosynthesis	Steroid hormone biosynthesis	0.000118982	3.54044e-05	0.00018501	0.000143372	0.000375885	0.000209016	4.56774e-05	0.000176043	0.000181849	0.000170665	1.68651e-05	0.000206673	0.000234515	8.25137e-05	7.59726e-05	1.11927e-05	5.44889e-05	0.00011207	0.000258075	2.95053e-05	1.11357e-05	0.000308859	0.000161629	1.2623e-05	0.000316131	8.93158e-06	8.54345e-05	0.00031404	0.000211809	1.26954e-05	0.00031665	0.000153906	0.000111553	0.000159149	0.000280707	6.02922e-05	0.000145826	0.000301625	0.000175633	0.000172244	0.000446369	0.000194476	0.000160682	0.000199846	0.00016736	0.00048462	0.000400869	0.000289908
Peptidases	Peptidases	0.0197144	0.0197592	0.017004	0.0176546	0.0189535	0.0193992	0.0201842	0.0183495	0.0188842	0.0177624	0.0210532	0.0196317	0.0190445	0.0211663	0.0207048	0.0197529	0.020528	0.0197285	0.0186664	0.020274	0.0198996	0.0196765	0.0204349	0.0198233	0.0198573	0.0198686	0.0211043	0.0171256	0.0201366	0.0198359	0.0173707	0.0189017	0.0202817	0.0185724	0.0200057	0.0211198	0.0157012	0.0202944	0.0179644	0.0206093	0.0203401	0.0181427	0.018842	0.0201305	0.0198086	0.0195068	0.0199399	0.0206135
Transcription factors	Transcription factors	0.0199045	0.0238962	0.0270503	0.0236175	0.0174278	0.0177571	0.0186657	0.0227902	0.0220685	0.0252911	0.0157972	0.0181413	0.0186982	0.017464	0.0167619	0.0217582	0.0181295	0.0175114	0.0172731	0.0150742	0.0247376	0.015617	0.0141426	0.024052	0.0153001	0.0248147	0.0180422	0.0117243	0.0152546	0.0242278	0.0124503	0.0208348	0.0174521	0.0215434	0.0140687	0.0179883	0.0203065	0.0149264	0.0233839	0.0158608	0.0143182	0.0201669	0.0203607	0.0163523	0.0191277	0.0110088	0.0160005	0.0136557
Electron transfer carriers	Electron transfer carriers	0.000260884	0.000107104	0.00135857	0.00130321	0.000716334	0.000351162	0.000721361	0.00110905	0.000772616	0.00164886	0.000110848	0.00036278	0.00080612	0.000146344	0.000183397	0.00127333	0.000371765	0.000196744	0.000208692	9.44427e-05	1.88972e-05	0.000247922	0.000171391	4.52388e-05	0.000339422	2.2072e-05	0.000321449	0.000178344	0.00022795	3.51388e-05	0.000212055	0.00105797	0.000363672	0.00106568	0.000162962	0.000257137	0.000913808	0.000290327	0.00150302	0.000107681	0.000128239	0.000787081	0.000607697	0.000134905	0.000335739	0.000111479	0.000240989	0.000461885
Stilbenoid, diarylheptanoid and gingerol biosynthesis	Stilbenoid, diarylheptanoid and gingerol biosynthesis	2.2919e-05	5.91654e-06	4.39265e-06	3.21875e-06	1.27363e-05	6.37291e-07	4.15551e-05	2.84546e-06	1.82898e-06	2.23406e-06	1.65563e-06	2.81953e-06	5.96278e-06	7.32256e-07	6.32016e-07	2.44891e-06	2.41593e-06	0.000172264	7.60294e-06	2.42837e-05	9.03654e-07	6.56791e-06	3.39235e-05	4.99563e-06	2.27392e-05	6.74494e-07	8.00919e-06	1.8934e-06	3.90618e-06	7.00297e-06	1.07095e-05	1.89244e-06	1.23295e-05	1.89109e-06	1.32603e-06	7.8742e-07	4.24477e-06	8.76262e-06	1.54222e-05	4.34646e-06	6.59708e-06	1.37935e-05	0.000116361	1.43892e-05	1.30359e-05	1.40008e-05	9.62224e-06	6.47275e-05
Viral myocarditis	Viral myocarditis	9.89618e-06	4.25853e-06	4.17792e-06	1.7552e-06	2.05243e-06	2.16593e-06	8.53381e-05	6.86739e-06	2.74979e-06	1.70549e-06	2.45925e-06	2.72658e-06	3.70568e-07	9.07998e-07	1.63364e-06	1.07052e-05	6.67008e-06	3.55602e-06	8.04959e-07	8.51531e-07	2.81904e-06	1.1053e-05	7.64184e-06	1.14634e-05	6.19031e-06	1.60893e-06	3.40625e-06	4.46269e-06	9.41326e-06	2.00886e-05	2.20938e-05	8.15227e-06	4.87691e-06	5.04424e-06	1.88875e-05	3.53285e-06	1.07496e-05	2.46414e-05	1.26654e-05	1.0025e-05	1.62838e-05	1.84437e-05	2.24853e-05	2.21199e-05	2.73548e-05	2.90595e-05	1.00355e-05	6.02909e-06
Other transporters	Other transporters	0.00326087	0.00241876	0.00324546	0.00306733	0.00308891	0.0037702	0.00293414	0.0032116	0.00301805	0.00320459	0.00209062	0.00324722	0.00260364	0.00347307	0.00240564	0.00355594	0.00340155	0.00236251	0.00327458	0.00233684	0.00235954	0.00312854	0.00258529	0.00236903	0.00277718	0.00235382	0.00283546	0.00196302	0.00337077	0.0023874	0.00257303	0.00337425	0.00291523	0.00326534	0.00342042	0.00401682	0.00319646	0.00340896	0.00313922	0.00277843	0.00341512	0.00345807	0.00244335	0.00330218	0.00335159	0.00289294	0.00339816	0.0032659
Biotin metabolism	Biotin metabolism	0.00105559	0.000648243	0.00129121	0.00136634	0.00180196	0.00126207	0.000961978	0.00130563	0.0012395	0.0014052	0.000816026	0.00142774	0.00143718	0.00127424	0.00117474	0.00118748	0.00139586	0.00102987	0.00174537	0.00143455	0.00052869	0.00157027	0.00188488	0.000573246	0.00190838	0.000518289	0.00104573	0.00194715	0.00175004	0.000564102	0.00204573	0.00143786	0.00144681	0.00143853	0.00187882	0.00113655	0.00215826	0.00176816	0.0013888	0.00147424	0.00201251	0.00160606	0.00110568	0.00162364	0.00146351	0.00238062	0.00162622	0.00198152
Prenyltransferases	Prenyltransferases	0.00205689	0.00231497	0.00142271	0.00164944	0.00206505	0.0026149	0.00223929	0.00179752	0.00179119	0.00162648	0.00265495	0.00210627	0.00223172	0.0022581	0.00233522	0.00208989	0.00217087	0.00223106	0.00181611	0.00250711	0.00232241	0.00249766	0.00244374	0.00236631	0.00209848	0.00232062	0.00214475	0.00340593	0.00230604	0.00233437	0.00329475	0.00192655	0.00221871	0.00178615	0.00254762	0.00232703	0.00223164	0.00235768	0.00179446	0.00241012	0.00241687	0.00193016	0.00199248	0.0022083	0.00206988	0.00253956	0.00226012	0.00229055
D-Glutamine and D-glutamate metabolism	D-Glutamine and D-glutamate metabolism	0.00147158	0.00178572	0.00113816	0.00133878	0.00155348	0.0016127	0.00161882	0.00138703	0.00139533	0.00130255	0.0019263	0.00158722	0.00158498	0.00156732	0.00171981	0.00156737	0.0015707	0.00153387	0.00132147	0.0018105	0.00182821	0.00171968	0.00176547	0.00181672	0.00163511	0.00183236	0.00165534	0.00143419	0.00168245	0.00181185	0.0013814	0.00147381	0.00160999	0.00137299	0.00165494	0.00159074	0.00135618	0.00164889	0.00138848	0.00168144	0.00170209	0.001398	0.00146445	0.0015601	0.00149587	0.00182739	0.00160028	0.0017427
Proteasome	Proteasome	0.000384787	8.71594e-05	0.000264061	0.000255245	0.000437195	0.000420902	0.000534698	0.000358075	0.000314818	0.000320194	0.00170405	0.00054737	0.000716032	0.000531976	0.000815291	0.000456714	0.000473296	0.000309136	0.000348916	0.000795603	3.53658e-05	0.000651032	0.000282759	0.000115562	0.000363378	4.88023e-05	0.00038144	0.00080919	0.000487278	7.48872e-05	0.000522711	0.000413524	0.000384755	0.000396976	0.000596899	0.000515665	0.000379274	0.000508554	0.000358786	0.000845486	0.000488467	0.000357092	0.000271031	0.000484	0.000438767	0.000416323	0.000463175	0.000573012
Melanogenesis	Melanogenesis	4.3583e-07	7.01729e-07	6.96321e-08	9.18418e-08	1.16978e-07	3.20469e-07	1.3516e-05	9.30383e-08	3.74971e-07	8.5488e-08	2.42052e-07	1.90226e-07	0	0	0	1.69924e-06	2.10081e-07	1.83536e-07	9.81658e-08	6.72261e-08	3.88947e-07	5.70142e-07	3.74076e-07	1.09275e-06	1.64339e-07	1.25698e-07	3.33946e-08	1.2171e-07	8.96501e-08	2.32529e-06	6.04512e-07	4.32001e-07	5.24659e-07	2.98019e-07	1.75136e-07	3.30208e-07	4.99214e-07	8.54607e-07	3.72135e-07	4.7463e-07	7.65888e-07	1.48329e-06	1.59392e-06	1.94846e-06	2.21317e-06	2.10618e-06	1.20392e-06	7.64936e-07
Toluene degradation	Toluene degradation	0.000554419	0.000582799	0.00227814	0.00177559	0.00128474	0.00072237	0.00105324	0.0014549	0.00138108	0.00167803	0.00135857	0.000872273	0.00144487	0.000495611	0.000767752	0.00112999	0.000544423	0.00075385	0.000760861	0.000789634	0.000492543	0.000780296	0.000982735	0.000587573	0.000990607	0.000500369	0.000458439	0.00138147	0.000688191	0.000568418	0.00121559	0.00105772	0.000959573	0.00123381	0.000931902	0.000389734	0.00173389	0.000896685	0.0016978	0.000847008	0.00089304	0.00165967	0.00128868	0.000618337	0.000892074	0.00126319	0.00100575	0.00141209
Protein processing in endoplasmic reticulum	Protein processing in endoplasmic reticulum	0.000570802	0.000468295	0.000314359	0.000334196	0.000633146	0.000701343	0.000635784	0.000488016	0.000396319	0.00037859	0.000127382	0.000692908	0.000438028	0.000688951	0.000467495	0.000663917	0.000714844	0.000402733	0.000619235	0.000661449	0.000477031	0.00073539	0.00047081	0.000454548	0.000595497	0.000473874	0.000479954	0.000595517	0.000820064	0.000465638	0.000601942	0.000575906	0.000462458	0.000510069	0.000903273	0.000855935	0.000892908	0.000945399	0.000435233	0.000616164	0.00083779	0.000499389	0.000340216	0.000689916	0.000663836	0.00102726	0.000868134	0.000711558
Chaperones and folding catalysts	Chaperones and folding catalysts	0.00960525	0.0107782	0.00995165	0.0106656	0.0116895	0.0107869	0.0104871	0.0110018	0.0108622	0.0110209	0.0097473	0.0109068	0.0113753	0.0114829	0.0107117	0.0104267	0.0111698	0.0104425	0.0108007	0.0100098	0.0106875	0.0121335	0.0122121	0.0107394	0.0118855	0.0106753	0.0112169	0.013374	0.0120357	0.0106806	0.0137323	0.0112632	0.0113831	0.0109001	0.0124995	0.0109321	0.0102838	0.012573	0.0112345	0.011308	0.0123982	0.0117898	0.0108512	0.0115734	0.0112919	0.0140096	0.0120873	0.0120728
Valine, leucine and isoleucine biosynthesis	Valine, leucine and isoleucine biosynthesis	0.00562918	0.00444148	0.0055784	0.00583108	0.0062775	0.00665264	0.00668914	0.00626168	0.00649552	0.00561946	0.00930331	0.00689149	0.00712029	0.00721467	0.008021	0.00736351	0.0071162	0.00605049	0.00653274	0.007754	0.00394654	0.00719334	0.00730964	0.00422697	0.0065911	0.00394771	0.00761079	0.00879053	0.00709292	0.00413976	0.00830826	0.00652458	0.00768152	0.00622363	0.00710694	0.0074897	0.0057733	0.00666786	0.00606136	0.00785651	0.00669687	0.00623757	0.00574064	0.00691603	0.00681759	0.00586965	0.00616149	0.0067754
Phenylpropanoid biosynthesis	Phenylpropanoid biosynthesis	0.00145277	0.000576884	0.00077087	0.000771397	0.00186948	0.00137018	0.00123201	0.000959756	0.00107156	0.000634952	0.0033648	0.00170099	0.00177949	0.00140541	0.00184733	0.00125512	0.00104268	0.00105629	0.00196579	0.00149982	0.000527679	0.00166121	0.000986937	0.000543741	0.00164906	0.000505774	0.000874967	0.00125144	0.00131517	0.000547028	0.00101129	0.00119321	0.000950359	0.00102109	0.00198194	0.00138205	0.000473953	0.00182346	0.00075546	0.00198809	0.00255305	0.00132073	0.000820628	0.00191681	0.00134315	0.0020827	0.00209375	0.00157028
Folate biosynthesis	Folate biosynthesis	0.00262389	0.00182908	0.00320232	0.00332955	0.00365511	0.00248703	0.00334126	0.00332947	0.00343739	0.00344551	0.00291862	0.0034322	0.00398436	0.00325245	0.00361825	0.0030898	0.00313013	0.00251113	0.00307419	0.00402074	0.00152059	0.0036384	0.0042148	0.00179891	0.0039706	0.00152308	0.00337626	0.00417404	0.00333476	0.00170326	0.00375868	0.00321917	0.00383236	0.00327461	0.00385103	0.00258846	0.00381163	0.00363142	0.00363927	0.00375458	0.00409971	0.00357739	0.00291655	0.00345833	0.00343628	0.00438067	0.00358921	0.00410855
Glycosphingolipid biosynthesis - ganglio series	Glycosphingolipid biosynthesis - ganglio series	0.000377708	0.000121237	9.98434e-05	0.000287093	0.00100025	0.000511102	0.000273766	0.000262086	0.00041077	9.50539e-05	3.33711e-05	0.000470455	0.000516281	0.000464384	0.000265891	0.000143928	0.000154362	0.000376635	0.000999898	0.000128992	5.05982e-05	0.00115343	0.000809846	6.52417e-05	0.00130302	4.19954e-05	0.000511442	0.00206053	0.000960878	5.20206e-05	0.00206289	0.000322428	0.000314071	0.000407635	0.00118772	0.000225281	0.000151572	0.00125611	8.99752e-05	0.000570835	0.00110134	0.000531989	0.000301433	0.000759045	0.000465336	0.00247422	0.00129391	0.000956053
Cell motility and secretion	Cell motility and secretion	0.00209578	0.00149225	0.00203045	0.00205125	0.00215171	0.00173729	0.00163017	0.00188583	0.00172421	0.00206451	0.00148861	0.00188851	0.00186238	0.00145083	0.00135305	0.00122281	0.00158505	0.00135737	0.00212458	0.00127346	0.00142851	0.00217845	0.00219702	0.00147864	0.00214038	0.00141677	0.00144631	0.0031902	0.00182343	0.00147239	0.0034394	0.00177632	0.00191276	0.00213732	0.0016881	0.00139222	0.00302099	0.00190392	0.0020506	0.00142558	0.00193976	0.00189015	0.00152344	0.00172299	0.00168855	0.00265829	0.00189946	0.0020908
Pathways in cancer	Pathways in cancer	0.000471455	9.55417e-05	0.000432326	0.000396853	0.000480281	0.000432592	0.000540769	0.000472095	0.000398901	0.000468613	9.40187e-05	0.000467556	0.000409471	0.000510243	0.000351187	0.000474768	0.000549842	0.000448702	0.000409685	0.000516653	4.47426e-05	0.000577818	0.000418014	8.96612e-05	0.000429587	4.35817e-05	0.000386025	0.000440599	0.000513957	9.24523e-05	0.000561303	0.000513946	0.000441474	0.000484996	0.000527842	0.000541311	0.000504098	0.000575959	0.000513139	0.000433511	0.000521424	0.000497478	0.000439204	0.000526924	0.000536519	0.000459846	0.000525258	0.000547523
Transcription related proteins	Transcription related proteins	4.85188e-05	2.97378e-05	0.000491905	0.000355834	0.000252056	4.3552e-05	8.29745e-05	0.000460817	0.00022812	0.000692183	4.59155e-05	0.000118098	0.000358349	2.00654e-05	1.96485e-05	6.09638e-06	8.53361e-05	1.13322e-05	4.23029e-05	5.08364e-06	2.74019e-06	1.96577e-05	1.51178e-05	1.16765e-05	8.37695e-05	4.29861e-06	3.67454e-05	5.41734e-05	2.05468e-05	6.74587e-06	6.15166e-05	0.000317246	8.27724e-05	0.000459045	1.76248e-05	2.93601e-05	0.000440088	1.81956e-05	0.000692022	2.28096e-05	1.52541e-05	0.000212812	0.000171848	1.81469e-05	0.000117475	1.75339e-05	2.18026e-05	4.97218e-05
Phosphatidylinositol signaling system	Phosphatidylinositol signaling system	0.000857485	0.00093435	0.00101011	0.00100321	0.00102452	0.000937608	0.000958345	0.000970892	0.0010299	0.000888315	0.00127321	0.000969301	0.00105787	0.000829582	0.000995542	0.00111254	0.000860866	0.00102726	0.000953486	0.000943717	0.000924597	0.000968555	0.00107519	0.000920783	0.00104427	0.000924454	0.000984298	0.00110754	0.00098476	0.000920157	0.00106521	0.000933701	0.000875517	0.000964164	0.00113991	0.000878335	0.00072955	0.00100147	0.000939951	0.00105169	0.00108219	0.000907867	0.00100752	0.000882304	0.000941703	0.00113953	0.00102017	0.00114581
p53 signaling pathway	p53 signaling pathway	9.89618e-06	4.25853e-06	4.17792e-06	1.7552e-06	2.05243e-06	2.16593e-06	8.53381e-05	6.86739e-06	2.74979e-06	1.70549e-06	2.45925e-06	2.72658e-06	3.70568e-07	9.07998e-07	1.63364e-06	1.07052e-05	6.67008e-06	3.55602e-06	8.04959e-07	8.51531e-07	2.81904e-06	1.1053e-05	7.64184e-06	1.14634e-05	6.19031e-06	1.60893e-06	3.40625e-06	4.46269e-06	9.41326e-06	2.00886e-05	2.20938e-05	8.15227e-06	4.87691e-06	5.04424e-06	1.88875e-05	3.53285e-06	1.07496e-05	2.46414e-05	1.26654e-05	1.0025e-05	1.62838e-05	1.84437e-05	2.24853e-05	2.21199e-05	2.73548e-05	2.90595e-05	1.00355e-05	6.02909e-06
C5-Branched dibasic acid metabolism	C5-Branched dibasic acid metabolism	0.00204924	0.00128952	0.00292257	0.00267425	0.0023548	0.00236331	0.00230388	0.00274447	0.00276705	0.00247083	0.0038605	0.0025932	0.0029602	0.00251247	0.00300742	0.00250548	0.00260581	0.00206661	0.0024603	0.00298316	0.00105202	0.00247745	0.00257506	0.00121207	0.00240605	0.00105542	0.00259654	0.0033585	0.00247729	0.00116563	0.00295286	0.00269481	0.00283656	0.00264714	0.00242598	0.00257888	0.00274769	0.00232587	0.00276458	0.00290047	0.0022843	0.0025208	0.0022542	0.00249958	0.0025633	0.00193967	0.0022454	0.00265767
Lysine biosynthesis	Lysine biosynthesis	0.00747177	0.00555552	0.00480225	0.00542826	0.00631924	0.00802319	0.00733545	0.00599446	0.00647219	0.00493605	0.00984663	0.00763494	0.00692061	0.00833793	0.00824364	0.00811158	0.00793632	0.00806794	0.00712079	0.0090235	0.00528582	0.00770421	0.00767149	0.0053731	0.00706221	0.00522458	0.00807773	0.00861077	0.00770634	0.00534543	0.00818693	0.00673669	0.00745622	0.00638225	0.00798503	0.00857806	0.005576	0.00759455	0.00564707	0.00816197	0.00775582	0.00602815	0.00673894	0.00772129	0.00738605	0.00664174	0.00721546	0.00780117
Pertussis	Pertussis	0.000207773	0.000137145	0.00285279	0.00205088	0.00131382	0.000257598	0.00029573	0.0014473	0.00141286	0.0025179	0.000161229	0.000656935	0.000862798	0.000191721	0.00019645	4.31343e-05	0.00025242	0.000156886	0.000387216	6.05217e-05	2.11076e-05	0.000260979	0.000512042	6.01207e-05	0.000695756	2.52239e-05	0.000128432	0.000134718	0.000366749	5.91987e-05	0.000182348	0.00100993	0.000658424	0.00107856	0.000451935	9.18324e-05	0.00105963	0.000459981	0.00170159	0.000243174	0.00052839	0.00166756	0.00106732	0.000301833	0.00062051	0.000866732	0.000427344	0.000349204
Butirosin and neomycin biosynthesis	Butirosin and neomycin biosynthesis	0.000840961	0.0005091	0.000470498	0.000485074	0.000841179	0.000837406	0.000705282	0.000555194	0.000619051	0.000395578	0.000121132	0.00071785	0.000512632	0.000737184	0.000759734	0.000702898	0.000632873	0.000903773	0.000808873	0.000735861	0.000486704	0.000939586	0.000542441	0.000505508	0.000725142	0.000486571	0.000763395	0.000890691	0.000724582	0.000492845	0.000935843	0.000676404	0.000619823	0.000577238	0.000811512	0.000820962	0.000519042	0.000943824	0.000411602	0.000770244	0.000862936	0.000525744	0.000717705	0.000889131	0.000663089	0.0008834	0.000978929	0.000712539
Type II diabetes mellitus	Type II diabetes mellitus	0.0005015	0.000476135	0.000430167	0.000467192	0.000520161	0.000515064	0.000618618	0.000512176	0.000504997	0.000513067	0.00064259	0.000543098	0.000552678	0.000572946	0.000571678	0.000481254	0.000527891	0.000496189	0.000479003	0.000916391	0.000468283	0.00059151	0.000533676	0.000472875	0.000493433	0.000468086	0.000613289	0.000568889	0.000534992	0.000467763	0.000546708	0.00051552	0.000562584	0.000475328	0.000558552	0.000566211	0.000722773	0.000546982	0.000504415	0.000569273	0.000522294	0.000499841	0.000500515	0.000520743	0.000532412	0.000488406	0.000508809	0.000500265
Ascorbate and aldarate metabolism	Ascorbate and aldarate metabolism	0.00155806	0.00319619	0.0034193	0.00267882	0.00181478	0.00129029	0.00157392	0.00198762	0.00209755	0.00232006	0.000879436	0.00131644	0.00134598	0.000650438	0.000804868	0.00108399	0.000818892	0.00095405	0.00143265	0.00121624	0.00349089	0.001043	0.00110651	0.00328858	0.00157937	0.00351572	0.000841439	0.00103449	0.000787765	0.0033285	0.000849502	0.00162513	0.00125848	0.00176035	0.000838455	0.000701305	0.00153421	0.00108124	0.0019852	0.00090852	0.000906243	0.00198673	0.0017803	0.000915708	0.00121806	0.00143307	0.00175134	0.00108406
Apoptosis	Apoptosis	0.000118492	2.2256e-05	2.42676e-05	5.54721e-05	0.000283026	0.000109632	0.000108306	7.48478e-05	0.000124526	9.74213e-06	4.57745e-05	0.000178108	0.000133775	0.000163076	8.2694e-05	1.73709e-05	5.94343e-05	8.75902e-05	0.000228929	3.0293e-05	1.03042e-05	0.000219763	0.000191781	1.80905e-05	0.000266671	9.42016e-06	6.76219e-05	2.19996e-05	0.000222576	2.78672e-05	4.68275e-05	0.000114274	0.000146497	6.05437e-05	0.000397855	6.09152e-05	6.07121e-05	0.000372077	4.47853e-05	0.0002185	0.000539348	0.000175319	7.59567e-05	0.00024636	0.000176875	0.000654204	0.000479779	0.000261214
Pathogenic Escherichia coli infection	Pathogenic Escherichia coli infection	1.74967e-06	2.7977e-06	5.94745e-07	2.92567e-07	1.86704e-05	6.98766e-06	3.39005e-06	6.49677e-05	1.06654e-06	5.47322e-05	8.02324e-06	6.17183e-06	6.93524e-05	1.07891e-06	1.97394e-06	3.86528e-07	8.66007e-06	3.59387e-07	6.3153e-06	4.18371e-07	3.49699e-07	8.29297e-07	1.10441e-06	1.46974e-06	3.10058e-06	3.81241e-07	1.10753e-06	9.47977e-06	2.39494e-06	6.79249e-07	9.44692e-06	3.41235e-05	1.24445e-06	8.86403e-05	7.67221e-07	1.01603e-06	7.98379e-05	1.99978e-06	0.000205184	2.82212e-07	2.07712e-06	2.60204e-06	2.46925e-06	1.39238e-06	1.37066e-06	2.2324e-06	2.14418e-06	1.61791e-06
Neuroactive ligand-receptor interaction	Neuroactive ligand-receptor interaction	0	0	0	0	0	0	0	0	0	0	0	0	0	0	0	0	0	0	0	0	0	0	0	0	0	0	0	0	0	0	0	1.39355e-07	2.4215e-07	1.21415e-07	8.7568e-08	1.39703e-07	4.53831e-08	0	1.02658e-07	1.53934e-07	3.13318e-07	0	0	0	0	0	0	0
Butanoate metabolism	Butanoate metabolism	0.00553266	0.00463814	0.00836503	0.00753192	0.00592291	0.00523694	0.00631295	0.00673918	0.00708292	0.00704641	0.00490411	0.00577336	0.00564161	0.00538551	0.00527311	0.0054484	0.00552261	0.00687352	0.00537399	0.0068264	0.00431098	0.00479474	0.00614345	0.00447017	0.00612862	0.00429743	0.00574926	0.00548886	0.00542824	0.00452001	0.00559604	0.00598797	0.00605425	0.00589459	0.00529898	0.0049216	0.00612622	0.00524933	0.00656873	0.00527264	0.00523219	0.00613832	0.00761381	0.00543272	0.00604667	0.00507265	0.00535816	0.00645385
Styrene degradation	Styrene degradation	0.000218802	0.000419399	0.000411851	0.000255391	0.000190021	0.00014831	0.000344007	0.000175477	0.000193659	0.000181953	3.81402e-05	0.000236406	9.57466e-05	0.000116998	8.44993e-05	0.000240004	0.000141958	0.000174019	0.000323211	0.00097024	0.000444744	9.18433e-05	9.91563e-05	0.000433964	0.000248131	0.000446021	8.36431e-05	5.84876e-05	0.000106332	0.000452539	0.000117036	0.000122423	0.000215154	0.00014802	0.000129266	9.47715e-05	5.22305e-05	0.00010808	0.000121865	0.000147102	0.000100638	0.000257425	0.000222005	0.000148187	0.000260313	0.000128815	0.000200847	0.000433919
Alzheimer's disease	Alzheimer's disease	0.000472919	0.000856394	0.000462214	0.000542309	0.000462154	0.000592168	0.000696182	0.000511635	0.000484967	0.000489235	0.00065339	0.000535074	0.000542276	0.000536524	0.000564485	0.000563752	0.000557087	0.000506523	0.000386943	0.000578632	0.000899611	0.00055495	0.000546473	0.000898152	0.000493014	0.000902521	0.000561658	0.000587001	0.00054444	0.000914952	0.00060256	0.000566668	0.000555721	0.000485176	0.000575465	0.000547247	0.000497431	0.000556668	0.000547005	0.000561802	0.000522228	0.000529532	0.000559557	0.000526651	0.000589399	0.000528215	0.000500118	0.000526863
Carbon fixation in photosynthetic organisms	Carbon fixation in photosynthetic organisms	0.00679565	0.00603305	0.00569595	0.00586277	0.00619514	0.00639545	0.00644306	0.00584811	0.0061463	0.00502544	0.00671131	0.00652723	0.00623472	0.00692447	0.00646437	0.0061989	0.00657045	0.00646046	0.00674904	0.00671725	0.00605786	0.00714427	0.00667616	0.00600211	0.00663054	0.00606616	0.00628738	0.00634604	0.00647223	0.00600813	0.00666845	0.00622184	0.00633052	0.00603705	0.00677255	0.00624704	0.00622617	0.00646981	0.00547908	0.00700706	0.00701218	0.00557225	0.00615824	0.0068445	0.00646468	0.00680276	0.0067019	0.00670296
Vibrio cholerae pathogenic cycle	Vibrio cholerae pathogenic cycle	0.000896978	0.000912395	0.000976201	0.000949217	0.000876365	0.00100719	0.000792947	0.0010008	0.000805041	0.00129303	0.000704891	0.000846022	0.000929063	0.000819813	0.00073232	0.000683779	0.000784431	0.000684145	0.000699419	0.00077051	0.00091649	0.00068741	0.000727684	0.000914416	0.000708543	0.000915336	0.000728923	0.000704063	0.000812778	0.000918199	0.000760098	0.000982678	0.000729638	0.00106187	0.000828219	0.000806947	0.000871045	0.000759473	0.00121486	0.000795323	0.000792991	0.00107432	0.000776729	0.000754033	0.000784241	0.000767434	0.000726876	0.000643068
Glyoxylate and dicarboxylate metabolism	Glyoxylate and dicarboxylate metabolism	0.0046568	0.00290147	0.00688868	0.00622112	0.00637045	0.0043817	0.00464867	0.00613694	0.00589132	0.00727347	0.00420335	0.0055063	0.0055754	0.00498168	0.0043038	0.00571458	0.00525033	0.00352875	0.00529469	0.00566628	0.00254466	0.00488013	0.00507016	0.00270231	0.00547171	0.00249542	0.00408379	0.00575124	0.00540219	0.00273874	0.00594644	0.00607386	0.00495466	0.00619354	0.00567214	0.00461245	0.0073356	0.00566695	0.00647021	0.00505569	0.0061268	0.00585865	0.00491246	0.00572098	0.00588709	0.00647614	0.00570041	0.00539947
Secretion system	Secretion system	0.0123119	0.0113201	0.0196977	0.0187366	0.0143039	0.0131229	0.0139798	0.0162007	0.015476	0.021962	0.00997149	0.0133529	0.0136251	0.012049	0.0128682	0.0123403	0.0141548	0.0124927	0.0111013	0.0120485	0.0105082	0.0120678	0.0132672	0.0109264	0.0124958	0.0104729	0.0134782	0.0123518	0.0126346	0.0110229	0.0134611	0.0159808	0.0147538	0.0147086	0.0114571	0.0133629	0.0150716	0.0117717	0.0179114	0.0118726	0.0106121	0.016705	0.0156373	0.0120634	0.0136793	0.00957676	0.0105266	0.0115195
Insulin signaling pathway	Insulin signaling pathway	0.000994031	0.000562639	0.000789681	0.000846861	0.000935938	0.000716772	0.00074377	0.000893014	0.000968559	0.000770798	0.000678247	0.000864299	0.00085498	0.000936701	0.00087322	0.000809336	0.000988094	0.000838173	0.000941972	0.000849452	0.000499428	0.00110883	0.000816838	0.00054972	0.000835053	0.000496278	0.000967412	0.00127574	0.000951547	0.000519211	0.00131984	0.000932363	0.000897133	0.000883329	0.000751647	0.00101524	0.00109329	0.000970369	0.000835037	0.000869083	0.000822625	0.000842243	0.000889154	0.000962054	0.000878065	0.000847805	0.000978747	0.000809834
Methane metabolism	Methane metabolism	0.0109918	0.0115932	0.00934606	0.00996229	0.0105087	0.0114683	0.0109209	0.0100863	0.0106647	0.00912246	0.0104618	0.0115913	0.0099815	0.0113401	0.0107466	0.0123487	0.0108941	0.0114507	0.0119159	0.0102062	0.0118981	0.0109767	0.010343	0.0116869	0.011455	0.0119088	0.0112885	0.00907039	0.0116606	0.0116968	0.00923539	0.0105679	0.00963697	0.0105107	0.0123054	0.0119297	0.00779154	0.0114457	0.00905166	0.0113904	0.0117314	0.0100373	0.010161	0.0108423	0.0112695	0.0111512	0.0118789	0.0112035
Aminobenzoate degradation	Aminobenzoate degradation	0.00111126	0.00137687	0.00229595	0.00175374	0.00134437	0.000926662	0.00152214	0.00137675	0.00154476	0.00165592	0.00127828	0.0010745	0.000967719	0.000640981	0.000674115	0.000649887	0.000640709	0.00240706	0.00100603	0.0015039	0.00136542	0.000777641	0.00110871	0.00136673	0.00128143	0.00136252	0.000927911	0.000749891	0.00080045	0.00140841	0.000846443	0.00092681	0.000969066	0.00106751	0.000663179	0.000643823	0.00121548	0.000841123	0.00129082	0.000723922	0.000786364	0.00127208	0.00241408	0.000883067	0.00116236	0.00126326	0.00107353	0.00122405
Retinol metabolism	Retinol metabolism	0.000229351	0.000442263	0.000494978	0.00039937	0.000325085	0.00016821	0.00037501	0.000275422	0.000359526	0.000326937	5.36119e-05	0.000291941	0.000418974	0.000178375	0.000253118	0.000154142	0.00014183	0.000532187	0.000262111	0.000550019	0.000449304	0.000217992	0.000341122	0.000434834	0.000379411	0.000449699	0.000248447	0.000502444	0.000263449	0.000447553	0.000395375	0.000198085	0.000330897	0.000196316	0.000443039	7.35198e-05	0.000134977	0.000239736	0.00026182	0.000307072	0.000157413	0.000416818	0.000531021	0.000232941	0.000283272	0.000445312	0.000327045	0.000304463
Zeatin biosynthesis	Zeatin biosynthesis	0.000477912	0.000470922	0.000270477	0.000365649	0.00053952	0.000535441	0.000485025	0.000401332	0.000455044	0.000320678	0.000668691	0.000543482	0.000523349	0.000589635	0.000588758	0.000501274	0.000529148	0.000511542	0.000471066	0.000574468	0.000467949	0.00059554	0.000626151	0.000469316	0.000598134	0.000467347	0.000572762	0.000556945	0.000613452	0.000465641	0.00053914	0.000455251	0.00055038	0.000406175	0.000693262	0.000534274	0.000407725	0.000651864	0.000368251	0.000626826	0.000705668	0.000461663	0.000467173	0.000576417	0.000511016	0.000747508	0.000626836	0.000620039
Pores ion channels	Pores ion channels	0.00285454	0.00255526	0.00603418	0.00545184	0.00536632	0.00284721	0.00281618	0.00448171	0.00459823	0.00487894	0.00255628	0.00379502	0.0042657	0.00282241	0.00290456	0.00210315	0.00272335	0.00248202	0.00392251	0.00250592	0.00236574	0.00352314	0.00465261	0.00246506	0.00488802	0.00237355	0.00263988	0.00369414	0.00408031	0.0024699	0.00370124	0.00409864	0.00409559	0.00414014	0.00442789	0.00214091	0.00489231	0.00460739	0.00472447	0.00334325	0.00481011	0.00555498	0.00384247	0.00343147	0.00362916	0.00734145	0.00455226	0.00463654
Isoflavonoid biosynthesis	Isoflavonoid biosynthesis	0	0	0	0	0	0	0	0	0	0	0	0	0	0	0	0	0	0	0	0	0	1.29578e-07	2.31571e-07	0	1.80773e-07	0	1.66973e-07	1.82565e-07	8.96501e-08	0	0	0	0	0	0	0	0	0	0	0	0	0	0	0	0	0	0	0
ABC transporters	ABC transporters	0.0386142	0.0293587	0.047762	0.0410183	0.0284448	0.0304208	0.0293532	0.0353517	0.0364295	0.0330822	0.0258439	0.0317681	0.0306834	0.0273369	0.0302486	0.028199	0.0290165	0.0276357	0.0357006	0.0257715	0.0293095	0.0250966	0.0264534	0.0291427	0.0290387	0.029327	0.0262353	0.0266989	0.0249629	0.0294328	0.0258763	0.030294	0.0294298	0.0363209	0.0233783	0.0272407	0.0303788	0.0239449	0.033765	0.0279379	0.0229584	0.0341655	0.0308994	0.0259017	0.0303793	0.0182109	0.0263081	0.0276959
Fluorobenzoate degradation	Fluorobenzoate degradation	2.13025e-05	3.18414e-05	0.00129329	0.000767827	0.0001183	2.453e-05	0.000162618	0.00045671	0.000590902	0.000321902	2.96318e-05	0.000183234	0.000143759	6.52733e-06	8.70469e-06	1.98721e-05	3.49274e-05	1.379e-05	1.68011e-05	3.10137e-06	6.41232e-06	2.19722e-05	1.82642e-05	2.42947e-05	8.01441e-05	6.92142e-06	7.9252e-06	2.58242e-05	9.95641e-06	3.26596e-05	4.79458e-05	0.000166445	0.000182939	0.000192907	9.82788e-06	7.95599e-06	0.000196836	3.27068e-05	0.000335848	1.69481e-05	2.60332e-05	0.000335736	0.000461538	5.07647e-05	0.000273714	5.29213e-05	4.19724e-05	4.1542e-05
RIG-I-like receptor signaling pathway	RIG-I-like receptor signaling pathway	3.11151e-05	8.1402e-06	0.000172971	0.00016937	2.32556e-05	1.41987e-05	6.14023e-05	7.477e-05	0.000129211	8.58488e-06	4.73579e-06	3.27762e-05	3.77205e-06	1.01589e-05	1.6433e-05	9.4182e-06	7.693e-06	0.000264563	0.000170761	2.99788e-05	2.80077e-06	3.67302e-05	7.2614e-05	2.85098e-05	5.27003e-05	3.8275e-06	5.27549e-05	6.45021e-06	1.00053e-05	1.43756e-05	2.81676e-05	3.43436e-05	3.48008e-05	2.11008e-05	5.05668e-06	6.2798e-06	7.38273e-06	5.53512e-06	1.05973e-05	8.54373e-06	5.63554e-06	0.000103362	0.000237743	8.5072e-06	3.43543e-05	7.12464e-06	9.15564e-06	9.65113e-06
Renal cell carcinoma	Renal cell carcinoma	0.000126748	2.39214e-05	0.00017565	0.000157992	0.000123076	3.36339e-05	0.000155774	0.000119175	9.52442e-05	0.000172039	2.26912e-05	8.73185e-05	0.000109238	3.12304e-05	6.16003e-05	1.42135e-05	8.87504e-05	0.000199918	7.36286e-05	0.000270948	1.17112e-05	9.39604e-05	0.000162557	4.45764e-05	8.72581e-05	1.37344e-05	5.32664e-05	3.86706e-05	2.91689e-05	3.59665e-05	4.43239e-05	0.000102341	0.000132448	0.000111337	3.90515e-05	3.06573e-05	0.00012121	5.31811e-05	0.000184639	6.02208e-05	3.21433e-05	0.000134461	0.000190843	3.491e-05	8.70814e-05	3.94989e-05	7.78847e-05	9.60487e-05
Lysine degradation	Lysine degradation	0.000893506	0.000614464	0.00180668	0.00150088	0.00122896	0.000838749	0.00132144	0.00129463	0.0013388	0.00154244	0.000728659	0.000990981	0.000983426	0.00082547	0.000767337	0.000906627	0.000940407	0.000700629	0.000784192	0.000946965	0.00052427	0.000987015	0.000822953	0.000625182	0.00107917	0.000517675	0.000747737	0.00163928	0.000939548	0.000652393	0.00162311	0.00119138	0.000938819	0.0010598	0.000859137	0.000890028	0.00168957	0.00111884	0.00139128	0.00083663	0.00104333	0.00133396	0.00128424	0.0010676	0.00121621	0.00126531	0.0011822	0.00104456
Germination	Germination	0.000365219	5.57024e-05	9.80235e-05	0.000106925	0.000146125	0.000334843	0.000212225	0.000300648	0.000201221	0.000197372	2.17664e-05	0.000351286	0.000165575	0.00052294	0.000383078	0.000453708	0.000518431	0.000328937	0.000362209	0.000116554	2.68138e-05	0.000253065	0.000143166	2.92034e-05	0.000185703	1.82513e-05	0.000327292	0.000138999	0.000439957	3.70543e-05	0.000194449	0.00035868	0.000236954	0.000333356	0.00031304	0.00065314	2.96406e-05	0.00044791	0.000195411	0.000358339	0.000241949	0.000225025	0.000189941	0.000412448	0.000396509	3.62583e-05	0.000287396	0.000225432
Ribosome	Ribosome	0.0225318	0.0257076	0.0136811	0.0177109	0.0209666	0.0261147	0.0253681	0.0199244	0.021053	0.0171972	0.0328909	0.0241868	0.0243574	0.0269555	0.0292927	0.0263676	0.0266946	0.0257605	0.0186831	0.0294688	0.0259087	0.0271347	0.0273237	0.0259272	0.0224567	0.0258926	0.0279184	0.0286957	0.0264656	0.02574	0.0275212	0.0218078	0.0260388	0.0195726	0.0272245	0.0270434	0.020412	0.0254476	0.0190636	0.027908	0.0253069	0.0206863	0.023222	0.0246948	0.0239455	0.0231594	0.0233871	0.0256862
Pancreatic secretion	Pancreatic secretion	0	0	0	0	0	0	0	0	0	0	0	0	0	0	0	0	0	0	0	0	0	0	0	0	0	0	0	0	0	0	0	1.39355e-07	2.4215e-07	1.21415e-07	8.7568e-08	1.39703e-07	4.53831e-08	0	1.02658e-07	1.53934e-07	3.13318e-07	0	0	0	0	0	0	0
Amino acid metabolism	Amino acid metabolism	0.00185521	0.00102801	0.0034826	0.00278272	0.00194902	0.000927496	0.000775309	0.00205566	0.00207099	0.00288998	0.000864953	0.00139624	0.00140324	0.00061904	0.000736071	0.00161907	0.000896473	0.000939579	0.00146675	0.000651874	0.000944734	0.000690507	0.00109651	0.000929236	0.00155329	0.000937436	0.00085395	0.00130756	0.00077647	0.000944752	0.00116699	0.00172592	0.00110639	0.00191671	0.000875218	0.000647951	0.00246154	0.0007857	0.00215062	0.000906103	0.000841409	0.0012237	0.00147582	0.000758635	0.00145022	0.00090414	0.00126683	0.00105599
Protein export	Protein export	0.0058246	0.00614909	0.00430367	0.00517614	0.00593757	0.00684786	0.00613387	0.00545535	0.00577636	0.00491963	0.00656963	0.00613032	0.00616971	0.00666665	0.00682589	0.00639031	0.00675041	0.00624177	0.00566518	0.00716233	0.00607331	0.00692733	0.00722418	0.00613045	0.00647534	0.00607365	0.00702454	0.0068955	0.00701496	0.00609069	0.00700263	0.00580496	0.00684939	0.00560786	0.00685345	0.00696116	0.00660939	0.0067496	0.0054878	0.00670527	0.00668773	0.00570333	0.00582551	0.00646095	0.00615227	0.00682725	0.00620971	0.0066919
Hypertrophic cardiomyopathy (HCM)	Hypertrophic cardiomyopathy (HCM)	3.97932e-07	5.93993e-07	3.13344e-07	1.3266e-07	1.06343e-07	4.42026e-08	9.21209e-06	2.20966e-07	1.74986e-07	2.62192e-07	1.35549e-07	3.93134e-07	0	0	4.37583e-08	2.6988e-07	2.50872e-07	1.83536e-07	2.94497e-08	0	2.23939e-07	2.98029e-07	1.95945e-07	1.15209e-06	3.61545e-07	1.38267e-07	1.8367e-07	1.82565e-07	1.66493e-07	1.48627e-06	1.63574e-06	3.90194e-07	6.05376e-07	2.64905e-07	2.37685e-07	3.55609e-07	8.75893e-07	1.98269e-06	1.20405e-06	8.3381e-07	1.23586e-06	1.19096e-06	1.36914e-06	1.59802e-06	1.56557e-06	1.82586e-06	6.70755e-07	5.28501e-07
DNA replication proteins	DNA replication proteins	0.0129498	0.0137013	0.0091055	0.0106491	0.0129426	0.0131361	0.0129438	0.0116506	0.0121415	0.010167	0.0150634	0.0130918	0.0129073	0.0140633	0.0142224	0.0143637	0.0136697	0.0139916	0.0127924	0.0137424	0.0138485	0.0136398	0.013612	0.0136621	0.012966	0.0138302	0.0143657	0.0141763	0.0143637	0.0136714	0.0136829	0.0120982	0.0130633	0.0116082	0.0143252	0.0139241	0.0103114	0.0138561	0.0106454	0.0142246	0.0143581	0.0117282	0.0125693	0.0136623	0.0132908	0.0134415	0.013511	0.0134495
Betalain biosynthesis	Betalain biosynthesis	4.54779e-07	8.04925e-07	1.47968e-07	9.18418e-08	1.16978e-07	3.20469e-07	1.3516e-05	1.16298e-07	3.74971e-07	1.28232e-07	2.90462e-07	2.53635e-07	0	0	0	1.69924e-06	2.88862e-07	1.83536e-07	9.81658e-08	6.72261e-08	3.88947e-07	5.96058e-07	3.74076e-07	1.47394e-06	1.64339e-07	1.50837e-07	3.33946e-08	1.2171e-07	8.96501e-08	2.56501e-06	6.04512e-07	4.32001e-07	5.24659e-07	3.64245e-07	1.75136e-07	3.30208e-07	4.99214e-07	8.54607e-07	4.94042e-07	4.7463e-07	7.65888e-07	1.48329e-06	1.64501e-06	1.94846e-06	2.21317e-06	2.10618e-06	1.20392e-06	7.64936e-07
Notch signaling pathway	Notch signaling pathway	0	2.0185e-07	0	0	0	0	0	0	0	8.26669e-08	0	0	0	0	0	0	1.45831e-07	0	0	0	0	0	0	7.2045e-08	0	0	0	0	0	0	0	0	0	0	0	0	0	0	8.12282e-08	0	0	0	0	0	0	0	0	0
Photosynthesis proteins	Photosynthesis proteins	0.00389187	0.0037441	0.00224688	0.0028627	0.00322693	0.00370083	0.00379706	0.00315113	0.00327035	0.00261789	0.00507133	0.00370277	0.0037285	0.00420897	0.0045522	0.00444175	0.0042687	0.00382614	0.0036503	0.00447298	0.00373015	0.00400832	0.00420846	0.00376045	0.00352422	0.003722	0.00426371	0.00438072	0.00380332	0.00373227	0.0041221	0.00358664	0.00437857	0.00333986	0.00393606	0.00428773	0.00317499	0.00396405	0.00302973	0.00438783	0.0038045	0.00336435	0.00377033	0.00407681	0.00374441	0.00352584	0.00397081	0.00398425
Primary bile acid biosynthesis	Primary bile acid biosynthesis	0.000459765	0.000784019	5.295e-05	0.000101014	0.000398849	0.000317076	0.000404936	0.000126584	0.000122215	7.28054e-05	4.97263e-05	0.000288071	0.000293341	0.000292934	0.000319748	0.000214411	0.000196759	0.000685861	0.0004014	0.000441846	0.000880085	0.000234452	0.000316998	0.000821718	0.000413189	0.000878498	0.000232754	0.000239667	0.000271928	0.000840971	0.000115316	0.000245442	0.000212414	0.000168288	0.000379119	0.000223463	7.52701e-05	0.0003936	9.69432e-05	0.000417875	0.000397302	0.000192735	0.000446411	0.000390823	0.000234219	0.000657546	0.000501944	0.000370145
Colorectal cancer	Colorectal cancer	9.89618e-06	4.25853e-06	4.17792e-06	1.7552e-06	2.05243e-06	2.16593e-06	8.53381e-05	6.86739e-06	2.74979e-06	1.70549e-06	2.45925e-06	2.72658e-06	3.70568e-07	9.07998e-07	1.63364e-06	1.07052e-05	6.67008e-06	3.55602e-06	8.04959e-07	8.51531e-07	2.81904e-06	1.1053e-05	7.64184e-06	1.14634e-05	6.19031e-06	1.60893e-06	3.40625e-06	4.46269e-06	9.41326e-06	2.00886e-05	2.20938e-05	8.15227e-06	4.87691e-06	5.04424e-06	1.88875e-05	3.53285e-06	1.07496e-05	2.46414e-05	1.26654e-05	1.0025e-05	1.62838e-05	1.84437e-05	2.24853e-05	2.21199e-05	2.73548e-05	2.90595e-05	1.00355e-05	6.02909e-06
Cellular antigens	Cellular antigens	0.000232171	5.82787e-05	0.000488637	0.000479708	0.000590337	0.000241717	0.000372951	0.000309626	0.000455299	0.000206848	0.000653153	0.000485853	0.000438285	0.00030634	0.000360506	3.80396e-05	0.000154923	0.000213718	0.000447483	0.000435679	2.09249e-05	0.000449661	0.000556021	8.59449e-05	0.000686141	2.60744e-05	0.000269816	0.0002049	0.000506886	6.97409e-05	0.000128459	0.000246334	0.000371273	0.000302743	0.000713716	0.000110134	0.000202277	0.000635061	0.000238604	0.00051803	0.00077243	0.000505492	0.000387954	0.000403171	0.000324375	0.00115211	0.000611296	0.000601021
Bile secretion	Bile secretion	1.98966e-07	0	3.39456e-07	2.01032e-06	0	1.49184e-06	3.83223e-07	4.65192e-08	7.49941e-08	1.61572e-06	1.06503e-07	5.0727e-08	8.42201e-08	0	4.37583e-08	7.99644e-08	0	0	3.04314e-07	0	2.23939e-07	0	0	7.62381e-08	9.46591e-06	5.02791e-08	1.16881e-07	1.19681e-06	0	0	0	2.7871e-07	3.83405e-07	1.98679e-07	6.63015e-07	3.68309e-07	0	0	2.8231e-07	1.15451e-07	0	1.19096e-07	1.12392e-07	1.96248e-07	1.13173e-07	1.66676e-07	0	1.25171e-07
Protein digestion and absorption	Protein digestion and absorption	0.000107266	2.03773e-05	2.51723e-05	7.42181e-05	0.000376047	0.000120902	9.15886e-05	6.37602e-05	0.00010353	1.66498e-05	0.000585943	0.000247976	0.000272898	0.00018911	0.000251781	8.7381e-06	6.30107e-05	0.000109573	0.000300817	0.000224485	8.63439e-06	0.00019939	0.000314591	9.23294e-06	0.00039371	8.66485e-06	8.66828e-05	0.00015805	0.000314612	1.08467e-05	4.36202e-05	8.06612e-05	0.000142705	0.00012023	0.000427824	5.93582e-05	7.69366e-05	0.000417489	3.38824e-05	0.000373396	0.000489983	0.000193036	8.32352e-05	0.000240591	0.000148055	0.000785808	0.000383032	0.00034465
Chloroalkane and chloroalkene degradation	Chloroalkane and chloroalkene degradation	0.00162152	0.00138174	0.000951577	0.000979604	0.00121115	0.00127033	0.00176524	0.00103017	0.00120056	0.000935202	0.00232689	0.00134132	0.00129026	0.00145187	0.0012485	0.00163724	0.00132002	0.00253054	0.00150493	0.00233509	0.0014018	0.00109453	0.00124286	0.00134754	0.00128725	0.00138461	0.00146656	0.00143206	0.00126377	0.00140198	0.00128524	0.00114043	0.00122411	0.00110426	0.00156965	0.00159694	0.000605638	0.00129	0.000901082	0.00144703	0.00103182	0.00139104	0.00182422	0.00142066	0.00143846	0.0011711	0.00155064	0.00145685
Protein folding and associated processing	Protein folding and associated processing	0.00608417	0.00542575	0.00800568	0.0076799	0.00695345	0.00656701	0.00694666	0.00733947	0.0068908	0.00818068	0.00733678	0.00668908	0.00736792	0.00590517	0.00604003	0.00643126	0.00615913	0.00526152	0.00575295	0.00675602	0.00517389	0.0064002	0.00663472	0.00544348	0.00622336	0.00520673	0.00620856	0.00753201	0.0061707	0.00535896	0.0072441	0.00676854	0.00674942	0.00709975	0.00633508	0.00645494	0.00837001	0.00609168	0.00794772	0.00611602	0.00577974	0.00710534	0.00634387	0.00579444	0.00631812	0.00625084	0.0058773	0.00610833
Energy metabolism	Energy metabolism	0.00766065	0.00707698	0.00875766	0.00816949	0.00952558	0.00846395	0.00751292	0.00955855	0.00784188	0.0108146	0.00546254	0.00841848	0.00872271	0.00846867	0.0069147	0.00869171	0.00846961	0.00655332	0.00865223	0.00749132	0.00697748	0.00808292	0.00743789	0.00696864	0.00800145	0.00700464	0.00705862	0.0058003	0.00852797	0.00696714	0.00650861	0.00948023	0.00764139	0.0100037	0.0094027	0.00892402	0.00854332	0.00942495	0.010856	0.00795884	0.00929497	0.00879464	0.00715301	0.00859192	0.00853361	0.0095172	0.00915171	0.00853078
African trypanosomiasis	African trypanosomiasis	2.29766e-05	1.33938e-05	0.000166335	0.000123879	8.56968e-05	1.7269e-05	0.000122764	0.000113953	9.34168e-05	0.000166507	0.000554578	9.31289e-05	0.000221908	3.34211e-05	0.000183259	5.65859e-05	2.2395e-05	2.91692e-05	1.43224e-05	0.00018649	2.74773e-06	5.9042e-05	1.45925e-05	3.10242e-05	4.13161e-05	8.06967e-06	1.97998e-05	0.000147432	9.08117e-06	1.77365e-05	2.53452e-05	7.77008e-05	5.45841e-05	0.000105221	4.56376e-05	7.78809e-06	9.41296e-05	1.32098e-05	0.000158913	0.000163751	1.01283e-05	0.000102662	7.25814e-05	1.00912e-05	3.78844e-05	1.3195e-05	1.02139e-05	4.56617e-05
Oxidative phosphorylation	Oxidative phosphorylation	0.00905416	0.00863404	0.00919799	0.00936776	0.010388	0.0101238	0.00949957	0.00985808	0.0101621	0.00908019	0.00855511	0.010102	0.00986696	0.0101741	0.00904117	0.0111352	0.00969421	0.00898611	0.00981191	0.00738176	0.00845445	0.0110565	0.00963454	0.00883809	0.0102103	0.00848181	0.00981557	0.0127741	0.010903	0.00867405	0.0129011	0.00998453	0.00935033	0.00973052	0.0116662	0.0107177	0.00889858	0.0117927	0.00953551	0.0100251	0.0118792	0.0104675	0.00941902	0.0103402	0.0106645	0.0129386	0.0119609	0.0107898
Amino sugar and nucleotide sugar metabolism	Amino sugar and nucleotide sugar metabolism	0.0159949	0.0213214	0.0108726	0.0129104	0.0162143	0.0149407	0.0160626	0.0124937	0.0138175	0.0115061	0.0145387	0.0141715	0.0137791	0.0142221	0.0141327	0.0147984	0.0129545	0.0166864	0.017024	0.0149221	0.0224847	0.0179242	0.0154499	0.0218528	0.0164403	0.0226035	0.0166673	0.0155599	0.0147843	0.0218573	0.0163659	0.0135104	0.0144405	0.0133443	0.0151466	0.0139659	0.0154022	0.0157468	0.0113477	0.0144691	0.0160704	0.0132071	0.0147277	0.0151304	0.0132928	0.0195247	0.0168974	0.0147665
Nitrogen metabolism	Nitrogen metabolism	0.00706331	0.00511667	0.00744273	0.00767214	0.00851087	0.00685942	0.00716708	0.00751669	0.0070178	0.0091334	0.00687935	0.00733417	0.00764292	0.00699019	0.00660704	0.0074811	0.00687992	0.00614956	0.00777199	0.00698602	0.00479104	0.00707329	0.00748344	0.00503558	0.00816541	0.0047926	0.00639269	0.0057557	0.00729462	0.00497954	0.00595176	0.00782703	0.00711486	0.00790255	0.0071069	0.00697111	0.00689899	0.00755376	0.00829536	0.00681281	0.00813145	0.00747568	0.00626131	0.00748595	0.00710544	0.00865369	0.00806636	0.0084442
Restriction enzyme	Restriction enzyme	0.0016812	0.00217612	0.000759787	0.00121804	0.00210893	0.00165069	0.00211695	0.00138865	0.00153407	0.00107909	0.0023038	0.00209753	0.0017891	0.00229425	0.0022974	0.00246293	0.00215905	0.00319585	0.00148908	0.00321143	0.00225524	0.0026283	0.00339683	0.00222447	0.00270203	0.00225712	0.00245934	0.00101833	0.00262541	0.00219993	0.00126953	0.00181284	0.00223288	0.0014218	0.00293655	0.00226246	0.00121291	0.00268182	0.000895059	0.00243858	0.00265558	0.00156305	0.00254166	0.00221093	0.00207185	0.00299991	0.00244579	0.00292243
Limonene and pinene degradation	Limonene and pinene degradation	0.000427256	0.000461498	0.000728311	0.00051489	0.000469706	0.000227744	0.000805514	0.000410046	0.00039252	0.000618226	0.00116455	0.000267217	0.000266305	0.00024884	0.000263911	0.000264974	0.000258724	0.00133794	0.000282144	0.000548359	0.000457148	0.000191251	0.000323968	0.000461011	0.000315809	0.000453133	0.000252566	0.000317032	0.000195633	0.000490163	0.000239697	0.000360066	0.000297433	0.000321109	0.000207758	0.000256866	0.000489969	0.000288289	0.000453281	0.000301963	0.000231009	0.000603966	0.00111743	0.000368447	0.000417336	0.000410503	0.000491665	0.000397081
General function prediction only	General function prediction only	0.03563	0.0384933	0.0337234	0.0350373	0.0379048	0.0362709	0.0358102	0.0369201	0.0359437	0.0382918	0.0372834	0.0362578	0.0368709	0.0375809	0.0349668	0.0366374	0.0371854	0.0355194	0.0371122	0.037397	0.0387066	0.0366922	0.0368158	0.03828	0.0371987	0.0386612	0.0383438	0.0336392	0.0378019	0.0384124	0.0347968	0.0372241	0.0372559	0.0377045	0.036656	0.0371435	0.0383254	0.0374551	0.0383063	0.0351529	0.0372047	0.0351322	0.035032	0.0375222	0.0366682	0.0386424	0.0370118	0.0366917
Purine metabolism	Purine metabolism	0.0236331	0.024078	0.0179233	0.0204022	0.0228199	0.0240824	0.0246238	0.0211301	0.0219753	0.0206876	0.0300159	0.0235694	0.0238483	0.0244164	0.0261363	0.0234763	0.0241383	0.0257686	0.0234531	0.0271718	0.0240628	0.0249434	0.0256024	0.0243062	0.0240354	0.0240708	0.0253329	0.0245243	0.0239794	0.0240618	0.0239759	0.0216979	0.0245738	0.0216471	0.0246203	0.0239046	0.0202926	0.0237334	0.0210817	0.0258285	0.0243783	0.0213261	0.0235819	0.0230735	0.0228862	0.0234446	0.0231343	0.0243874
Amoebiasis	Amoebiasis	0.000112548	1.06375e-05	7.25086e-05	3.36397e-05	0.00018173	9.96813e-05	0.000144064	3.37472e-05	3.85381e-05	2.94589e-05	4.43787e-06	0.000110405	4.11644e-05	7.52259e-05	0.000110369	6.2732e-05	4.35215e-05	0.000125924	0.000126796	5.05592e-05	5.38244e-06	8.91899e-05	4.12394e-05	6.03869e-06	7.51582e-05	4.78255e-06	6.08882e-05	2.79163e-05	0.000130512	8.70882e-06	5.77652e-05	0.000109114	5.13034e-05	8.2166e-05	6.52437e-05	0.000143198	5.19195e-05	0.000135722	3.41769e-05	6.6605e-05	9.71254e-05	3.92006e-05	5.90327e-05	0.000149415	8.60487e-05	0.000206636	0.00014758	6.17445e-05
Bladder cancer	Bladder cancer	1.16692e-05	9.44527e-06	0.000163091	0.000119108	6.04093e-05	1.03621e-05	4.63938e-05	0.000107868	7.59443e-05	0.00015941	1.09608e-05	3.25504e-05	7.48467e-05	3.32576e-06	9.40526e-06	3.91116e-06	1.91044e-05	5.21255e-06	2.55656e-05	0.000116986	1.37369e-06	5.60076e-05	5.4054e-06	2.56305e-05	2.28362e-05	7.19821e-06	1.07439e-05	1.18099e-05	4.59201e-06	1.51166e-05	1.75129e-05	7.48847e-05	3.41938e-05	9.3558e-05	8.91067e-06	3.14498e-06	9.31146e-05	7.95673e-06	0.000147276	3.62438e-06	6.70065e-06	0.000102181	6.26242e-05	8.68593e-06	3.5992e-05	1.17264e-05	9.12657e-06	8.73835e-06
Biosynthesis of type II polyketide products	Biosynthesis of type II polyketide products	1.13695e-07	8.04925e-07	0	7.14325e-08	1.16978e-07	3.20469e-07	9.80166e-06	3.48894e-08	2.87478e-07	9.40368e-08	2.42052e-07	1.26817e-07	0	0	0	1.53931e-06	2.01328e-07	1.26181e-07	9.81658e-08	6.72261e-08	2.94657e-07	4.79438e-07	3.74076e-07	9.78389e-07	2.25341e-06	1.25698e-07	0	8.11398e-08	8.96501e-08	1.58216e-06	5.33393e-08	2.92646e-07	1.81613e-07	5.51886e-08	8.7568e-08	1.52404e-07	1.54302e-07	2.05106e-07	1.47571e-07	5.13114e-08	8.70327e-08	1.01773e-06	9.40006e-07	1.16347e-06	1.45868e-06	1.45463e-06	8.77142e-07	6.25857e-07
Staphylococcus aureus infection	Staphylococcus aureus infection	0.00041926	0.0027126	5.55057e-05	0.000431414	0.000169016	0.000632202	0.000767404	0.000185367	0.000489391	0.000153252	8.51404e-05	0.000133091	0.000121226	7.02124e-05	0.000351514	0.000619815	0.000111855	0.0011377	0.000229894	0.000438393	0.00302229	0.00052615	0.00079118	0.00281671	0.000615311	0.00304098	0.000928192	0.000117639	0.000222911	0.00286448	0.000286646	5.92674e-05	0.000557055	7.44644e-05	4.30294e-05	4.26616e-05	0.000263137	6.60431e-05	0.000150083	5.51732e-05	8.16163e-05	0.000105389	0.000927224	5.6212e-05	0.000126432	0.000303929	0.000282589	8.66693e-05
Pentose and glucuronate interconversions	Pentose and glucuronate interconversions	0.00627418	0.00810193	0.00582531	0.00525466	0.00650572	0.00465544	0.00427322	0.00448836	0.00497621	0.00445951	0.00459464	0.00522208	0.00448508	0.00449881	0.00423123	0.00421021	0.00391716	0.00431104	0.00702403	0.00519629	0.00884232	0.004468	0.00435557	0.00837664	0.00642768	0.00890757	0.00321754	0.00418597	0.00480616	0.00846339	0.00379299	0.00459628	0.00368128	0.00483001	0.00519673	0.0035889	0.00533528	0.00575801	0.00405526	0.00482045	0.00671714	0.00526885	0.00393303	0.00572214	0.00456914	0.00794692	0.00723006	0.00501488
Spliceosome	Spliceosome	0	0	0	0	1.59515e-08	0	6.6327e-07	0	0	2.69569e-06	4.35693e-08	4.29911e-06	5.89541e-08	3.95418e-07	6.12616e-07	4.99777e-09	2.97615e-07	0	1.47249e-08	7.9589e-06	1.76794e-07	2.82479e-06	2.08414e-08	2.54127e-08	0	3.77093e-08	6.03941e-07	0	0	0	0	0	2.72419e-07	2.66782e-07	0	8.50921e-09	0	0	2.56645e-08	3.91249e-07	0	0	0	0	3.1437e-08	0	0	0
Ethylbenzene degradation	Ethylbenzene degradation	0.000291086	0.00042277	0.000707956	0.000485276	0.000386189	0.000168485	0.000395183	0.00033919	0.000331448	0.000566173	0.000605154	0.000168856	0.000180531	0.000111182	6.37259e-05	7.95775e-05	0.000104186	0.00111552	0.00018018	0.000177428	0.000438431	8.22261e-05	0.000246689	0.000420352	0.000236363	0.000440179	0.000134572	0.000108349	0.000113469	0.000430323	0.000148063	0.000242075	0.000159485	0.000260428	9.50458e-05	9.60723e-05	0.000457881	0.000136084	0.000369551	7.63019e-05	0.000119656	0.000396657	0.000910886	0.000186746	0.000244237	0.000311877	0.000269088	0.000265342
Ubiquinone and other terpenoid-quinone biosynthesis	Ubiquinone and other terpenoid-quinone biosynthesis	0.00121554	0.00153941	0.00344505	0.00285364	0.00241028	0.00172901	0.00173526	0.00245724	0.00207915	0.00303486	0.00162931	0.00153206	0.00241646	0.000882637	0.00128824	0.000963384	0.00085718	0.00131573	0.00163243	0.00103657	0.00140983	0.00178984	0.00200703	0.00157301	0.00175223	0.00142956	0.000762425	0.00325188	0.00125252	0.00150284	0.00317181	0.00182842	0.0017862	0.00230843	0.0017663	0.000713092	0.00326642	0.00154692	0.0029905	0.00139798	0.00165531	0.0027423	0.0019516	0.000815427	0.00142966	0.00263972	0.00154278	0.0014442
Basal transcription factors	Basal transcription factors	1.38802e-06	2.02359e-06	2.6112e-07	5.21661e-07	5.52985e-07	9.14221e-07	1.54831e-05	2.86628e-06	6.46075e-07	1.17418e-06	5.64562e-07	5.23883e-07	5.89541e-07	5.56515e-07	2.95077e-07	2.08757e-06	1.11746e-06	9.97979e-07	8.19684e-07	7.84305e-07	7.18963e-07	3.88137e-06	1.48847e-06	7.4181e-06	9.03535e-07	6.82916e-07	7.89615e-07	1.10898e-06	5.9771e-07	5.30454e-06	1.78989e-06	1.74138e-06	1.91702e-06	1.14792e-06	1.21344e-06	1.22558e-06	9.84812e-07	1.70067e-06	2.29479e-06	1.32768e-06	2.00175e-06	2.40607e-06	3.25344e-06	3.49742e-06	4.03652e-06	4.02007e-06	4.94261e-06	3.21273e-06
Sphingolipid metabolism	Sphingolipid metabolism	0.00230885	0.00150149	0.00125845	0.00135171	0.00329727	0.00221733	0.0014982	0.00161833	0.00186136	0.000957888	0.00180579	0.00248113	0.00248891	0.00232694	0.00228008	0.00155344	0.00169562	0.00248306	0.00398048	0.00114979	0.00146007	0.00298035	0.00216604	0.0014322	0.00323036	0.0014403	0.00178692	0.00460862	0.00260207	0.00140469	0.0042692	0.00190762	0.00164043	0.00179267	0.00311611	0.00199994	0.00185738	0.00322518	0.00113066	0.00287792	0.00392985	0.00179003	0.00166698	0.00313095	0.00227375	0.00465389	0.00359639	0.00271135
Glutathione metabolism	Glutathione metabolism	0.00174327	0.00306971	0.00418925	0.00375817	0.00258269	0.00202432	0.00267875	0.00310677	0.00313654	0.00357442	0.00170607	0.00234863	0.00304216	0.00161142	0.00221898	0.00158366	0.00181243	0.00228392	0.00191155	0.00298411	0.00314478	0.0018897	0.00262857	0.00318336	0.00263998	0.00315708	0.00203152	0.00161721	0.00188601	0.00320855	0.00139525	0.0024583	0.00241816	0.00271852	0.00171116	0.00150683	0.00320855	0.00186914	0.00355794	0.00205543	0.00218314	0.00324195	0.00321448	0.00187368	0.0021976	0.00263094	0.00201677	0.00208464
Hematopoietic cell lineage	Hematopoietic cell lineage	6.63219e-08	2.06391e-07	7.83361e-08	0	4.25373e-08	0	2.94787e-08	5.81489e-08	0	6.83904e-08	3.87283e-08	0	3.3688e-08	8.78707e-08	7.29305e-08	4.99777e-08	1.05041e-07	3.44131e-08	0	0	5.89314e-08	0	8.90657e-08	0	4.93016e-08	3.77093e-08	5.00919e-08	1.01425e-07	2.56143e-08	5.99302e-08	0	5.5742e-08	0	0	0	0	0	3.41843e-08	5.1329e-08	7.6967e-08	0	1.19096e-06	1.85958e-06	1.85034e-06	2.03712e-06	1.591e-06	2.9926e-06	2.16964e-06
Chagas disease (American trypanosomiasis)	Chagas disease (American trypanosomiasis)	2.24413e-05	1.35957e-05	0.000166472	0.000123741	8.45651e-05	1.56832e-05	0.000102871	0.000110825	7.93461e-05	0.000166163	0.000554645	8.54967e-05	0.000209468	2.52324e-05	0.000178635	4.39584e-06	2.02686e-05	2.28659e-05	1.12792e-05	0.000183756	2.61219e-06	5.82645e-05	1.42808e-05	3.18713e-05	2.94673e-05	8.15766e-06	1.91319e-05	0.00014732	7.47387e-06	1.91328e-05	2.65601e-05	7.62097e-05	5.44428e-05	0.000101833	4.3916e-05	4.71245e-06	9.4849e-05	1.19279e-05	0.000159447	0.00016343	9.86725e-06	0.000103198	7.27347e-05	1.06449e-05	3.68124e-05	1.4536e-05	1.04031e-05	4.60198e-05
Cytochrome P450	Cytochrome P450	6.63219e-08	2.06391e-07	7.83361e-08	0	4.25373e-08	0	2.94787e-08	5.81489e-08	0	6.83904e-08	3.87283e-08	0	3.3688e-08	8.78707e-08	7.29305e-08	4.99777e-08	1.05041e-07	3.44131e-08	0	0	5.89314e-08	0	8.90657e-08	0	4.93016e-08	3.77093e-08	5.00919e-08	1.01425e-07	2.56143e-08	5.99302e-08	0	5.5742e-08	0	0	0	0	0	3.41843e-08	5.1329e-08	7.6967e-08	0	1.19096e-06	1.85958e-06	1.85034e-06	2.03712e-06	1.591e-06	2.9926e-06	2.16964e-06
Linoleic acid metabolism	Linoleic acid metabolism	0.000525624	7.40701e-05	0.000114464	0.000160088	0.000321288	0.000453075	0.000535329	0.000246445	0.000241265	0.000132971	0.000578604	0.000389695	0.000267985	0.000526332	0.000266895	0.000365369	0.00042156	0.00116195	0.000565112	0.000683576	3.88319e-05	0.000365034	0.000498969	4.16157e-05	0.000430481	2.86122e-05	0.000401469	0.000391375	0.00044184	4.97952e-05	0.000502193	0.000291087	0.00031742	0.000327913	0.000549303	0.000493084	0.000289433	0.000479982	0.000178745	0.000386742	0.00039719	0.000319919	0.000709157	0.000566627	0.000443445	0.000510109	0.000503384	0.000602832
Base excision repair	Base excision repair	0.0042623	0.00532418	0.0031987	0.00368193	0.00395294	0.00546651	0.00448885	0.0038201	0.00391476	0.00359214	0.00418441	0.00398892	0.00406539	0.00439702	0.00433491	0.00417217	0.00435157	0.00440099	0.00410543	0.00474554	0.00546823	0.00448349	0.00443091	0.00540579	0.00411891	0.00547169	0.00477506	0.00488426	0.00431519	0.00539592	0.00474703	0.00390911	0.00438489	0.00387308	0.00411098	0.0048328	0.00371679	0.00412636	0.00392779	0.00410107	0.00423085	0.00373291	0.00411301	0.00420464	0.00396422	0.00422903	0.00421198	0.00418051
Homologous recombination	Homologous recombination	0.00929603	0.00938349	0.00681532	0.00801055	0.00925311	0.0100955	0.0100376	0.00865273	0.00898066	0.00763771	0.0143527	0.00987921	0.0100499	0.010623	0.0113073	0.0107579	0.0103946	0.0102052	0.00906251	0.0115136	0.00933487	0.0105008	0.010663	0.00935746	0.00988133	0.00931609	0.0108742	0.0108699	0.0106007	0.00930482	0.0102793	0.00900671	0.0102822	0.00859611	0.0109872	0.010714	0.0085799	0.0103466	0.00825325	0.0110105	0.0102865	0.00882304	0.00928231	0.0101168	0.00975007	0.00975656	0.00946759	0.0104208
Plant-pathogen interaction	Plant-pathogen interaction	0.0017766	0.00141441	0.00145986	0.00144065	0.00130816	0.00166503	0.00145056	0.00161234	0.00139051	0.00148405	0.00081564	0.00154804	0.00131711	0.00173034	0.00153719	0.00160739	0.0019215	0.00142376	0.00146707	0.00135819	0.00140704	0.00155923	0.00147848	0.00140236	0.00140579	0.00140828	0.00140007	0.00124888	0.00173129	0.00141381	0.00144156	0.00171832	0.00161212	0.00169174	0.00151028	0.0017401	0.00120642	0.00166593	0.00165205	0.00145786	0.0014504	0.00148334	0.00152447	0.0019469	0.00172684	0.00121002	0.00145867	0.00146137
Glycine, serine and threonine metabolism	Glycine, serine and threonine metabolism	0.00822754	0.00542151	0.00829978	0.00807612	0.00818098	0.00888558	0.00817174	0.00803068	0.00841893	0.00742449	0.0107436	0.00913214	0.00875651	0.00873715	0.00927181	0.00784922	0.00850161	0.00821857	0.00837458	0.0092867	0.00490494	0.00857023	0.00852477	0.00526061	0.00851287	0.00489861	0.00842796	0.00969541	0.00879091	0.00516907	0.00893967	0.00786649	0.00847363	0.0080234	0.00929298	0.00885271	0.00921111	0.00874161	0.00765594	0.00948342	0.00915978	0.00814258	0.00807931	0.00853731	0.00864571	0.00862421	0.00842217	0.00863253
Fatty acid biosynthesis	Fatty acid biosynthesis	0.00408871	0.00612405	0.00410151	0.00456575	0.00396769	0.0053847	0.00469034	0.00450964	0.0050873	0.00372589	0.00195223	0.00438638	0.00368498	0.00525299	0.00441836	0.0055191	0.00506803	0.00625101	0.0043379	0.00382167	0.00631814	0.00394045	0.00549832	0.00604217	0.00470758	0.00631096	0.00586168	0.00336354	0.00538203	0.00614033	0.00404284	0.00452988	0.00504714	0.00424096	0.00453226	0.00563857	0.0036582	0.0050866	0.00418395	0.00414426	0.00458386	0.00492581	0.00579885	0.0049294	0.00488336	0.00501326	0.00473555	0.00468069
Other types of O-glycan biosynthesis	Other types of O-glycan biosynthesis	6.19636e-06	8.25564e-09	0	0	0	2.54165e-07	4.4218e-07	0	0	9.40368e-08	0	0	0	0	0	0	0	0	0	3.58539e-07	0	4.40564e-07	3.20637e-07	0	0	0	0	3.24559e-07	0	0	5.33393e-08	0	0	0	0	0	0	0	0	0	0	0	0	0	0	0	3.43977e-08	0
Inositol phosphate metabolism	Inositol phosphate metabolism	0.00108025	0.000978102	0.00263266	0.00197548	0.0011216	0.00096867	0.00123928	0.00134206	0.00183578	0.000798906	0.00179226	0.00128665	0.0011376	0.000899867	0.00119589	0.000980587	0.000861921	0.00113787	0.00122258	0.000948993	0.000943049	0.00136398	0.00114685	0.00108775	0.00146498	0.000940228	0.00101059	0.00117655	0.000990676	0.0010329	0.00110978	0.000983122	0.00110136	0.000910707	0.00123271	0.000780601	0.000928713	0.00118374	0.000877376	0.00128363	0.00117355	0.000863305	0.00168703	0.00108369	0.00131484	0.00148777	0.00132973	0.00119122
Chromosome	Chromosome	0.015025	0.016556	0.0138542	0.0146438	0.0159969	0.0164628	0.0164976	0.0158793	0.015679	0.014638	0.0167703	0.0163261	0.0161223	0.0177232	0.0172465	0.0177282	0.0177855	0.0173721	0.0153917	0.0170159	0.0166433	0.0168772	0.0171914	0.0164666	0.0157172	0.0166177	0.0170957	0.0151825	0.0178998	0.0165225	0.0154144	0.0165275	0.0169619	0.0156114	0.018075	0.0175204	0.015461	0.0180601	0.0156255	0.0172728	0.0176165	0.0160891	0.0165107	0.0170161	0.0171377	0.0172768	0.017143	0.0170658
Various types of N-glycan biosynthesis	Various types of N-glycan biosynthesis	8.85871e-07	2.09377e-06	1.18522e-06	1.84531e-06	9.1987e-07	1.62997e-06	1.46656e-06	2.96176e-06	8.31185e-07	8.76252e-07	4.82458e-07	5.29881e-06	1.47099e-06	7.07799e-07	1.99348e-06	2.31567e-06	1.40054e-06	2.3573e-06	3.51924e-06	4.45552e-06	8.93753e-07	7.7319e-07	4.12677e-06	1.17114e-06	1.32835e-06	7.83474e-07	1.08816e-06	1.31183e-06	3.18898e-06	8.27037e-07	1.18235e-06	1.0754e-06	1.43938e-06	4.43893e-06	2.18107e-05	1.13668e-06	7.24586e-07	4.16193e-06	1.03941e-06	9.34252e-07	9.34209e-07	4.47478e-07	3.3033e-07	7.59339e-07	2.13772e-07	2.85319e-07	3.58252e-07	3.05974e-07
Lipoic acid metabolism	Lipoic acid metabolism	0.000496299	0.000491932	0.000560286	0.000564761	0.000733327	0.000586933	0.000413416	0.000537302	0.000493028	0.000578942	0.000686372	0.000581268	0.000694984	0.000308498	0.000457393	9.99939e-05	0.000276272	0.000526795	0.000564057	0.000338625	0.000463959	0.000664619	0.000473189	0.000513873	0.00058845	0.000470266	0.000388406	0.00110741	0.000557468	0.000482376	0.00100063	0.000404778	0.000372189	0.000554628	0.000631223	0.000310383	0.00059723	0.000591442	0.000587024	0.000528231	0.000744774	0.000538126	0.000540182	0.000361093	0.00042312	0.000997995	0.000636874	0.000567557
N-Glycan biosynthesis	N-Glycan biosynthesis	0.000281612	4.57046e-05	5.55009e-05	8.67571e-05	0.000225126	0.000332955	0.000130046	8.2683e-05	0.000111759	4.02595e-05	5.62648e-05	0.000191624	0.000127965	0.000207911	0.000185346	2.59534e-05	0.000171753	0.000151736	0.00029456	0.000223606	2.03089e-05	0.000227676	0.000252706	4.7914e-05	0.000242723	2.21442e-05	0.000129596	4.80644e-05	0.000246984	4.08574e-05	9.76097e-05	0.000148736	0.000189943	0.000139811	0.000295265	0.00027286	6.13258e-05	0.000252365	8.44697e-05	0.000197573	0.000332623	0.000137193	7.50922e-05	0.000241506	0.000141407	0.000337654	0.000248109	0.000224315
Amino acid related enzymes	Amino acid related enzymes	0.0139807	0.0130748	0.0121066	0.0130471	0.0142517	0.0149858	0.0151616	0.0137294	0.0140486	0.0123316	0.0179829	0.0151987	0.0153528	0.0163058	0.016471	0.0152716	0.0160165	0.0157804	0.0144468	0.0174431	0.0127325	0.0162712	0.0163152	0.0128391	0.0148851	0.0126802	0.0160475	0.0183389	0.0159809	0.0127866	0.0182457	0.0141038	0.0157764	0.0135744	0.0166514	0.0158309	0.0147195	0.0156498	0.0131654	0.0164278	0.0157639	0.0138312	0.0144986	0.0152798	0.0150706	0.0152007	0.014635	0.0160743
Phosphonate and phosphinate metabolism	Phosphonate and phosphinate metabolism	0.000377872	0.00159284	0.000943276	0.000911918	0.000607498	0.000446698	0.000700311	0.000619919	0.000808378	0.000523978	0.000644796	0.000521503	0.000482996	0.000461482	0.000557888	0.000775545	0.00041748	0.000623353	0.000879075	0.000575621	0.00173765	0.000496903	0.00082732	0.00164176	0.000769031	0.00175124	0.000676374	0.00060957	0.000600072	0.00166326	0.000571712	0.0005238	0.000692289	0.000513124	0.000606097	0.000302413	0.000997907	0.000572917	0.000491201	0.000491574	0.000475255	0.000854496	0.000734193	0.000449428	0.000549017	0.00112951	0.000799813	0.000489978
Nicotinate and nicotinamide metabolism	Nicotinate and nicotinamide metabolism	0.00386529	0.00343003	0.00378832	0.00391211	0.00427927	0.00419633	0.0043155	0.00430886	0.00416446	0.00405016	0.00584411	0.00462918	0.0053969	0.00468723	0.00529534	0.00403351	0.00447493	0.00405332	0.00437076	0.00560601	0.00332073	0.0047295	0.00415014	0.00345623	0.00414771	0.00332383	0.00425951	0.00471096	0.00432881	0.00338422	0.00422499	0.00438808	0.00428995	0.00431758	0.00501528	0.00464228	0.00426882	0.00459604	0.00446611	0.0055006	0.0046833	0.00449096	0.00403058	0.00443676	0.00437591	0.00445207	0.004397	0.00463215
Pyruvate metabolism	Pyruvate metabolism	0.0099904	0.0114087	0.0111226	0.0110188	0.0104055	0.0107356	0.0104753	0.0105451	0.0112736	0.00996644	0.00893008	0.010424	0.00948264	0.0102406	0.00972137	0.0110045	0.010073	0.0117001	0.0106851	0.01041	0.0114794	0.0106061	0.010665	0.0113519	0.0106792	0.0114751	0.0113451	0.0100804	0.010869	0.011411	0.0106916	0.0102916	0.0101558	0.00996174	0.0100013	0.0109748	0.00905535	0.0107208	0.0101353	0.00970824	0.0107094	0.0102664	0.0115534	0.0103753	0.0105985	0.0109522	0.010681	0.0102509
Tuberculosis	Tuberculosis	0.00140064	0.00179458	0.000805348	0.00103079	0.00139806	0.00158401	0.00164365	0.00132882	0.00124195	0.00119367	0.00192147	0.00152861	0.00158456	0.00164399	0.00170607	0.0016235	0.00161767	0.00156715	0.00141145	0.00170964	0.00182907	0.00162844	0.00158015	0.00180976	0.00147157	0.0018243	0.00170658	0.00168866	0.00164537	0.00181512	0.00166174	0.00140758	0.00154605	0.00139181	0.00162957	0.00154177	0.0013414	0.00159714	0.00135783	0.00171427	0.00168446	0.00126093	0.00138472	0.00157108	0.00148063	0.00163265	0.0015318	0.001594
Non-homologous end-joining	Non-homologous end-joining	6.95154e-05	6.46471e-06	6.55943e-06	7.74951e-06	8.099e-06	0.00031514	0.000141436	7.43144e-06	4.91637e-06	6.35313e-06	3.49523e-06	1.02627e-05	4.92704e-06	2.29111e-05	1.65406e-05	7.56313e-05	2.46427e-05	2.49054e-05	3.42804e-05	9.89905e-06	4.26074e-06	2.33059e-05	9.12318e-06	7.81237e-06	5.04905e-05	2.19971e-06	9.81801e-06	1.04062e-05	4.61122e-05	1.01323e-05	1.74626e-05	1.86715e-05	1.29823e-05	2.09772e-05	1.35647e-05	0.000195455	1.2253e-05	3.89615e-05	3.94887e-05	1.4938e-05	1.97608e-05	1.2875e-05	1.9007e-05	2.81832e-05	2.31231e-05	2.33119e-05	4.20426e-05	1.65546e-05
Peroxisome	Peroxisome	0.00133598	0.0010719	0.00144882	0.00153168	0.00201344	0.00156112	0.00171989	0.00143889	0.0015952	0.00144573	0.00358406	0.00184568	0.00219547	0.00155731	0.00198638	0.00103177	0.00127058	0.00125151	0.00175202	0.00185038	0.000976089	0.00178422	0.00183303	0.00114674	0.00198193	0.000990015	0.0013772	0.00209999	0.00164264	0.00108477	0.00158513	0.00140436	0.00158096	0.00148219	0.0021665	0.00139787	0.0011222	0.00180639	0.00153291	0.00224934	0.00234048	0.00167494	0.00146289	0.00181809	0.0015557	0.00272973	0.00208798	0.00205518
Pyrimidine metabolism	Pyrimidine metabolism	0.0195355	0.0197932	0.0131394	0.0157439	0.0180292	0.0197269	0.0194775	0.0168324	0.0177377	0.0147798	0.0232693	0.0190349	0.018653	0.0203126	0.0211606	0.0201924	0.0197832	0.0212205	0.019148	0.0212927	0.0198973	0.0203942	0.0211717	0.019909	0.0193164	0.019869	0.021631	0.0203352	0.0201825	0.0198009	0.0195859	0.0170868	0.0200121	0.0169483	0.0206993	0.0203734	0.0162639	0.0200385	0.0158747	0.0204872	0.0197817	0.0166634	0.018901	0.0188474	0.0184215	0.0191861	0.0192291	0.019915
Flagellar assembly	Flagellar assembly	0.00530704	0.000855654	0.000831641	0.002184	0.00303778	0.00579549	0.00279271	0.004005	0.00105265	0.00658545	0.000474322	0.00376162	0.00306855	0.0040602	0.00394648	0.0017165	0.00563482	0.00292322	0.00328965	0.00101278	0.000359201	0.00228967	0.00241169	0.000572756	0.00216861	0.000291825	0.0021124	0.00125594	0.00468437	0.000681186	0.00219458	0.00573427	0.00334213	0.00524441	0.00294822	0.00477163	0.00272109	0.00356095	0.00612934	0.00339213	0.00214937	0.00689681	0.00262803	0.00543523	0.00408753	0.000774095	0.00168785	0.00168362
Metabolism of xenobiotics by cytochrome P450	Metabolism of xenobiotics by cytochrome P450	0.000262861	0.000479497	0.00147314	0.00102272	0.000518151	0.000205933	0.000633055	0.00078864	0.000809344	0.000861484	9.9253e-05	0.000462277	0.00070015	0.000181047	0.000262323	0.000182166	0.000197222	0.000541029	0.000288385	0.000553116	0.000459328	0.000245857	0.000370903	0.000473106	0.000492711	0.000457404	0.000256415	0.00054869	0.000275798	0.000505104	0.000489678	0.000473854	0.000473817	0.000571478	0.000447635	8.22892e-05	0.000514619	0.000308655	0.000863838	0.000335811	0.00020116	0.000769284	0.00091015	0.000287987	0.000528114	0.000525245	0.000363403	0.000335774
Huntington's disease	Huntington's disease	0.000317429	0.00045661	0.000537452	0.00057109	0.000408207	0.000387948	0.000475184	0.000433594	0.000417122	0.000548134	0.000102588	0.000294359	0.000368169	0.000168024	0.000172949	0.000120736	0.000181803	0.000170886	0.000251755	6.06951e-05	0.000453622	0.000311085	0.000392475	0.000478576	0.000410637	0.000458994	0.000284532	0.000410135	0.000240957	0.000491797	0.000456491	0.000399156	0.000336429	0.00041666	0.000284155	0.000213755	0.000337162	0.000295663	0.000542556	0.000234012	0.000347736	0.000381119	0.000386719	0.000246646	0.000299641	0.000474745	0.000364143	0.000260109
Glycosphingolipid biosynthesis - globo series	Glycosphingolipid biosynthesis - globo series	0.00125996	0.000611137	0.000599376	0.000697549	0.00184771	0.00100601	0.00093249	0.000876573	0.00111044	0.000439402	0.00117783	0.00119102	0.00125291	0.00137552	0.00122816	0.000975135	0.000855508	0.00152684	0.00241771	0.000565557	0.000533571	0.00184345	0.00132559	0.000518427	0.00203653	0.000517195	0.00111861	0.00312638	0.00167051	0.000509342	0.00297397	0.00103379	0.000929306	0.00107034	0.00203227	0.00100767	0.00127524	0.00215436	0.00048037	0.00148558	0.00190701	0.00104979	0.000962007	0.00171889	0.00126002	0.00334656	0.0022888	0.00162791
Ion channels	Ion channels	0.000288617	0.000808075	0.00052584	0.000549077	0.000310391	0.000292377	0.000335518	0.0003537	0.000486119	0.000384534	0.00113559	0.000292898	0.000480055	0.000130086	0.000495759	0.000125602	0.000109642	0.000718321	0.000213829	0.000497992	0.000870559	0.000205614	0.000445586	0.000841339	0.000359633	0.000877689	0.000428753	0.000333583	0.00015482	0.0008347	8.97135e-05	0.000239677	0.00035841	0.000244137	0.000260348	0.000123453	0.000230017	0.000135175	0.000374675	0.000439079	0.000119694	0.000311099	0.000724309	0.000163425	0.00018169	0.000308351	0.000264808	0.000262359
Glycerophospholipid metabolism	Glycerophospholipid metabolism	0.00549008	0.00552848	0.00579039	0.00567071	0.00545772	0.00546202	0.00548172	0.00582401	0.0055144	0.00612238	0.00422111	0.00526243	0.00541243	0.00514781	0.00487005	0.00542993	0.00535431	0.00555244	0.00518293	0.00417817	0.00554398	0.00541345	0.00511503	0.00562866	0.00498459	0.00556889	0.00521201	0.00505807	0.00498772	0.00557396	0.0053885	0.0057279	0.00513219	0.00573763	0.00502215	0.00533252	0.00509951	0.00511691	0.0062307	0.00494409	0.00541595	0.00520044	0.00564813	0.00539801	0.00543046	0.00518521	0.00555628	0.0049951
Lipopolysaccharide biosynthesis proteins	Lipopolysaccharide biosynthesis proteins	0.00289292	0.00117783	0.00679598	0.00627218	0.00573683	0.00253561	0.00213217	0.00556002	0.00470361	0.00721915	0.00167155	0.00390976	0.0049954	0.00238793	0.00270494	0.0010366	0.00338786	0.00273844	0.00363047	0.00446706	0.000659624	0.00345391	0.00560465	0.000875072	0.00491255	0.000643332	0.0025243	0.00337981	0.00343185	0.000835746	0.00371183	0.00455272	0.00479339	0.00530502	0.00391238	0.00162535	0.00884951	0.0038136	0.00678336	0.00267163	0.00457842	0.00566011	0.00422904	0.00313217	0.00333261	0.00583648	0.00402138	0.0051286
PPAR signaling pathway	PPAR signaling pathway	0.00104054	0.000562074	0.000704568	0.00074066	0.00120978	0.00102306	0.00122239	0.000802557	0.000786153	0.000610608	0.00234823	0.0011897	0.00128401	0.00105694	0.00134496	0.000749836	0.000942427	0.000940361	0.00115682	0.00125371	0.000506445	0.00129335	0.00102941	0.000684357	0.00120784	0.000527659	0.000767533	0.00110359	0.00120496	0.000627509	0.000762076	0.00084406	0.000863618	0.000897	0.00137708	0.000986662	0.000644847	0.0013459	0.000776842	0.00145622	0.00150094	0.000923311	0.000885691	0.00128333	0.00103459	0.00177845	0.00131688	0.00149142
Tyrosine metabolism	Tyrosine metabolism	0.00209013	0.00156481	0.00411663	0.00306305	0.00233079	0.00159434	0.00247489	0.00222833	0.00277224	0.0027326	0.00252737	0.00226208	0.00205859	0.00174869	0.00177701	0.0018599	0.00166693	0.00311343	0.00184454	0.00272179	0.00144431	0.00172748	0.00203532	0.00148364	0.00216081	0.00142486	0.00175221	0.00199389	0.00178415	0.00152906	0.00190936	0.00181393	0.00216987	0.00172442	0.00211065	0.00156635	0.0018809	0.00190142	0.00192928	0.00199904	0.00176107	0.00320618	0.00330056	0.00189381	0.00236669	0.00217446	0.00207023	0.00215285
Glutamatergic synapse	Glutamatergic synapse	0.000990289	0.000941682	0.000569859	0.000714298	0.0012177	0.00109249	0.00112845	0.000896278	0.000828675	0.000824262	0.00123772	0.00117222	0.00113604	0.00112286	0.00112294	0.00114712	0.0010871	0.000913383	0.00118713	0.000974688	0.000942689	0.00126619	0.00101555	0.000972065	0.00118578	0.000939576	0.000979766	0.00116051	0.0012711	0.00096308	0.00112201	0.00103575	0.000896057	0.00102031	0.0012406	0.00117778	0.000679282	0.00143194	0.000904778	0.00125571	0.0015011	0.000873681	0.00076954	0.00125243	0.00102728	0.0016807	0.00135789	0.00121499
alpha-Linolenic acid metabolism	alpha-Linolenic acid metabolism	2.4367e-05	3.0237e-05	0.000537639	0.000374376	0.000221474	3.50372e-05	5.24675e-05	0.000335295	0.000237097	0.000478726	3.14814e-05	0.000114671	0.00022673	2.00568e-05	1.94981e-05	9.37802e-06	5.48977e-05	2.12605e-05	4.94323e-05	1.33661e-05	5.21979e-06	3.28813e-05	2.79937e-05	1.49189e-05	7.72208e-05	6.42604e-06	1.96447e-05	5.09818e-05	2.45407e-05	1.34253e-05	5.51201e-05	0.000241914	9.56887e-05	0.000289718	3.43235e-05	2.16888e-05	0.000291446	4.16964e-05	0.00044908	3.53072e-05	2.4933e-05	0.000307066	0.000199726	3.93466e-05	0.000140294	2.95832e-05	5.28739e-05	4.12815e-05
Penicillin and cephalosporin biosynthesis	Penicillin and cephalosporin biosynthesis	0.000109454	3.75358e-05	1.24129e-05	0.000108893	0.000176124	3.12069e-05	7.29018e-05	0.00011588	0.000150879	0.000292874	1.41065e-05	2.73517e-05	0.000107046	2.18482e-05	9.96013e-05	0.000109268	6.03674e-05	7.06639e-05	3.19661e-05	1.73497e-05	5.36994e-06	6.48214e-05	0.000135555	1.52626e-05	0.000193863	6.70685e-06	0.000264647	3.66732e-05	6.59955e-05	1.37365e-05	3.20775e-05	7.21317e-05	0.000181477	0.00010883	3.34808e-05	6.02488e-05	0.000114633	8.21909e-05	0.000194678	2.65807e-05	2.2429e-05	5.30208e-05	0.000120151	1.85678e-05	3.05929e-05	5.04631e-05	0.000127069	3.27141e-05
Mineral absorption	Mineral absorption	1.03939e-05	0.000368733	8.01456e-06	2.57978e-05	7.8408e-06	5.29053e-05	0.000160489	1.7073e-05	1.66774e-05	2.24929e-05	1.17911e-05	2.09509e-05	1.34678e-05	4.36991e-05	2.74796e-05	4.57736e-05	5.1485e-05	1.18503e-05	1.95082e-05	8.08731e-06	0.000426421	3.3465e-05	7.62253e-05	0.000398196	2.43917e-05	0.000430813	1.61503e-05	1.27972e-05	3.9589e-05	0.00040467	9.30753e-06	1.19147e-05	6.40629e-05	1.93854e-05	3.44845e-05	8.36824e-06	8.35293e-06	2.20495e-05	1.96282e-05	7.96558e-06	2.7427e-05	2.06541e-05	1.36857e-05	3.18029e-05	1.33389e-05	3.93216e-05	3.38226e-05	3.30992e-05
Chlorocyclohexane and chlorobenzene degradation	Chlorocyclohexane and chlorobenzene degradation	0.000224832	0.00041833	0.000688784	0.000455485	0.000212168	0.000152394	0.000350612	0.000358043	0.00037069	0.000355105	0.000572882	0.000181269	0.00018772	0.00017079	0.000114756	0.000152465	0.000132888	0.00028761	0.000122054	9.30213e-05	0.000442693	8.28918e-05	8.64652e-05	0.000430156	0.000146452	0.000442801	0.000145956	6.75438e-05	8.39937e-05	0.000449717	0.000116131	0.000256491	0.000189667	0.000271136	0.000119555	0.000170705	0.000216916	0.000169187	0.000357417	9.4553e-05	0.0001233	0.000399313	0.000416745	0.000150776	0.000268296	0.000121804	0.000194014	0.000165421
Sulfur relay system	Sulfur relay system	0.00244035	0.0020475	0.00356737	0.00338005	0.00267752	0.00291312	0.00251	0.00344394	0.00311123	0.00367533	0.000472473	0.00270755	0.00295271	0.00280599	0.00245626	0.0032689	0.0030257	0.00225995	0.00212662	0.00217757	0.00190792	0.00244953	0.00269491	0.00204441	0.0024522	0.00189848	0.002742	0.00200363	0.00279836	0.00199696	0.00231227	0.00331991	0.00287626	0.00323724	0.00263935	0.00314948	0.00303396	0.00262395	0.00382923	0.00249002	0.00260353	0.00345198	0.00295051	0.00277811	0.0031065	0.00221134	0.00246101	0.00280553
Polyketide sugar unit biosynthesis	Polyketide sugar unit biosynthesis	0.00192952	0.00185304	0.000807557	0.00110391	0.001968	0.00205574	0.00165766	0.00144085	0.00161955	0.000962213	0.00195113	0.00177384	0.00177542	0.00194422	0.00185257	0.00190239	0.00165124	0.00198461	0.00228584	0.00147469	0.00186026	0.00219886	0.0016853	0.00183067	0.00190129	0.00183789	0.00196486	0.00207879	0.00206622	0.00182829	0.00215025	0.00170014	0.00168861	0.00154018	0.0021054	0.00206214	0.00103638	0.00229442	0.00141562	0.00198143	0.00218009	0.0015098	0.00159936	0.00213318	0.00170894	0.00283786	0.00234782	0.0020786
beta-Alanine metabolism	beta-Alanine metabolism	0.00126846	0.000322244	0.00207706	0.00170906	0.0018774	0.00109537	0.00167185	0.00190948	0.00162936	0.00246495	0.000904132	0.0015707	0.00164368	0.00155667	0.00121611	0.00143414	0.00154522	0.000941693	0.00130431	0.00147228	0.0001223	0.00153682	0.00140126	0.000273182	0.00156053	0.000105235	0.00109461	0.00150603	0.00153516	0.00028156	0.00163938	0.00186597	0.00153459	0.00193473	0.00158542	0.00120205	0.00242373	0.00170901	0.00223834	0.00147173	0.0019563	0.00200822	0.00147921	0.00180934	0.00185614	0.00197929	0.00183253	0.00157935
Cysteine and methionine metabolism	Cysteine and methionine metabolism	0.0101135	0.00784686	0.00908904	0.00909162	0.00907059	0.0101816	0.00971471	0.00912552	0.00978582	0.00774947	0.0120259	0.0103594	0.00994368	0.0104869	0.0109821	0.0104246	0.010652	0.010872	0.009413	0.0125902	0.007564	0.010272	0.0107175	0.00772931	0.00984003	0.00754363	0.0104994	0.0105757	0.0103609	0.00763774	0.00993854	0.00932503	0.0106859	0.00883998	0.0100098	0.0109234	0.00933549	0.0100324	0.00835208	0.0105732	0.0100865	0.00906413	0.0101085	0.0103066	0.0100415	0.00933316	0.00993756	0.00989616
Ubiquitin system	Ubiquitin system	9.26856e-05	2.28149e-05	0.000175094	0.000164665	0.000211083	4.29211e-05	0.000152575	0.000137772	0.000124103	0.00017118	0.00059546	0.00016542	0.000273338	7.30133e-05	0.000214281	8.99629e-06	3.24721e-05	5.79902e-05	0.000112246	0.00019312	6.19086e-06	0.000196227	0.000137785	6.33709e-05	0.000178602	1.22687e-05	5.77948e-05	0.000157811	0.000120158	3.71059e-05	4.2478e-05	0.000121886	0.000101911	0.000137005	0.000226302	2.6318e-05	0.000103765	0.000164892	0.000181945	0.000259782	0.00023462	0.000194328	0.000104862	0.00010974	0.000100772	0.00032691	0.000181656	0.000181376
Pentose phosphate pathway	Pentose phosphate pathway	0.0107898	0.0113341	0.00849513	0.0084276	0.00898913	0.00981814	0.00917178	0.00849935	0.00883787	0.00743966	0.00771549	0.0092034	0.00883262	0.00968952	0.00910267	0.00941046	0.00926398	0.00992553	0.0109424	0.0101097	0.0118219	0.00939203	0.00861091	0.0115257	0.00930373	0.0118452	0.00895058	0.00803355	0.00882533	0.0115628	0.00817981	0.00878818	0.00861655	0.00907399	0.00870922	0.00898572	0.00950603	0.00880222	0.0080524	0.0096197	0.00935704	0.00795123	0.00874973	0.00959104	0.00912187	0.00896285	0.00947251	0.00869778
Thiamine metabolism	Thiamine metabolism	0.00359843	0.00298254	0.00310404	0.00326106	0.00346379	0.00430949	0.00355694	0.00363225	0.00357456	0.00322409	0.00343216	0.00423061	0.0044344	0.00450723	0.00445798	0.00422188	0.00463066	0.00353325	0.00368327	0.00501519	0.00286858	0.00388606	0.00385716	0.00285246	0.00377797	0.00282612	0.00382446	0.00445832	0.00437087	0.00284837	0.00429147	0.00406436	0.00393936	0.00359031	0.00455833	0.00451409	0.00385553	0.00414678	0.00365985	0.00480184	0.00436338	0.003712	0.0036012	0.00458344	0.00432695	0.00396971	0.00367413	0.0043344
Riboflavin metabolism	Riboflavin metabolism	0.00136848	0.000678321	0.00205771	0.00180834	0.00158345	0.0015794	0.00124249	0.00172894	0.00157789	0.00192827	0.000902266	0.00155599	0.00177975	0.00142386	0.00137021	0.000813008	0.00150202	0.00106349	0.00118746	0.00124712	0.000533783	0.00136852	0.00166573	0.000608214	0.00149041	0.000522237	0.0010027	0.00163988	0.00147632	0.000597662	0.00180643	0.0015901	0.00158244	0.00180838	0.00162384	0.00122637	0.00201843	0.00163264	0.00207281	0.00147401	0.00167812	0.00179344	0.00149852	0.00155074	0.00147358	0.00173881	0.0013215	0.00173417
Bacterial toxins	Bacterial toxins	0.0014874	0.00176956	0.000478498	0.000815677	0.001315	0.00155799	0.00164674	0.000971331	0.00109435	0.000861574	0.00183198	0.00127442	0.00132782	0.00133925	0.00157091	0.00146386	0.00130453	0.00139312	0.00142397	0.00156421	0.00182587	0.00177278	0.00141242	0.00181408	0.00151784	0.00182566	0.00161061	0.00209392	0.0015355	0.00179866	0.00183881	0.0011514	0.00131671	0.00119806	0.0013839	0.00144949	0.00130352	0.00147681	0.000882522	0.00155844	0.00134783	0.000945266	0.001137	0.00142085	0.00119748	0.00181632	0.00159299	0.00144798
Proximal tubule bicarbonate reclamation	Proximal tubule bicarbonate reclamation	0.000289613	0.000423947	0.000371486	0.000346277	0.000443797	0.000185368	0.000255241	0.000328624	0.000229025	0.000400881	4.25987e-05	0.00030174	0.000314128	0.000135194	0.000133396	7.79028e-05	0.00017279	0.000159021	0.000246116	0.000134095	0.000447124	0.000350892	0.000253132	0.000454399	0.000332429	0.000450053	0.000148296	0.000650907	0.000294386	0.000446851	0.000645357	0.0003154	0.000192426	0.000304533	0.00018199	0.000153463	0.000223495	0.00030641	0.000387069	0.000156594	0.000298451	0.000301657	0.00020395	0.000190337	0.000199852	0.000589178	0.000315995	0.000267296
Atrazine degradation	Atrazine degradation	5.30264e-05	2.15002e-05	0.000619961	0.000441462	2.1064e-05	3.02562e-05	0.000220659	0.000172558	0.000304175	3.93672e-05	1.15972e-05	9.44067e-05	1.69437e-05	2.24126e-05	2.05649e-05	1.74993e-05	2.04752e-05	2.85522e-05	2.73607e-05	1.41511e-05	9.53958e-06	2.14377e-05	2.67434e-05	2.40928e-05	0.000154906	1.01184e-05	2.42937e-05	2.91481e-05	2.40494e-05	2.93171e-05	4.37053e-05	0.000121871	5.20601e-05	2.86217e-05	2.76323e-05	5.92079e-05	1.82568e-05	4.50788e-05	7.2078e-05	4.37065e-05	2.95631e-05	0.000147201	0.000242982	4.57493e-05	0.000152359	4.73598e-05	8.89664e-05	6.1867e-05
Biosynthesis of vancomycin group antibiotics	Biosynthesis of vancomycin group antibiotics	0.000485564	0.000477677	0.000293008	0.000370932	0.000554604	0.000547108	0.000468177	0.00037776	0.000445018	0.000293075	0.00063024	0.0005737	0.000527772	0.000504486	0.000535018	0.000460235	0.000445474	0.000527514	0.000557765	0.000553511	0.000471404	0.000708872	0.000448021	0.000467985	0.000500279	0.000462466	0.000499825	0.000832778	0.000538236	0.000463917	0.000870399	0.000463305	0.000461766	0.000396617	0.000584563	0.000512766	0.000408644	0.000581557	0.000355273	0.000611764	0.000671392	0.000457345	0.000429566	0.000517727	0.000452834	0.000717578	0.00057932	0.000620574
Arginine and proline metabolism	Arginine and proline metabolism	0.00906863	0.00649708	0.0113867	0.0101931	0.0106357	0.01035	0.00984178	0.0102078	0.0103414	0.00948724	0.0092493	0.0111834	0.0104212	0.0109032	0.0101789	0.0105449	0.0109651	0.00903992	0.0102741	0.0114948	0.00592574	0.0108903	0.0102016	0.00608844	0.0104569	0.00587221	0.00893567	0.0116528	0.0113116	0.0061325	0.0116839	0.0103094	0.0103352	0.0103096	0.0116979	0.0107018	0.0109208	0.011664	0.00989128	0.0114403	0.0122114	0.0098805	0.00954227	0.0114164	0.0110616	0.0123356	0.0108639	0.0113736
Prion diseases	Prion diseases	4.499e-05	1.92367e-05	0.000179453	0.000145383	8.4198e-05	4.35199e-05	5.43498e-05	0.000122876	9.79335e-05	0.000178857	1.5282e-05	7.74191e-05	0.000101448	6.30032e-05	2.42648e-05	3.10727e-05	8.09226e-05	2.66797e-05	3.0092e-05	1.72596e-05	7.01437e-06	4.22902e-05	4.89548e-05	1.21451e-05	5.88103e-05	6.97823e-06	2.41705e-05	5.92817e-05	2.67926e-05	1.40255e-05	5.28909e-05	0.00010901	5.72032e-05	0.000128144	2.84215e-05	5.16068e-05	9.96124e-05	2.82403e-05	0.000165786	5.60745e-05	6.0502e-05	3.19703e-05	7.98503e-05	6.49698e-05	8.0351e-05	1.664e-05	7.69453e-05	4.12196e-05
Cardiac muscle contraction	Cardiac muscle contraction	1.27812e-05	5.04516e-06	5.21805e-06	5.02579e-05	1.36119e-06	2.16482e-06	8.99113e-05	5.80117e-06	2.77478e-06	1.52314e-06	3.15403e-06	2.62512e-06	1.51596e-07	5.12579e-07	3.50066e-07	9.96756e-06	1.96654e-06	4.28443e-06	1.44304e-06	6.81225e-07	2.99972e-06	8.38368e-06	6.1988e-06	1.31431e-05	1.17052e-05	3.1926e-06	6.66239e-06	4.56837e-06	3.59894e-06	2.37514e-05	2.58872e-05	6.11532e-05	6.5988e-06	4.55306e-06	2.77078e-06	4.64844e-06	1.05286e-05	2.33012e-05	1.21243e-05	9.52647e-06	1.38943e-05	2.0686e-05	2.22459e-05	2.1363e-05	2.51021e-05	2.73393e-05	1.01284e-05	6.12644e-06
Signal transduction mechanisms	Signal transduction mechanisms	0.00390733	0.00385403	0.00528332	0.00490432	0.00412536	0.00411872	0.00461658	0.00502819	0.00477014	0.00522051	0.0045084	0.00424139	0.0047306	0.00465704	0.00468686	0.00504131	0.00468232	0.00455231	0.00361463	0.00545438	0.00376222	0.00388306	0.00398978	0.00376632	0.00356954	0.00374467	0.00457162	0.00412899	0.00399917	0.00378219	0.00412427	0.00482382	0.00449966	0.00445944	0.00406775	0.00493936	0.00441749	0.0039542	0.00521279	0.00424531	0.0039149	0.00454963	0.00487072	0.00429625	0.00465381	0.00268073	0.00378227	0.00398083
Caprolactam degradation	Caprolactam degradation	4.4621e-05	4.01977e-05	0.000702873	0.00044053	0.000162777	3.05021e-05	0.000246213	0.00030769	0.000305064	0.000430067	2.96704e-05	0.000119676	0.000147202	1.07104e-05	9.98214e-06	8.33072e-05	4.99657e-05	2.12146e-05	2.28653e-05	6.59778e-05	1.10323e-05	2.97264e-05	2.94688e-05	3.77464e-05	9.16059e-05	8.52721e-06	1.30558e-05	3.38505e-05	1.35473e-05	5.40034e-05	8.52259e-05	0.000185467	0.000141497	0.000207214	1.65687e-05	1.67019e-05	0.000219627	6.72317e-05	0.000366892	3.49406e-05	5.00271e-05	0.000359389	0.000310083	9.66598e-05	0.000245742	0.000104663	9.21491e-05	6.97157e-05
Alanine, aspartate and glutamate metabolism	Alanine, aspartate and glutamate metabolism	0.00938596	0.00716308	0.00709974	0.00781773	0.0104144	0.00995303	0.00996211	0.00895967	0.00895132	0.00803787	0.0120482	0.0106235	0.0105002	0.0112645	0.0109864	0.0105484	0.0104931	0.0102127	0.0102194	0.0108502	0.00679252	0.0111423	0.0106167	0.00697176	0.0108552	0.00670721	0.0103342	0.0104102	0.0113949	0.00693501	0.0101952	0.00965554	0.00975093	0.0094431	0.0117409	0.0110036	0.00868847	0.0119003	0.00877378	0.0115566	0.01283	0.00915406	0.00896841	0.0113348	0.0102304	0.0127361	0.0116018	0.0118592
Phenylalanine, tyrosine and tryptophan biosynthesis	Phenylalanine, tyrosine and tryptophan biosynthesis	0.00709449	0.00507686	0.00653543	0.00699032	0.00756582	0.00843191	0.00784538	0.00741326	0.00806766	0.0062616	0.0112582	0.00864055	0.00874135	0.00962484	0.00981473	0.00813058	0.00909609	0.00622294	0.00780959	0.00998853	0.00447675	0.00930306	0.00920589	0.00482539	0.00861492	0.00447112	0.00943864	0.0105565	0.00944823	0.00468123	0.0102109	0.00786626	0.00929453	0.00747637	0.00946031	0.00908643	0.00816102	0.00885819	0.00701545	0.00960264	0.00962633	0.00763549	0.00652822	0.0094834	0.00863274	0.00844769	0.00809559	0.00888725
Glycosaminoglycan degradation	Glycosaminoglycan degradation	0.000709337	0.000179715	0.00016019	0.000391207	0.00147093	0.000716617	0.000418029	0.000449468	0.000568667	0.000290695	6.9359e-05	0.000627689	0.000802553	0.000611657	0.000408376	0.000224195	0.000237008	0.000629918	0.00165052	0.000357191	7.70741e-05	0.00161138	0.00107882	9.15103e-05	0.00181399	5.747e-05	0.000650311	0.00326231	0.00132512	7.8707e-05	0.00326423	0.000581626	0.000401394	0.000757319	0.00160303	0.000304376	0.000303871	0.00175297	0.000255102	0.000737351	0.00130519	0.000730537	0.000425782	0.00124744	0.000612369	0.00340415	0.00177712	0.00128739
Others	Others	0.00813322	0.00826238	0.00817347	0.00829952	0.00842666	0.00788765	0.00832943	0.00825713	0.00796525	0.0097628	0.00825638	0.00776486	0.00784923	0.00752196	0.00679731	0.00762958	0.00735979	0.00973671	0.00891665	0.00680888	0.00824366	0.00758631	0.00726567	0.00820544	0.00825343	0.00828267	0.00835421	0.0059302	0.00749287	0.00820185	0.00622279	0.00827661	0.00742314	0.00832656	0.00672716	0.00754417	0.00796865	0.00740499	0.00853702	0.00654601	0.00705163	0.00789511	0.00864204	0.00756831	0.00759174	0.00798577	0.00809399	0.00704984
Caffeine metabolism	Caffeine metabolism	4.50042e-07	9.28759e-07	2.26304e-07	2.60218e-07	1.16978e-07	3.09418e-07	7.95924e-07	3.02375e-07	1.99984e-07	4.53086e-07	1.74277e-07	3.17044e-07	4.211e-07	4.53999e-07	1.45861e-07	4.09817e-07	8.49078e-07	4.70312e-07	5.84086e-07	7.17079e-07	4.00733e-07	3.62818e-07	6.2346e-07	6.92496e-07	5.58752e-07	4.27372e-07	4.67524e-07	8.11398e-07	2.6895e-07	3.11637e-07	9.24548e-07	5.99227e-07	7.4663e-07	4.52547e-07	6.63015e-07	4.82612e-07	4.17524e-07	7.34962e-07	1.32172e-06	7.88912e-07	1.16624e-06	1.38585e-06	2.2223e-06	2.376e-06	2.56526e-06	1.9092e-06	3.54296e-06	2.58687e-06
Two-component system	Two-component system	0.0180964	0.0149943	0.0226785	0.0211227	0.0178305	0.0160537	0.0148478	0.0205052	0.0169789	0.0258574	0.0102465	0.0164834	0.0167525	0.0145228	0.0131296	0.0133846	0.01618	0.0137744	0.0162963	0.0101806	0.0144646	0.012981	0.0127396	0.0146834	0.0157056	0.0145166	0.0133698	0.0117594	0.0150157	0.0148439	0.0129001	0.0203452	0.0151945	0.0212533	0.0132179	0.0154545	0.0169905	0.0141636	0.0235337	0.013355	0.0137175	0.0198932	0.0170786	0.0158956	0.0164505	0.0127311	0.0141383	0.0142705
Parkinson's disease	Parkinson's disease	2.33074e-05	9.84719e-06	1.04535e-05	5.4355e-05	3.79114e-06	8.88915e-06	0.000181904	1.31163e-05	5.7433e-06	5.46841e-06	6.30555e-06	5.54192e-06	7.91669e-07	1.79403e-06	2.11498e-06	2.16024e-05	9.00426e-06	7.98383e-06	3.49961e-06	1.73443e-06	6.3904e-06	2.04603e-05	1.40366e-05	2.50322e-05	2.82242e-05	4.95236e-06	1.06697e-05	1.09581e-05	1.31531e-05	4.40258e-05	4.83633e-05	7.00928e-05	1.22022e-05	1.03313e-05	2.27091e-05	9.03221e-06	2.131e-05	4.80537e-05	2.52902e-05	1.99876e-05	3.03957e-05	3.93895e-05	4.50429e-05	4.37983e-05	5.27901e-05	5.68458e-05	2.07057e-05	1.25658e-05
Taurine and hypotaurine metabolism	Taurine and hypotaurine metabolism	0.0010562	0.00101891	0.00116191	0.00124541	0.00134117	0.0010462	0.00142291	0.00125081	0.0012123	0.00131989	0.00132561	0.00128779	0.00135355	0.0010927	0.00126391	0.0010476	0.00103745	0.00148533	0.00118276	0.0015053	0.000954873	0.00130097	0.00141509	0.000990084	0.00139038	0.000956413	0.00129013	0.00119264	0.00126661	0.000986059	0.001187	0.001156	0.00118709	0.00125626	0.00127276	0.000964567	0.000979795	0.00119916	0.00131379	0.00122814	0.00147798	0.00124407	0.00145968	0.0012847	0.00111983	0.00164236	0.00131094	0.00120436
Ribosome biogenesis in eukaryotes	Ribosome biogenesis in eukaryotes	0.000430354	0.000479735	0.000427872	0.000468806	0.00049997	0.000511751	0.000604624	0.000487233	0.000480711	0.00048219	0.00119625	0.000555052	0.000697785	0.000528102	0.000739694	0.000505164	0.000528552	0.000502953	0.00035204	0.000918881	0.000467752	0.000576806	0.000558951	0.000499514	0.000432996	0.000472421	0.000546845	0.00069481	0.000503474	0.00048156	0.00055273	0.000489099	0.000555514	0.000472769	0.000555758	0.000515252	0.00047415	0.000488518	0.000515647	0.000710395	0.000486472	0.000502118	0.000511001	0.000475969	0.000490446	0.000452592	0.000453438	0.000570004
Carotenoid biosynthesis	Carotenoid biosynthesis	5.40437e-05	1.30121e-05	6.88052e-06	7.90727e-06	3.61311e-05	1.1463e-05	0.000163133	8.44462e-06	3.57185e-06	1.11336e-05	5.89861e-06	2.50122e-05	2.45993e-05	3.638e-06	3.15512e-06	4.47808e-05	8.86998e-06	5.43727e-06	5.75909e-06	5.06258e-06	6.30094e-06	4.98352e-05	8.19369e-06	1.26588e-05	7.33181e-06	2.92662e-06	5.92537e-06	0.000288756	4.92115e-06	1.95745e-05	0.000296185	6.48531e-06	4.21281e-06	5.05528e-06	4.8569e-06	5.28968e-06	8.21261e-06	1.96236e-05	9.57389e-06	1.17193e-05	1.00493e-05	1.73639e-05	2.21566e-05	2.35973e-05	2.68842e-05	3.89422e-05	2.13974e-05	1.52535e-05
Ribosome Biogenesis	Ribosome Biogenesis	0.0149281	0.0162092	0.0124285	0.0141514	0.0137685	0.0165324	0.0158136	0.0149608	0.0151533	0.0140541	0.0159713	0.0149698	0.0154013	0.0170339	0.0172084	0.0162345	0.0171412	0.0165458	0.0129989	0.0166601	0.0161664	0.0160502	0.0171012	0.0161349	0.0143907	0.016171	0.0182712	0.0156913	0.0160272	0.0160764	0.0161124	0.0153275	0.0170659	0.0144589	0.0157515	0.0175096	0.0132829	0.0152172	0.0149261	0.0158559	0.0148543	0.01504	0.0161395	0.0155702	0.0154754	0.0126751	0.0143879	0.0153746
Nucleotide metabolism	Nucleotide metabolism	0.000802186	0.000985621	0.00193079	0.00178548	0.00132816	0.000810482	0.000953459	0.00156682	0.00144799	0.00211241	0.00129651	0.000973888	0.00134785	0.000846701	0.000841424	0.000798604	0.000881106	0.00125648	0.00127162	0.00130249	0.000929121	0.000823308	0.000919614	0.000960611	0.000887196	0.000936754	0.0011102	0.00112736	0.000785021	0.000943977	0.00104745	0.00124846	0.000977453	0.00138523	0.000774118	0.000786671	0.00141682	0.000694716	0.00172699	0.000743361	0.000685577	0.00136986	0.00142393	0.000716212	0.000921315	0.000556343	0.000588228	0.000637007
Aminoacyl-tRNA biosynthesis	Aminoacyl-tRNA biosynthesis	0.0110066	0.0120059	0.00750134	0.00908403	0.00990832	0.0123477	0.0120802	0.0097497	0.0104923	0.00808535	0.0151402	0.0115203	0.0113284	0.0127046	0.0135714	0.0129068	0.0129252	0.0125376	0.0100726	0.0141504	0.0120593	0.0127529	0.0126347	0.0120635	0.0107036	0.0120486	0.0131841	0.0136604	0.0121997	0.0119893	0.0134655	0.0104397	0.0123588	0.00951272	0.0122653	0.0129147	0.00975859	0.0115391	0.00913895	0.0130125	0.0114217	0.00961725	0.0112735	0.0116713	0.0114688	0.00993296	0.0105946	0.0120796
RNA polymerase	RNA polymerase	0.0017122	0.00224007	0.00105299	0.00141275	0.00149901	0.00200574	0.00200216	0.00151799	0.0016625	0.0012783	0.00249526	0.00172677	0.00180171	0.00195526	0.00221365	0.00192378	0.00198339	0.00217289	0.00155016	0.00229557	0.00228976	0.00200846	0.00208713	0.00226838	0.00179955	0.00229077	0.00223122	0.00220299	0.00191759	0.00225855	0.00213323	0.00160434	0.00198733	0.00145902	0.00185645	0.00198708	0.00171626	0.00174248	0.00142771	0.00200935	0.0017124	0.00145256	0.0019321	0.00178489	0.00176419	0.00148825	0.00161867	0.00189192
Biosynthesis of siderophore group nonribosomal peptides	Biosynthesis of siderophore group nonribosomal peptides	0.00011866	8.68653e-05	0.00136436	0.000944043	0.000646332	0.000149204	0.000156939	0.000820178	0.00059414	0.000965487	0.000108607	0.00033842	0.000549356	0.000143229	9.00384e-05	9.07353e-05	0.000129474	0.000541444	0.00136174	3.33749e-05	1.77557e-05	0.000223934	0.000236299	5.10119e-05	0.000387139	2.53589e-05	9.60328e-05	0.000364575	0.00014113	3.07011e-05	0.000467488	0.000524306	0.000441232	0.000698327	0.000194797	5.66816e-05	0.000628652	0.00019397	0.000959385	0.000130032	0.000245955	0.000690694	0.000488543	8.31156e-05	0.000320573	0.000342685	0.000217406	0.000190069
RNA transport	RNA transport	0.000795612	0.000911073	0.000673121	0.00075946	0.000717409	0.000819654	0.000677145	0.000823534	0.000908167	0.000744539	0.000132254	0.000770088	0.000641319	0.000929554	0.000595773	0.00102441	0.000830128	0.000877483	0.000815748	0.000491461	0.000920203	0.000670407	0.000814377	0.00087626	0.000805698	0.000916509	0.0010049	0.000254936	0.000862387	0.000896031	0.00044205	0.000845953	0.000756373	0.000824919	0.000842804	0.000841369	0.000837844	0.000826472	0.000774726	0.000679484	0.00092401	0.000807577	0.000872759	0.000928369	0.000907093	0.000805519	0.000868095	0.000733342
Toxoplasmosis	Toxoplasmosis	9.89618e-06	4.25853e-06	4.17792e-06	1.7552e-06	2.05243e-06	2.16593e-06	8.53381e-05	6.86739e-06	2.74979e-06	1.70549e-06	2.45925e-06	2.72658e-06	3.70568e-07	9.07998e-07	1.63364e-06	1.07052e-05	6.67008e-06	3.55602e-06	8.04959e-07	8.51531e-07	2.81904e-06	1.1053e-05	7.64184e-06	1.14634e-05	6.19031e-06	1.60893e-06	3.40625e-06	4.46269e-06	9.41326e-06	2.00886e-05	2.20938e-05	8.15227e-06	4.87691e-06	5.04424e-06	1.88875e-05	3.53285e-06	1.07496e-05	2.46414e-05	1.26654e-05	1.0025e-05	1.62838e-05	1.84437e-05	2.24853e-05	2.21199e-05	2.73548e-05	2.90595e-05	1.00355e-05	6.02909e-06
Ether lipid metabolism	Ether lipid metabolism	9.5352e-05	5.95025e-06	1.49709e-06	4.68138e-06	3.11533e-05	7.85061e-06	7.23178e-05	2.25618e-06	2.25295e-06	6.52274e-06	2.07903e-06	1.24535e-05	1.54544e-06	7.68869e-07	6.74607e-07	1.29018e-05	3.77271e-06	2.58385e-06	5.5071e-06	2.72378e-06	2.64307e-06	1.06668e-05	4.63284e-06	1.32144e-05	1.05081e-05	9.78305e-07	1.95225e-06	4.68217e-06	2.50918e-06	1.5925e-05	5.78571e-06	5.14624e-06	1.17723e-05	3.45205e-06	4.17925e-06	2.46602e-06	2.3463e-06	4.56787e-06	4.22502e-06	5.91684e-06	6.02267e-06	9.31594e-06	1.25649e-05	1.35903e-05	1.6016e-05	1.37333e-05	1.35415e-05	9.37394e-06
Epithelial cell signaling in Helicobacter pylori infection	Epithelial cell signaling in Helicobacter pylori infection	0.000716894	0.000527856	0.000843111	0.000806741	0.000789025	0.00089154	0.000846773	0.000858923	0.000836688	0.000783026	0.000709889	0.000846758	0.000814026	0.000990685	0.000817984	0.000929551	0.000999443	0.000591975	0.000781021	0.000748357	0.00048967	0.0008253	0.000797902	0.000468931	0.000830506	0.000479745	0.000841953	0.00095361	0.000940743	0.000476861	0.000998493	0.000917354	0.000864976	0.000851579	0.000965549	0.00105277	0.00106382	0.00093181	0.000808798	0.000891114	0.000935781	0.000844984	0.00066496	0.000930218	0.000945501	0.000802946	0.000881223	0.00094635
DNA replication	DNA replication	0.00685205	0.00733357	0.00475965	0.00556716	0.0065704	0.00725072	0.00741432	0.00601044	0.00641193	0.00524834	0.00896124	0.0070746	0.00700232	0.00745738	0.00809805	0.00765821	0.00723631	0.00751215	0.00652914	0.00805755	0.00739398	0.00761569	0.00753028	0.00736911	0.00688765	0.00738876	0.00782444	0.00770692	0.00744857	0.007338	0.00726986	0.00615534	0.00725987	0.00590698	0.00772099	0.00741101	0.00595409	0.00716578	0.00556581	0.00788725	0.00746009	0.00603646	0.00677983	0.00709261	0.00699763	0.00688361	0.00692013	0.00729215
Cytoskeleton proteins	Cytoskeleton proteins	0.00332308	0.00169897	0.00179501	0.00198208	0.0029543	0.00315478	0.00333039	0.0029552	0.00278763	0.00212479	0.00272497	0.0034404	0.00296307	0.00453386	0.0037736	0.00527127	0.0044225	0.00386023	0.00370415	0.00354898	0.00155869	0.00328265	0.00297605	0.00162722	0.00260332	0.00152411	0.00347042	0.00293567	0.00412283	0.00164219	0.00302548	0.0035104	0.00325179	0.00299105	0.00404786	0.00460813	0.00235758	0.00419493	0.0025069	0.00392202	0.00380079	0.00265932	0.00295021	0.003963	0.0040158	0.0032244	0.00395094	0.00340437
Lipid biosynthesis proteins	Lipid biosynthesis proteins	0.00513938	0.00603586	0.00576022	0.00594447	0.00574107	0.00648779	0.00596071	0.00588921	0.0062045	0.0052455	0.00496184	0.00585893	0.00570651	0.00632561	0.00590677	0.00631903	0.00626622	0.0069108	0.00594162	0.0054279	0.00601352	0.00565151	0.00674882	0.0059836	0.00609705	0.00600899	0.00634513	0.00552449	0.00655242	0.00602087	0.00589992	0.00589413	0.00630136	0.00566027	0.00637126	0.00637948	0.00536437	0.00652247	0.00577404	0.00593113	0.00649298	0.0063473	0.00676581	0.00643388	0.00627521	0.00697594	0.0063004	0.00620277
Biosynthesis of type II polyketide backbone	Biosynthesis of type II polyketide backbone	2.84237e-08	0	0	5.10232e-08	2.12687e-08	0	0	0	0	0	0	0	0	0	0	0	0	0	6.8716e-08	0	0	0	0	8.89445e-08	0	2.51395e-08	6.67892e-08	0	0	0	0	0	0	0	0	0	0	0	8.98258e-08	8.97949e-08	1.39252e-07	0	9.19571e-08	7.00885e-08	7.54489e-08	1.21219e-07	0	0
Membrane and intracellular structural molecules	Membrane and intracellular structural molecules	0.00473279	0.00270947	0.0093088	0.00853724	0.0080113	0.00442976	0.00425621	0.00755288	0.00702429	0.00923714	0.00298563	0.00577792	0.00681879	0.00471072	0.00403218	0.00309029	0.00452177	0.00402261	0.0060915	0.00412903	0.00210286	0.00551579	0.0067998	0.0023206	0.00733784	0.00207769	0.00461187	0.00657853	0.00572568	0.0023323	0.00710572	0.0068862	0.00590573	0.00729654	0.00593689	0.00379577	0.00719849	0.00641175	0.00844887	0.004702	0.00699505	0.00803917	0.00593668	0.00550937	0.00567409	0.00918012	0.00633755	0.00650723
Carbohydrate digestion and absorption	Carbohydrate digestion and absorption	0.000106753	4.65295e-05	0.000363967	0.000331365	0.000321193	7.76579e-05	0.000217134	0.000279566	0.000317069	0.000357625	7.78335e-05	0.000137239	0.000238562	0.000145531	0.000285587	2.47612e-05	0.000113783	0.00030872	0.000183698	0.000497543	1.12628e-05	0.000172706	0.000217208	3.47995e-05	0.000201954	1.67214e-05	0.000289344	3.92159e-05	0.000149147	2.4309e-05	0.000141673	0.000262825	0.000258976	0.000212245	0.000113905	9.48495e-05	0.000464267	0.000129364	0.000304525	0.000169327	0.00012029	0.000268173	0.000325499	9.69543e-05	0.000149477	0.000152776	0.000142854	8.93328e-05
Meiosis - yeast	Meiosis - yeast	2.19289e-05	8.92765e-06	4.89896e-06	7.73002e-06	9.89514e-06	9.24763e-06	7.82388e-05	7.72032e-06	4.26004e-06	6.66234e-06	2.61251e-06	1.02489e-05	9.23608e-06	5.61392e-06	5.98517e-05	5.75414e-06	1.0825e-05	2.55019e-05	9.0983e-06	6.19601e-06	2.84839e-06	6.38966e-05	1.85969e-05	3.2414e-05	1.1638e-05	8.61859e-06	2.03123e-05	8.46572e-06	1.79513e-05	1.99256e-05	1.30918e-05	8.56156e-06	1.80402e-05	1.59108e-05	2.88286e-05	9.47444e-06	5.07519e-06	1.57989e-05	1.95798e-05	8.26741e-06	1.12998e-05	1.054e-05	2.33775e-05	1.46601e-05	1.71123e-05	1.87206e-05	1.95357e-05	1.41698e-05
Cyanoamino acid metabolism	Cyanoamino acid metabolism	0.00290254	0.00196334	0.00198652	0.00201203	0.00325716	0.00288389	0.00271613	0.00221654	0.00242382	0.00172049	0.00366361	0.00321002	0.00310308	0.00286645	0.00320465	0.00256545	0.00240755	0.00252381	0.00338498	0.00298481	0.00191852	0.00309745	0.00250594	0.00193001	0.00323254	0.00189479	0.00233262	0.00208679	0.00281997	0.00194586	0.0020115	0.00243664	0.00243931	0.00226375	0.00343464	0.00283174	0.00197068	0.00335013	0.00196002	0.00330342	0.00425378	0.00265545	0.00223013	0.00343618	0.00275747	0.00385524	0.00382121	0.00335037
Chronic myeloid leukemia	Chronic myeloid leukemia	0	2.0185e-07	0	0	0	0	0	0	0	8.26669e-08	0	0	0	0	0	0	1.45831e-07	0	0	0	0	0	0	7.2045e-08	0	0	0	0	0	0	0	0	0	0	0	0	0	0	8.12282e-08	0	0	0	0	0	0	0	0	0
beta-Lactam resistance	beta-Lactam resistance	0.000296658	6.7399e-05	0.00011939	0.000166307	0.000199641	0.00011476	0.000133625	0.000308173	0.000283163	0.000273245	2.99532e-05	0.000242712	0.000213091	0.000340276	0.000183417	0.000419187	0.000347561	0.000284693	0.000424522	6.78897e-05	2.84337e-05	0.000168269	0.000191482	3.6985e-05	0.00023905	2.20053e-05	0.000357057	0.000132994	0.000255471	4.71206e-05	0.000173449	0.000240892	0.000238219	0.000349471	0.000131388	0.000264183	0.000343183	0.000161253	0.000282367	0.000186098	0.000210407	0.000103706	0.000210043	0.000302052	0.000328552	3.87119e-05	0.000209978	0.000190339
Synthesis and degradation of ketone bodies	Synthesis and degradation of ketone bodies	0.00044451	0.000847522	0.000998804	0.000873103	0.000309927	0.000341042	0.000773763	0.000493606	0.000760951	0.000390673	6.55108e-05	0.000419268	0.000162303	0.000348598	0.000301107	0.000404993	0.000399048	0.000620357	0.000221844	0.00057397	0.000902637	0.000247415	0.000446211	0.000885371	0.000471729	0.000900992	0.000442427	0.000169489	0.000332627	0.000928364	0.000238672	0.000448711	0.000475386	0.000213773	0.000259283	0.000236816	0.000332779	0.000310108	0.000260701	0.000312055	0.000292872	0.000315331	0.000919277	0.000424603	0.000621075	0.000248116	0.000349689	0.000375074
Adipocytokine signaling pathway	Adipocytokine signaling pathway	0.000504781	0.000105001	0.000277216	0.00032965	0.000914223	0.000559523	0.00065145	0.000396078	0.000385925	0.000307681	0.00229053	0.00081022	0.00104372	0.000660383	0.00103112	0.000231731	0.000489691	0.000412455	0.000638196	0.000941746	4.32218e-05	0.00089914	0.000685647	0.000201811	0.000825252	6.29445e-05	0.000392766	0.00094603	0.000771359	0.000129826	0.000500037	0.000454477	0.000524124	0.000429763	0.00106725	0.000520699	0.000473849	0.000887356	0.000406055	0.00116074	0.00115997	0.000552414	0.000361518	0.000752401	0.000570566	0.00141618	0.000932149	0.00109405
Novobiocin biosynthesis	Novobiocin biosynthesis	0.00117636	0.00063594	0.00107997	0.00111058	0.00134854	0.00123424	0.00137639	0.00123296	0.00122978	0.00107964	0.00184498	0.00154961	0.00148689	0.00155585	0.0015637	0.00136466	0.00149336	0.0010449	0.00125041	0.00181436	0.00052919	0.00154832	0.00152106	0.000582753	0.00146059	0.000518592	0.00133176	0.00164403	0.00155624	0.000568092	0.00154683	0.00129203	0.00143784	0.00124018	0.0016049	0.00137184	0.00146451	0.00154946	0.00115808	0.0016577	0.00168495	0.00123089	0.00105993	0.00156504	0.00148101	0.001608	0.00144767	0.00166189
Wnt signaling pathway	Wnt signaling pathway	0	2.0185e-07	0	0	0	0	0	0	0	8.26669e-08	0	0	0	0	0	0	1.45831e-07	0	0	0	0	0	0	7.2045e-08	0	0	0	0	0	0	0	0	0	0	0	0	0	0	8.12282e-08	0	0	0	0	0	0	0	0	0
Biosynthesis and biodegradation of secondary metabolites	Biosynthesis and biodegradation of secondary metabolites	0.000594078	0.000891184	0.00193561	0.00147415	0.00123259	0.000526062	0.00046072	0.00132374	0.00115699	0.00181387	0.000150514	0.0007492	0.00100048	0.000624441	0.000350637	0.000410773	0.00059607	0.000364564	0.000667589	0.000731498	0.000891464	0.000555307	0.000591735	0.000885073	0.000898068	0.00090273	0.00046055	0.0002864	0.000605037	0.000885904	0.000344463	0.00100367	0.000779018	0.00123116	0.000684704	0.000356151	0.00116451	0.000630927	0.00156004	0.000513553	0.000790264	0.00151244	0.000897109	0.000624943	0.000802631	0.000812429	0.000738135	0.000658616
Selenocompound metabolism	Selenocompound metabolism	0.00386286	0.0037101	0.00358793	0.00376606	0.00376534	0.0033062	0.00374841	0.00359412	0.00364431	0.00373638	0.0044701	0.00382451	0.00399159	0.00380454	0.00386231	0.00373387	0.00360326	0.00428363	0.00425777	0.00468262	0.00369452	0.00367074	0.00388172	0.00372052	0.00400338	0.00369549	0.00392894	0.00430651	0.00356118	0.00368272	0.00393498	0.00359357	0.00385944	0.00372845	0.00362219	0.00345968	0.00320082	0.00345385	0.00352313	0.00397529	0.00356513	0.00385871	0.00390452	0.00355516	0.00360965	0.00371054	0.00355248	0.00397764
Isoquinoline alkaloid biosynthesis	Isoquinoline alkaloid biosynthesis	0.000504228	9.81066e-05	0.000732624	0.000603808	0.000632572	0.000332949	0.000567969	0.00054796	0.000561641	0.000570749	0.000142623	0.000656385	0.000585034	0.000618288	0.000513444	0.000424077	0.000543844	0.000443033	0.000535006	0.000825206	4.00051e-05	0.000531682	0.000657272	5.49594e-05	0.000643888	3.30072e-05	0.00042337	0.000570094	0.000574738	5.96024e-05	0.000545203	0.000476936	0.000588981	0.000504134	0.000704188	0.000350106	0.000740682	0.000609297	0.000486688	0.000647028	0.000729054	0.000616022	0.000536362	0.000629138	0.000634113	0.0007447	0.000561082	0.000806659
Progesterone-mediated oocyte maturation	Progesterone-mediated oocyte maturation	0.000334811	6.71599e-05	0.000252498	0.000237106	0.000355152	0.000396792	0.000299656	0.000346053	0.000300907	0.000294785	6.88683e-05	0.000377511	0.000299863	0.000478104	0.000287953	0.000449849	0.000454275	0.000245229	0.000335252	0.000244853	3.02123e-05	0.000472805	0.000247814	3.35493e-05	0.000336139	2.82384e-05	0.000329353	0.000397466	0.000475375	3.63972e-05	0.000494886	0.000403452	0.00030415	0.000368615	0.000469903	0.000507121	0.000372138	0.000498136	0.000315753	0.000363265	0.000472997	0.000344573	0.000225875	0.000469895	0.000422083	0.000391287	0.000437337	0.000445445
Cell division	Cell division	0.000520195	0.000482517	0.000771732	0.000706745	0.000771867	0.000594072	0.000540896	0.000732433	0.000605436	0.000805916	0.000701914	0.000721202	0.00075965	0.000670957	0.00059119	0.000513786	0.00058668	0.000347927	0.000643615	0.000638282	0.000471005	0.000649635	0.000682095	0.000480244	0.000699747	0.000469996	0.000445052	0.000617932	0.000699858	0.00047991	0.000614543	0.000735013	0.000620963	0.000736386	0.000904561	0.000603854	0.000709637	0.000818751	0.000812427	0.000708429	0.00076252	0.000862369	0.000498969	0.000646414	0.000666777	0.000966933	0.000749021	0.000856266
Arachidonic acid metabolism	Arachidonic acid metabolism	0.000204437	0.000424557	0.000791243	0.000617273	0.000241413	0.000334388	0.000278239	0.000390075	0.000476337	0.000378126	8.80435e-05	0.000284175	0.000210287	0.000131732	0.000132904	0.000140283	0.000189697	7.82511e-05	0.000179943	0.000341331	0.000441228	0.000178637	0.000292822	0.000429172	0.000358711	0.000444511	0.00017878	5.56499e-05	0.000205396	0.000443351	0.000103948	0.000293672	0.000314186	0.000296604	0.000108989	0.000208584	0.000225059	0.000196245	0.000390002	6.7403e-05	0.000142001	0.000474041	0.000341263	0.000197604	0.000263721	0.000305787	0.000192049	0.000237607
Bacterial chemotaxis	Bacterial chemotaxis	0.00535648	0.000767334	0.00206699	0.00266108	0.00235041	0.00504997	0.00289914	0.00338561	0.00189616	0.00414848	0.000397163	0.00384893	0.002287	0.00427536	0.00353264	0.00276739	0.00526124	0.00309596	0.00380443	0.00105137	0.000369598	0.00230803	0.00235786	0.000573471	0.00249264	0.000304339	0.00237279	0.0014584	0.00425327	0.000677837	0.00213989	0.0047861	0.00308751	0.00434554	0.00278271	0.00535043	0.00175683	0.00323641	0.0040057	0.0034686	0.00254999	0.00481211	0.00287512	0.00508552	0.0042663	0.000894296	0.002125	0.00209459
Nucleotide excision repair	Nucleotide excision repair	0.00415833	0.00487123	0.00229146	0.0028598	0.00370197	0.00464029	0.0044705	0.00327907	0.00335139	0.00268983	0.00622419	0.0040838	0.00403055	0.00452432	0.00485867	0.00465409	0.00444697	0.00457617	0.00465185	0.0049229	0.00503639	0.00448085	0.00430855	0.00503051	0.00419019	0.00503837	0.004341	0.00517162	0.00432243	0.00497755	0.00480526	0.00357116	0.00408268	0.00342433	0.00440478	0.00451955	0.00311348	0.00417849	0.00302952	0.00491589	0.00414208	0.00320915	0.00364762	0.00427923	0.00404292	0.00405333	0.00404426	0.00443127
Geraniol degradation	Geraniol degradation	0.000129912	7.77077e-05	0.000892677	0.000619854	0.000480652	0.000123278	0.000436847	0.000534482	0.000447401	0.000758101	9.54014e-05	0.000273862	0.000366703	8.53005e-05	5.27124e-05	6.59228e-05	0.000105435	8.67241e-05	0.000173288	7.68312e-05	2.46483e-05	0.000167002	0.000161863	7.66759e-05	0.000314979	2.09495e-05	7.63634e-05	0.000101094	0.000155462	0.000109748	0.000181319	0.000411256	0.000232319	0.000459739	0.000239721	7.55336e-05	0.000452488	0.000308783	0.000695609	0.00019862	0.00033645	0.000691643	0.000488635	0.000294763	0.000443704	0.00051507	0.000373257	0.000319255
Lipopolysaccharide biosynthesis	Lipopolysaccharide biosynthesis	0.00172514	0.000469867	0.00377327	0.00353522	0.00388375	0.001602	0.000943172	0.00312749	0.00244074	0.00447269	0.000805165	0.00247266	0.00311293	0.00156602	0.00148662	0.000209318	0.00227854	0.00113607	0.00228772	0.0034183	0.000144762	0.00224548	0.00391298	0.000263069	0.00329531	0.000131189	0.000901814	0.00281518	0.00228138	0.000253747	0.00305594	0.00276706	0.00303092	0.00323485	0.0031071	0.000679865	0.00614267	0.00259695	0.00399531	0.00185535	0.00331715	0.00367968	0.00197193	0.002045	0.00219608	0.00424134	0.00263993	0.00391063
Mismatch repair	Mismatch repair	0.0086439	0.00908017	0.00591493	0.00704572	0.00770142	0.0090545	0.00897151	0.00751512	0.00793179	0.00661226	0.00928884	0.0083832	0.00809747	0.00909734	0.00947089	0.00946176	0.00898212	0.00916514	0.00827623	0.00882226	0.00922127	0.00865803	0.00927381	0.00913981	0.00856696	0.00920398	0.00936955	0.00919873	0.00912378	0.00912061	0.00891025	0.00778205	0.00864173	0.00748922	0.00913197	0.00931552	0.0070421	0.00868658	0.00696537	0.00903733	0.00863565	0.00734547	0.00831057	0.00878183	0.00851459	0.00806716	0.00822193	0.0088034
Sporulation	Sporulation	0.00838729	0.00144066	0.00202329	0.00219559	0.00304871	0.00922189	0.00574046	0.00564321	0.00461681	0.00346525	0.0010035	0.0068709	0.00378088	0.0105628	0.00690116	0.0099186	0.01098	0.00585863	0.00640494	0.00313928	0.000972597	0.00512942	0.00354468	0.000985862	0.00341435	0.000814548	0.00747836	0.00311298	0.00870585	0.00106755	0.00422606	0.00738478	0.00546816	0.00649369	0.00635373	0.0135547	0.00200458	0.00773807	0.00442889	0.0065722	0.00584294	0.00472366	0.003855	0.00921254	0.00869469	0.000988874	0.00593795	0.00516244
Flavonoid biosynthesis	Flavonoid biosynthesis	3.30871e-05	3.43256e-06	6.06669e-06	4.26809e-06	4.33455e-05	1.25215e-05	4.82478e-05	3.79131e-06	1.17491e-06	6.82767e-06	1.11189e-06	4.78102e-06	4.00888e-06	8.45756e-06	4.75507e-06	1.05493e-05	6.49204e-06	1.25516e-05	8.349e-06	3.3501e-06	1.10791e-06	1.15713e-05	1.78577e-06	3.00086e-06	2.69762e-05	4.14802e-07	3.29271e-06	7.97199e-06	3.6526e-06	3.99854e-06	1.11212e-05	2.72857e-06	3.36589e-06	7.09726e-06	5.19153e-06	3.91805e-06	4.53831e-07	3.57226e-06	2.28196e-06	4.38071e-06	2.49784e-06	2.80959e-06	4.9524e-06	9.16057e-06	5.72154e-06	3.40928e-06	3.17491e-06	6.37261e-05
Small cell lung cancer	Small cell lung cancer	9.89618e-06	4.25853e-06	4.17792e-06	1.7552e-06	2.05243e-06	2.16593e-06	8.53381e-05	6.86739e-06	2.74979e-06	1.70549e-06	2.45925e-06	2.72658e-06	3.70568e-07	9.07998e-07	1.63364e-06	1.07052e-05	6.67008e-06	3.55602e-06	8.04959e-07	8.51531e-07	2.81904e-06	1.1053e-05	7.64184e-06	1.14634e-05	6.19031e-06	1.60893e-06	3.40625e-06	4.46269e-06	9.41326e-06	2.00886e-05	2.20938e-05	8.15227e-06	4.87691e-06	5.04424e-06	1.88875e-05	3.53285e-06	1.07496e-05	2.46414e-05	1.26654e-05	1.0025e-05	1.62838e-05	1.84437e-05	2.24853e-05	2.21199e-05	2.73548e-05	2.90595e-05	1.00355e-05	6.02909e-06
Translation proteins	Translation proteins	0.00826395	0.00885903	0.00746189	0.00820326	0.00807767	0.00929431	0.00883337	0.00873131	0.00851775	0.00852585	0.00930938	0.0089586	0.00917912	0.00975814	0.00985262	0.00949937	0.00995488	0.00910269	0.00727157	0.00934569	0.00881771	0.00927166	0.0096611	0.00881459	0.00810678	0.00880441	0.00972816	0.0103318	0.00946524	0.00878198	0.0103773	0.00895761	0.00942962	0.00848619	0.00951945	0.00999907	0.00845928	0.00907192	0.00880661	0.00932517	0.00882035	0.00903139	0.0088869	0.00898697	0.00911526	0.00785836	0.00827014	0.00908736
Flavone and flavonol biosynthesis	Flavone and flavonol biosynthesis	0.000189482	1.31232e-05	1.88234e-05	1.9683e-05	0.000164681	6.1073e-05	7.07363e-05	0.000107292	3.22341e-05	0.000164064	2.14811e-05	6.7596e-05	0.000112574	3.00845e-05	8.13302e-05	1.66823e-05	2.60012e-05	0.000147932	0.000255519	0.000187592	4.99844e-06	6.34508e-05	2.59896e-05	9.53396e-06	0.000106079	4.06796e-06	2.85307e-05	4.36731e-05	4.60066e-05	1.12351e-05	4.74844e-05	0.000105588	1.15332e-05	0.000158759	5.51417e-05	3.06334e-05	0.000104659	7.60867e-05	0.000143236	2.83384e-05	4.04829e-05	9.46816e-06	2.48807e-05	0.000157642	2.31551e-05	9.91162e-05	0.000150791	3.71602e-05
Peptidoglycan biosynthesis	Peptidoglycan biosynthesis	0.00754522	0.00947225	0.00560067	0.00706108	0.00717035	0.00879839	0.00853842	0.00732592	0.00806704	0.00632724	0.0101803	0.00793697	0.00790602	0.00858075	0.00931024	0.00896934	0.00869384	0.00890878	0.0070885	0.00914101	0.00960171	0.00865473	0.00912577	0.00946248	0.00792178	0.00961058	0.0101747	0.00825672	0.00846663	0.00946359	0.00832032	0.0076015	0.00897465	0.00687001	0.00850991	0.00940042	0.00647241	0.00826895	0.00685049	0.00850385	0.0077871	0.00723338	0.00856058	0.00775796	0.00778801	0.00705583	0.00782752	0.00809635
Inorganic ion transport and metabolism	Inorganic ion transport and metabolism	0.00175756	0.00125189	0.00447742	0.00379054	0.00321354	0.0016342	0.00227189	0.00360613	0.00294186	0.00468516	0.00263955	0.00222178	0.00316026	0.00155388	0.00181072	0.00157142	0.0017294	0.00196676	0.0028864	0.00175219	0.00100706	0.00208555	0.00190092	0.00117458	0.00246197	0.00101836	0.00162673	0.00282204	0.00179248	0.00113216	0.00261697	0.00307624	0.00217292	0.00352717	0.00178824	0.00135742	0.00386712	0.00208117	0.00432824	0.00185824	0.0017568	0.00332714	0.00261028	0.00192165	0.0021824	0.00287975	0.00223383	0.00199092
RNA degradation	RNA degradation	0.00460443	0.00511491	0.00351137	0.00402431	0.00489938	0.00542868	0.0051038	0.00446219	0.00431309	0.00407978	0.00696487	0.00506019	0.00540409	0.00527833	0.00560647	0.00514623	0.00519223	0.00491669	0.00488724	0.00558827	0.00510863	0.00567722	0.00550401	0.00509845	0.00502918	0.0050977	0.00514308	0.00706792	0.0052562	0.00508348	0.00682188	0.00462541	0.00522936	0.00452188	0.0056277	0.00524378	0.00453918	0.00534446	0.00453996	0.0058097	0.00568679	0.00457264	0.00453277	0.00509306	0.00481516	0.00580965	0.00535502	0.00550857
Galactose metabolism	Galactose metabolism	0.0090367	0.00974359	0.00598309	0.00717941	0.00955097	0.00882061	0.0080733	0.00700356	0.00826821	0.00697288	0.00980356	0.00804208	0.00808338	0.00853029	0.00864049	0.00829957	0.00729585	0.00963492	0.0103743	0.00764805	0.0100681	0.00971641	0.00808752	0.00978764	0.0100247	0.0100748	0.00968154	0.0106432	0.00846964	0.00979178	0.010173	0.00785888	0.00785396	0.00740945	0.00880498	0.00827847	0.0106137	0.00906585	0.00622664	0.00926797	0.00968569	0.00706415	0.00848046	0.00969041	0.00811304	0.0112805	0.0100828	0.00835187
Indole alkaloid biosynthesis	Indole alkaloid biosynthesis	1.89491e-08	1.03195e-07	7.83361e-08	0	0	0	0	2.32596e-08	0	4.2744e-08	4.84104e-08	6.34087e-08	0	0	0	0	7.87805e-08	0	0	0	0	2.59155e-08	0	3.81191e-07	0	2.51395e-08	0	0	0	2.39721e-07	0	0	0	6.62263e-08	0	0	0	0	1.21906e-07	0	0	0	5.10873e-08	0	0	0	0	0
Amyotrophic lateral sclerosis (ALS)	Amyotrophic lateral sclerosis (ALS)	8.39082e-05	4.31879e-05	0.000358106	0.000272504	0.000190382	9.7954e-05	0.000276811	0.000194943	0.000196965	0.000294472	2.46879e-05	0.000131794	0.000143281	0.000108001	5.57753e-05	0.000106133	0.000115907	8.71549e-05	0.000150381	3.56532e-05	1.79703e-05	0.000138306	0.000119498	4.22645e-05	0.000125396	1.38873e-05	5.64387e-05	0.000361207	7.8579e-05	5.26236e-05	0.000381788	0.000156942	0.000148069	0.000163472	0.000214002	8.48592e-05	0.000148954	0.000115334	0.00022162	0.000128341	0.000101797	0.000206464	0.000193717	0.000132705	0.000180121	0.000124947	0.000147502	0.00010698
Glycan biosynthesis and metabolism	Glycan biosynthesis and metabolism	0.000223723	8.32603e-05	0.00117874	0.000970985	0.000660491	0.000337293	0.000245215	0.000846391	0.000621097	0.0012487	0.00012036	0.000443491	0.000630679	0.000174552	0.000228782	0.000129284	0.000328605	0.000136663	0.000216367	0.000265958	2.0721e-05	0.000312725	0.000392631	4.44426e-05	0.000359732	2.11936e-05	0.000141234	0.000120326	0.000326341	4.59997e-05	0.00021329	0.000726488	0.000445041	0.000767069	0.000430076	0.000316296	0.000920079	0.000397735	0.00110762	0.000218102	0.000332076	0.000977477	0.000481124	0.000217403	0.000382687	0.000400664	0.000314646	0.000351905
Cell cycle - Caulobacter	Cell cycle - Caulobacter	0.00506749	0.00511267	0.00307448	0.00381047	0.00470538	0.00554506	0.00540573	0.00424295	0.00468274	0.00354772	0.00638595	0.00519495	0.00489504	0.00557468	0.00572661	0.00581589	0.00569929	0.00523092	0.00485025	0.00581842	0.00512722	0.00553629	0.00557279	0.00511981	0.00508537	0.00510625	0.00561343	0.00528213	0.00562203	0.0051495	0.00527068	0.00460495	0.00530208	0.00433939	0.00567667	0.00561013	0.00496974	0.00559697	0.00394508	0.00588014	0.00577782	0.00442411	0.00476983	0.00557015	0.00537875	0.00541646	0.00548548	0.00550047
Antigen processing and presentation	Antigen processing and presentation	0.000334811	6.71599e-05	0.000252498	0.000237106	0.000355152	0.000396792	0.000299656	0.000346053	0.000300907	0.000294785	6.88683e-05	0.000377511	0.000299863	0.000478104	0.000287953	0.000449849	0.000454275	0.000245229	0.000335252	0.000244853	3.02123e-05	0.000472805	0.000247814	3.35493e-05	0.000336139	2.82384e-05	0.000329353	0.000397466	0.000475375	3.63972e-05	0.000494886	0.000403452	0.00030415	0.000368615	0.000469903	0.000507121	0.000372138	0.000498136	0.000315753	0.000363265	0.000472997	0.000344573	0.000225875	0.000469895	0.000422083	0.000391287	0.000437337	0.000445445
Carbon fixation pathways in prokaryotes	Carbon fixation pathways in prokaryotes	0.0077981	0.00619551	0.00764877	0.00804943	0.00965843	0.00912683	0.00857792	0.00852866	0.00824631	0.00822631	0.0089357	0.00927104	0.00888303	0.00889078	0.00869138	0.00874531	0.00871095	0.00876125	0.00938927	0.00882666	0.00580992	0.00899202	0.00952259	0.00595762	0.00979327	0.00577694	0.00821952	0.00969643	0.0102514	0.00596631	0.00962103	0.00855345	0.00851775	0.00845243	0.0108149	0.00877669	0.00988657	0.0105772	0.00842221	0.00903643	0.0106968	0.00864575	0.00825788	0.00909044	0.00868795	0.0117208	0.00993858	0.0104623
Protein kinases	Protein kinases	0.00385651	0.00524587	0.00532021	0.00491327	0.00428562	0.00371502	0.00368265	0.00495791	0.0042041	0.00587815	0.00388609	0.0038027	0.00435997	0.00350668	0.00337981	0.00338084	0.00356186	0.00350636	0.00412837	0.0026121	0.00537781	0.0032875	0.00300226	0.00531509	0.00367987	0.00543553	0.00362759	0.00275583	0.0033891	0.00531979	0.00282094	0.00454057	0.00352126	0.00517705	0.00302007	0.00354497	0.00421515	0.00317155	0.00568968	0.00338073	0.00339284	0.00429263	0.00408489	0.00352892	0.00369928	0.00317948	0.00332842	0.00336812
Metabolism of cofactors and vitamins	Metabolism of cofactors and vitamins	0.00117066	0.000988247	0.00214544	0.00188228	0.00147629	0.00118963	0.00130162	0.00171682	0.00147739	0.00220776	0.000793505	0.00118117	0.00147221	0.000691237	0.000889688	0.000783304	0.000929115	0.000999977	0.00114529	0.00128014	0.000934101	0.00094858	0.00126741	0.000991448	0.00131053	0.000937689	0.000805218	0.000808995	0.000913294	0.000984072	0.000813773	0.00138597	0.00119275	0.0016473	0.000932574	0.000890079	0.00174356	0.00105545	0.00208807	0.000893903	0.00107076	0.00162788	0.00139236	0.000792902	0.00108943	0.00112686	0.00121885	0.00117983
Function unknown	Function unknown	0.0135782	0.0152672	0.0209993	0.0198482	0.0170568	0.0131501	0.0149092	0.0191126	0.0167993	0.0226316	0.0153894	0.014487	0.0178148	0.0124416	0.0135821	0.0124195	0.0133435	0.0145752	0.0139896	0.0147651	0.0151683	0.0140566	0.015473	0.0154885	0.015185	0.0152596	0.0136062	0.0134986	0.0132708	0.0153645	0.0136181	0.0167813	0.0153525	0.0186648	0.0129043	0.0120784	0.0204752	0.0134941	0.0219779	0.0128303	0.013295	0.0187799	0.0169649	0.013142	0.0139261	0.0154198	0.0136982	0.0137521
Dioxin degradation	Dioxin degradation	0.000510263	0.000858845	0.00124556	0.00103392	0.000548065	0.000495287	0.000487239	0.000558992	0.000873781	0.000809402	0.000617589	0.000462135	0.000384791	0.000377963	0.000520838	0.000456829	0.000400583	0.000713386	0.00048171	0.000451097	0.000890561	0.000318188	0.000644346	0.000847098	0.000572079	0.00089172	0.000646258	0.000262742	0.000422473	0.000869178	0.00032219	0.000564045	0.000549764	0.000405215	0.00026801	0.000542787	0.000183127	0.000320468	0.000436307	0.000402402	0.000278452	0.000566478	0.000895283	0.000335293	0.000485246	0.000461501	0.000345544	0.000376702
D-Alanine metabolism	D-Alanine metabolism	0.00132284	0.00175513	0.000920897	0.00117828	0.00108257	0.00126301	0.00149504	0.0010898	0.00121737	0.00102676	0.00132508	0.00108384	0.00117445	0.00116395	0.00137785	0.00137425	0.00121812	0.00169543	0.000889675	0.00134752	0.00181141	0.00140463	0.00150897	0.00178645	0.00129061	0.00181799	0.00150879	0.00148766	0.00117602	0.001787	0.00156054	0.0011127	0.00139401	0.00103843	0.00114509	0.00115702	0.00120736	0.00112896	0.00108907	0.00113408	0.00111921	0.00107874	0.00152674	0.00106624	0.00108365	0.00102584	0.00113954	0.00114609
Translation factors	Translation factors	0.00518223	0.00555803	0.00379318	0.00448542	0.00510637	0.0059059	0.00554061	0.00496703	0.00503463	0.00451093	0.00651749	0.00556708	0.00553031	0.006222	0.00627327	0.00594632	0.00610707	0.00592997	0.00490246	0.00644751	0.0055703	0.00612032	0.00627888	0.00556141	0.00534503	0.00556104	0.00626375	0.00583837	0.00606537	0.00553642	0.00584619	0.0052958	0.00600963	0.00488894	0.00629563	0.00623346	0.00494868	0.00594018	0.00483109	0.00613958	0.00601336	0.0049793	0.00539745	0.00575653	0.00562046	0.00551235	0.00559392	0.00587161
Steroid biosynthesis	Steroid biosynthesis	5.86172e-06	1.9066e-05	7.30919e-06	8.82702e-06	1.00149e-05	1.60418e-05	4.61931e-05	4.76031e-06	3.31737e-06	4.43127e-06	2.73364e-06	2.39254e-06	4.69416e-05	6.40461e-06	3.2915e-06	9.06936e-06	1.03348e-05	4.06074e-06	3.44896e-06	6.3829e-06	8.11273e-06	7.74209e-05	6.13663e-06	8.06866e-06	5.18752e-06	3.10046e-06	6.12791e-06	0.000567187	3.71408e-06	8.90875e-06	0.000558794	4.74476e-06	4.59399e-06	2.19651e-06	2.76878e-06	3.25979e-06	1.61791e-06	3.49261e-06	4.19602e-06	7.67951e-06	3.35355e-06	1.11015e-05	1.50053e-05	1.65552e-05	1.82701e-05	4.44895e-05	2.46336e-05	1.65748e-05
Type I diabetes mellitus	Type I diabetes mellitus	0.000506029	0.000498346	0.000277152	0.000375791	0.000665334	0.000585576	0.000596367	0.000542336	0.00043997	0.000640361	0.000652789	0.00057287	0.000693121	0.000549618	0.000640092	0.000578504	0.000554293	0.000553228	0.000498293	0.000578347	0.000473974	0.000663038	0.000618466	0.000485562	0.000614178	0.000471217	0.000582802	0.000866854	0.000635497	0.000477329	0.00084918	0.000556014	0.000524819	0.000600142	0.000613836	0.000553263	0.000583762	0.000630857	0.000660523	0.000608506	0.000722173	0.000438575	0.000479582	0.000591612	0.000520344	0.000775634	0.000636427	0.000602648
Polycyclic aromatic hydrocarbon degradation	Polycyclic aromatic hydrocarbon degradation	3.22217e-05	1.42576e-05	0.00048933	0.000286517	3.77444e-06	4.93235e-06	0.000127959	0.000129135	0.000224343	5.71744e-06	7.94366e-06	6.72316e-05	5.85464e-06	2.63817e-06	2.08217e-06	1.36755e-05	6.3385e-06	0.000180601	1.06264e-05	2.68542e-05	4.72854e-06	1.89045e-05	4.2556e-05	1.72472e-05	3.91277e-05	3.65353e-06	1.14735e-05	6.02098e-06	5.62849e-06	2.64555e-05	3.0759e-05	2.02933e-05	8.44907e-05	8.67488e-06	6.57223e-06	5.2037e-06	2.05339e-05	3.93505e-05	6.01339e-05	1.74271e-05	2.88874e-05	0.00031495	0.000302308	4.31501e-05	0.00012753	5.26457e-05	2.84233e-05	2.2641e-05
Bacterial motility proteins	Bacterial motility proteins	0.0113104	0.00222685	0.00531414	0.00655358	0.00661558	0.0109709	0.00730529	0.00860597	0.00386591	0.0137325	0.00209312	0.00884063	0.00635849	0.0090625	0.00824373	0.00474094	0.0117208	0.00634245	0.00760256	0.00349331	0.00122206	0.00559175	0.00508557	0.00172309	0.0050651	0.00108654	0.00509478	0.0046873	0.00918648	0.00193325	0.00650055	0.0117584	0.00745262	0.0102769	0.00654618	0.010966	0.00596237	0.00731104	0.0116078	0.00769316	0.00530463	0.0133158	0.00649095	0.0112089	0.00897473	0.00193632	0.00391696	0.00440445
Fatty acid metabolism	Fatty acid metabolism	0.00178782	0.00155408	0.00295069	0.00253861	0.00230714	0.00155761	0.0026161	0.00223875	0.00240141	0.00260803	0.00360798	0.00220572	0.00258227	0.00176443	0.00221801	0.00200544	0.00175349	0.00176305	0.00165245	0.00275996	0.00145227	0.00171786	0.00176178	0.00161454	0.00207567	0.00145567	0.00160954	0.00214275	0.00183658	0.00164214	0.00159081	0.00218507	0.00189105	0.00191832	0.00224749	0.00151974	0.00169685	0.00197019	0.00223882	0.00252026	0.00204062	0.00270379	0.00246644	0.00212343	0.00239761	0.0023796	0.00225189	0.0023365
Terpenoid backbone biosynthesis	Terpenoid backbone biosynthesis	0.00485417	0.00618983	0.00338942	0.00390966	0.00447286	0.00563126	0.00557309	0.00428547	0.00446805	0.00371268	0.00584669	0.00496467	0.00472701	0.00563293	0.00568867	0.0055423	0.00558681	0.00544262	0.00451221	0.00575693	0.00639628	0.005487	0.00551202	0.00634299	0.00491011	0.00640304	0.0053978	0.00556205	0.00559274	0.0063307	0.00556443	0.00466215	0.00525057	0.00425057	0.00543416	0.00563571	0.0049174	0.00530218	0.00397641	0.00552099	0.0052731	0.00434063	0.00486402	0.00537858	0.00515667	0.00515584	0.00500888	0.00527593
Vibrio cholerae infection	Vibrio cholerae infection	4.07406e-07	6.8797e-08	0	0	0	1.7681e-08	1.53879e-06	0	2.4998e-08	8.5488e-09	0	0	0	0	0	8.79608e-08	1.75068e-08	0	0	3.58539e-08	0	1.9955e-07	2.90889e-07	3.51077e-07	4.21858e-07	1.29846e-07	3.11738e-07	3.03666e-07	2.64724e-07	4.54631e-07	1.29792e-06	1.50503e-07	2.4215e-07	1.21415e-07	8.7568e-08	1.39703e-07	6.35363e-08	0	1.1549e-07	1.53934e-07	3.13318e-07	1.21587e-07	1.27718e-07	6.54627e-08	1.63095e-07	1.39402e-07	2.52823e-07	1.46033e-07
Porphyrin and chlorophyll metabolism	Porphyrin and chlorophyll metabolism	0.00893407	0.00175427	0.00784651	0.00731151	0.00722407	0.00818205	0.00654061	0.00737582	0.0072696	0.00612343	0.0028165	0.00767842	0.00600289	0.00842981	0.00716729	0.00819792	0.0102478	0.00516595	0.00833276	0.00644612	0.00100486	0.00694837	0.00817182	0.00151345	0.00785183	0.000898785	0.00638129	0.00678632	0.00855793	0.00139675	0.00741025	0.00766864	0.00829716	0.00790768	0.00774822	0.00823219	0.0094842	0.00856895	0.00691589	0.00697142	0.00747938	0.00790587	0.00575767	0.00917492	0.00879729	0.00668889	0.00760962	0.00886522
Vitamin B6 metabolism	Vitamin B6 metabolism	0.00175994	0.000802289	0.00204854	0.00198928	0.00224473	0.00189762	0.00176465	0.00204475	0.00205174	0.00198125	0.00203138	0.00212365	0.00242347	0.00214948	0.0023113	0.00192239	0.00201955	0.00192533	0.00208908	0.00226243	0.000571673	0.00207902	0.00207941	0.000703143	0.00217892	0.000569219	0.0020283	0.00208056	0.00220143	0.000667543	0.00183669	0.00211265	0.00223678	0.00206713	0.00234537	0.00196109	0.00272916	0.00222396	0.00210639	0.00246284	0.00235832	0.00212889	0.0018983	0.00212299	0.00213326	0.00253309	0.00219875	0.00226374
Photosynthesis	Photosynthesis	0.00381216	0.00373077	0.00207535	0.00272028	0.00315828	0.00368343	0.00374368	0.0030253	0.00318866	0.00245569	0.00505679	0.00362477	0.00364495	0.00418282	0.00452272	0.00442675	0.00423045	0.0037931	0.0035547	0.0043441	0.00372502	0.00399365	0.00415289	0.00374831	0.003481	0.00371764	0.00424671	0.00436276	0.0037719	0.00371564	0.00408629	0.00348695	0.00433041	0.00320163	0.00390062	0.00427302	0.00307754	0.00394246	0.00287411	0.00438001	0.00377668	0.00322636	0.0037023	0.00403428	0.00369451	0.00351065	0.00396005	0.00397171
Fructose and mannose metabolism	Fructose and mannose metabolism	0.010961	0.0194494	0.00963933	0.00968621	0.00957335	0.0104291	0.0105869	0.0088364	0.00963907	0.0083166	0.00516105	0.0083723	0.00761711	0.00874815	0.00662039	0.0102838	0.00777654	0.0130011	0.011246	0.0073702	0.0211793	0.0109152	0.00903535	0.0200953	0.0100534	0.0212867	0.00971558	0.00809364	0.00846199	0.020224	0.00994148	0.00966581	0.00834098	0.00929798	0.00880956	0.00803407	0.0130162	0.00885824	0.00815847	0.0071953	0.00947439	0.00810891	0.0111016	0.00901763	0.00896218	0.0111807	0.0105134	0.00846199
Shigellosis	Shigellosis	2.29281e-05	3.93468e-05	7.87669e-06	3.92073e-06	0.000280919	9.1138e-05	4.45276e-05	0.000847615	1.41213e-05	0.000814054	0.000104367	8.13244e-05	0.000902128	1.44139e-05	2.62009e-05	5.18479e-06	0.000117859	4.67203e-06	8.23934e-05	5.43882e-06	4.82895e-06	1.09817e-05	1.43574e-05	1.99262e-05	4.19181e-05	5.05669e-06	1.43979e-05	0.000123308	3.16849e-05	8.83024e-06	0.000124597	0.000460181	1.69447e-05	0.00115479	1.05743e-05	1.39449e-05	0.00105238	2.59971e-05	0.00163723	3.67607e-06	2.7035e-05	3.44382e-05	3.24391e-05	1.85355e-05	1.81518e-05	2.95818e-05	2.80377e-05	2.11232e-05
Streptomycin biosynthesis	Streptomycin biosynthesis	0.00370663	0.00328716	0.00244465	0.00262527	0.00382639	0.00371259	0.00317863	0.00288191	0.00335861	0.00194326	0.00383065	0.00349533	0.00330707	0.00356264	0.003748	0.00340769	0.00303945	0.00395129	0.00429142	0.00307608	0.00327049	0.00410868	0.00324873	0.0032764	0.00379358	0.00324873	0.00364208	0.0040624	0.00371524	0.00324839	0.00407913	0.00318642	0.00316417	0.00291224	0.00404171	0.00361974	0.00188963	0.00429608	0.00247341	0.00395992	0.00412948	0.00280382	0.00341275	0.00401587	0.00334565	0.0050221	0.00445462	0.00381365
Glycolysis / Gluconeogenesis	Glycolysis / Gluconeogenesis	0.0124231	0.0178414	0.0113043	0.0114736	0.0109423	0.0117327	0.0123789	0.0104872	0.0118795	0.00989852	0.0119148	0.0110945	0.0107501	0.0110494	0.0110376	0.0119371	0.0101362	0.0127565	0.0116252	0.011932	0.0188161	0.0124842	0.0111999	0.0183	0.0113583	0.0188953	0.0130591	0.0124627	0.0104211	0.0183406	0.0122498	0.0103847	0.0112085	0.0102983	0.0106061	0.0107856	0.0093007	0.0104883	0.00952928	0.0110849	0.0106271	0.0106999	0.0123731	0.0104993	0.0108462	0.011146	0.0114882	0.0107774
Replication, recombination and repair proteins	Replication, recombination and repair proteins	0.00911387	0.0183113	0.0086032	0.00859929	0.0109139	0.00813047	0.00897499	0.0114104	0.00818447	0.0141636	0.00798808	0.00819523	0.0116382	0.00745419	0.00798261	0.00937224	0.00856019	0.00957711	0.00787245	0.0109269	0.0197802	0.00869824	0.00828776	0.019049	0.00810805	0.0199153	0.00873366	0.00986576	0.00777522	0.019094	0.00887081	0.0102257	0.00844738	0.0126676	0.00789821	0.00752702	0.0195313	0.00819734	0.0145411	0.00800923	0.00773844	0.00748967	0.00939864	0.00706415	0.00831617	0.00785144	0.00934732	0.00880722
Phenylalanine metabolism	Phenylalanine metabolism	0.00138704	0.00111207	0.0039158	0.00291504	0.0023278	0.00128326	0.00202388	0.00211396	0.00238874	0.00270561	0.0014295	0.00209082	0.00169496	0.00174805	0.00149178	0.00150694	0.0016705	0.00142192	0.00174008	0.00191829	0.000980235	0.00160308	0.00182001	0.00106857	0.00228753	0.000974912	0.00140169	0.00135802	0.00183594	0.00109332	0.00148362	0.00198342	0.00188849	0.00184741	0.00206184	0.00154442	0.00220144	0.00215528	0.00190573	0.00169968	0.0021835	0.00232983	0.00217678	0.00195887	0.00220789	0.0026614	0.00201106	0.00242837
Bacterial secretion system	Bacterial secretion system	0.00556952	0.00518901	0.00844752	0.0077059	0.00736649	0.00608692	0.00640365	0.0076013	0.006951	0.00873312	0.00561599	0.00659442	0.007187	0.00607134	0.00633212	0.0068487	0.00686775	0.00593102	0.00571149	0.00657997	0.00481011	0.00643031	0.00674652	0.00501663	0.00638194	0.00479496	0.00621384	0.00725892	0.0068089	0.0050485	0.007502	0.00727767	0.00703448	0.00730873	0.00671485	0.0065228	0.00831665	0.00676209	0.00844437	0.00618042	0.00626279	0.00625389	0.00672669	0.00592056	0.0066827	0.00655254	0.0063909	0.0065246
Carbohydrate metabolism	Carbohydrate metabolism	0.00191298	0.00144844	0.00233734	0.00210606	0.00246681	0.0015173	0.00177862	0.00212263	0.00206303	0.00272643	0.00455927	0.00198587	0.00241739	0.00158879	0.00181567	0.00148441	0.00160188	0.00187622	0.00313637	0.00140049	0.00139898	0.0016836	0.00174839	0.00146509	0.00256413	0.00141083	0.00160231	0.0014984	0.00170247	0.00140376	0.00118256	0.00188489	0.00179428	0.00236353	0.00161117	0.00150622	0.00242767	0.00176125	0.00218522	0.00171356	0.00185796	0.00163121	0.00161015	0.00192044	0.00166355	0.00226577	0.00212981	0.00169318
Phosphotransferase system (PTS)	Phosphotransferase system (PTS)	0.00850377	0.0288087	0.0115825	0.0108942	0.00511411	0.00742108	0.0109451	0.00793086	0.00942297	0.00924464	0.00166318	0.00492524	0.00471779	0.00461128	0.00339883	0.00989512	0.00375383	0.00780286	0.00591814	0.0046389	0.0324026	0.00841724	0.00569464	0.0304086	0.00626952	0.0326555	0.00933953	0.0030369	0.0029578	0.0306893	0.00471583	0.00716536	0.00665489	0.00719965	0.00266042	0.00366188	0.0132647	0.00236743	0.00696447	0.00275937	0.0028135	0.00716585	0.00958854	0.00341453	0.00572357	0.00338413	0.00553497	0.00423119
Lysosome	Lysosome	0.00132044	0.000241548	0.000343515	0.000602295	0.0021577	0.00108654	0.000703805	0.000677999	0.000868867	0.00037614	9.28599e-05	0.00108304	0.0012577	0.000848281	0.000702697	0.000276241	0.000318034	0.00109162	0.00251648	0.000421822	0.000106796	0.00224887	0.00135015	0.000154642	0.00247469	8.5457e-05	0.000902165	0.0039331	0.00166026	0.000128867	0.0039751	0.000765371	0.000526177	0.000931565	0.00202852	0.000495911	0.000375169	0.00217603	0.000308055	0.00105332	0.00188819	0.000832273	0.000606557	0.00165825	0.000836588	0.0039928	0.00250781	0.00172392
Valine, leucine and isoleucine degradation	Valine, leucine and isoleucine degradation	0.00249998	0.00241266	0.00295605	0.0026869	0.00280053	0.00219663	0.00328419	0.00233024	0.00254179	0.00230229	0.00214831	0.00260904	0.00221047	0.00192299	0.00209098	0.00182603	0.00215289	0.00218776	0.00228438	0.00246347	0.00235428	0.00259154	0.00245756	0.00250014	0.00267297	0.00233964	0.00195011	0.00347075	0.00241401	0.00257194	0.00343757	0.00224166	0.0024087	0.00216492	0.00251096	0.00173304	0.00332654	0.00280301	0.0022257	0.00248864	0.00291431	0.00237177	0.00281219	0.00244758	0.00276095	0.00351077	0.00292383	0.00267102
Tetracycline biosynthesis	Tetracycline biosynthesis	0.00099315	0.0017031	0.000919741	0.00108704	0.00090208	0.00142065	0.00132686	0.00120059	0.00127771	0.00112775	0.000141221	0.00099893	0.000762879	0.00130306	0.000889591	0.00165745	0.00120465	0.00161711	0.00113195	0.000732041	0.00178131	0.000767225	0.00114869	0.00168816	0.00107951	0.00178233	0.00164584	0.000353466	0.0013081	0.0017258	0.000588627	0.00117074	0.00108804	0.00110549	0.000868578	0.00170222	0.000725733	0.00114467	0.00119653	0.000758258	0.000901643	0.0011557	0.00141625	0.00111556	0.0011666	0.00095137	0.00107868	0.00116586
Naphthalene degradation	Naphthalene degradation	0.00102906	0.00129743	0.000966324	0.000879298	0.00098903	0.000777456	0.00113642	0.000729494	0.000899494	0.000859203	0.00126525	0.00085164	0.000943992	0.000662905	0.000731286	0.000875937	0.000560677	0.00216458	0.000954572	0.00118325	0.00134821	0.000699447	0.000922288	0.00129194	0.000954288	0.00134565	0.000919211	0.000834244	0.000781422	0.00133552	0.000764001	0.000692611	0.000797858	0.000697059	0.00101587	0.000681607	0.000573567	0.00083199	0.0006698	0.000868348	0.000705236	0.00109741	0.00167179	0.000788789	0.000863361	0.0011906	0.00108561	0.000937583
Propanoate metabolism	Propanoate metabolism	0.00464874	0.00474324	0.00509812	0.00530431	0.00524477	0.0047885	0.00590787	0.00504578	0.0052555	0.0057504	0.00530736	0.00495431	0.00463439	0.00489128	0.00476012	0.00519107	0.00484739	0.00554891	0.00486286	0.00581869	0.00466878	0.00463394	0.00503197	0.00471793	0.00509026	0.0046581	0.00523629	0.00460884	0.00511708	0.00478784	0.00465709	0.00522128	0.00490863	0.00459034	0.004869	0.00509156	0.00591625	0.00506448	0.00500931	0.00470187	0.00477511	0.00506828	0.00565283	0.00481115	0.00514896	0.00514211	0.00511225	0.00537614
MAPK signaling pathway - yeast	MAPK signaling pathway - yeast	0.000548998	0.000451253	0.000428619	0.000496046	0.000370104	0.000477625	0.000437078	0.000437208	0.000501223	0.000337997	0.00013254	0.000470499	0.000318336	0.000450613	0.000343913	0.000653734	0.000453001	0.00036256	0.000443177	0.000311506	0.000459007	0.000546111	0.000446866	0.000432576	0.000438321	0.000454869	0.00053498	0.000410298	0.000470433	0.000441781	0.000497387	0.000462149	0.000454719	0.000441902	0.000455168	0.000449778	0.000381929	0.000497257	0.000318366	0.000400658	0.000471637	0.000443515	0.000444394	0.00042195	0.000469234	0.000442966	0.000472704	0.000426333
[truncated: 12 more columns]
